# Supplementary material for: Patterns of Differentially Expressed circRNAs in Human Thymocytes
Source: Noncoding RNA. 2022 Mar 30;8(2):26. doi: 10.3390/ncrna8020026 (PMC9030292; doi:10.3390/ncrna8020026)
Supplement: Supplementary file 1 [file ncrna-08-00026-s001.zip]

Archive with 5 entries (5 files):
- Supplementary Information Rebuttal.pdf
- Table S2.xlsx
- Table S5.xlsx
- Table S6.xlsx
- Table S7.xlsx
