# Supplementary material for: Patterns of Differentially Expressed circRNAs in Human Thymocytes
Source: Noncoding RNA. 2022 Mar 30;8(2):26. doi: 10.3390/ncrna8020026 (PMC9030292; doi:10.3390/ncrna8020026)
Supplement: Supplementary file 1 [file ncrna-08-00026-s001.zip › Table S2.xlsx]

## Sheet: Sheet 1
Table S2.- Pairwise comparisons between circRNAs of the three thymocyte populations.
Cluster	Feature_ID	log2FC_ST2/ST1	log2FC_ST3/ST1	log2FC_ST3/ST2	ST1.1	ST1.2	ST1.3	ST2.1	ST2.2	ST2.3	ST3.1	ST3.2	ST3.3	Chr	Start	End	Strand	Gene.Symbol	Biotype	Junction.Type	Region	Overall.Region	circAtlas	circBase	circRNADb	deepBase2	circPedia2	circFunBaseID	circFunBase.Function	circFunBase.PMID	Gene.Info	Gene.Synonyms	GO.ID	KEGG.Pathways	PharmGKB.ID	CLP.ST1	CLP.ST2	CLP.ST3	ST1.Cir	ST2.Cir	ST3.Cir	ST1.Lin	ST2.Lin	ST3.Lin	p_value_ST2/ST1	adj_p_value_ST2/ST1	p_value_ST3/ST1	adj_p_value_ST3/ST1	p_value_ST3/ST2
1	hsa-IKZF1_0001	1.61	2.47	0.83	51	39	34	135	146	152	184	194	194	7	50358644	50367353	+	IKZF1	protein_coding	GT/AG	exon-exon	five_prime_utr,transcript,gene,exon,CDS	hsa-IKZF1_0001	hsa_circ_0001708	hsa_circ_06676	hsa-circRNA7075-2	HSA_CIRCpedia_58217	-	-	-	10320 [Gene Symbol: IKZF1] [Locus Tag: ] [Chromosome: 7] [Map Location: 7p12.2] [Description: IKAROS family zinc finger 1] [Gene Type: protein-coding]	CVID13; PPP1R92; IK1; PRO0758; IKAROS; LyF-1; Hs.54452; ZNFN1A1; LYF1	GO:0005829 [Name: cytosol]; GO:0019904 [Name: protein domain specific binding]; GO:0007049 [Name: cell cycle]; GO:0045892 [Name: negative regulation of transcription, DNA-templated]; GO:0000978 [Name: RNA polymerase II core promoter proximal region sequence-specific DNA binding]; GO:0003677 [Name: DNA binding]; GO:0005721 [Name: pericentric heterochromatin]; GO:0007498 [Name: mesoderm development…	-	PA37748	0.0221861	0.0826636	0.10535	41	144	191	1807	1598	1622	2.985e-04	1.266e-02	6.754e-18	2.732e-15	1.000e+00
2	hsa-NEIL3_0001	1.41	-1.74	-3.18	116	131	137	381	385	392	36	23	34	4	178274462	178281831	+	NEIL3	protein_coding	GT/AG	exon-exon	three_prime_utr,gene,exon,transcript,CDS	hsa-NEIL3_0001	hsa_circ_0001460	hsa_circ_00262	hsa-circRNA6178-1	HSA_CIRCpedia_47994	-	-	-	55247 [Gene Symbol: NEIL3] [Locus Tag: ] [Chromosome: 4] [Map Location: 4q34.3] [Description: nei like DNA glycosylase 3] [Gene Type: protein-coding]	FPG2; hFPG2; hNEI3; FGP2; NEI3; ZGRF3	GO:0003697 [Name: single-stranded DNA binding]; GO:0008270 [Name: zinc ion binding]; GO:0003906 [Name: DNA-(apurinic or apyrimidinic site) lyase activity]; GO:0005634 [Name: nucleus]; GO:0005694 [Name: chromosome]; GO:0003690 [Name: double-stranded DNA binding]; GO:0006284 [Name: base-excision repair]; GO:0003684 [Name: damaged DNA binding]; GO:1904931 [Name: MCM complex binding]; GO:0036297 [Nam…	hsa03410 [Pathway Title: Base excision repair]	PA134889634	0.324873	0.400831	0.378049	128	386	31	266	577	51	1.589e-04	7.227e-03	2.789e-05	1.254e-03	5.602e-37
3	hsa-HIPK3_0001	-1.59	-1.41	0.15	137	121	120	39	43	55	38	34	42	11	33307959	33309057	+	HIPK3	protein_coding	GT/AG	exon-exon	five_prime_utr,transcript,gene,exon,CDS	hsa-HIPK3_0001	hsa_circ_0000284	hsa_circ_24807	hsa-circRNA1281-1	HSA_CIRCpedia_4134	chr11:33307959-33309057	Cardiac development [differential expression (during cardiac development)]	28676412	10114 [Gene Symbol: HIPK3] [Locus Tag: ] [Chromosome: 11] [Map Location: 11p13] [Description: homeodomain interacting protein kinase 3] [Gene Type: protein-coding]	YAK1; DYRK6; FIST3; PKY	GO:0005737 [Name: cytoplasm]; GO:0009299 [Name: mRNA transcription]; GO:0004672 [Name: protein kinase activity]; GO:0016604 [Name: nuclear body]; GO:0005634 [Name: nucleus]; GO:0043066 [Name: negative regulation of apoptotic process]; GO:0018107 [Name: peptidyl-threonine phosphorylation]; GO:0004713 [Name: protein tyrosine kinase activity]; GO:0005524 [Name: ATP binding]; GO:0005829 [Name: cytoso…	-	PA29292	0.320611	0.204444	0.218391	126	46	38	267	179	136	1.390e-03	4.912e-02	2.868e-02	3.250e-01	1.000e+00
3	hsa-ZNF124_0001	-1.17	-1.91	-0.67	155	148	153	70	75	77	40	28	30	1	247318868	247323115	-	ZNF124	protein_coding	GT/AG	intron-exon	exon,gene,transcript,CDS	hsa-ZNF124_0001	hsa_circ_0002922	-	hsa-circRNA9019-6	-	-	-	-	7678 [Gene Symbol: ZNF124] [Locus Tag: ] [Chromosome: 1] [Map Location: 1q44] [Description: zinc finger protein 124] [Gene Type: protein-coding]	ZK7; HZF-16; HZF16	GO:0006357 [Name: regulation of transcription from RNA polymerase II promoter]; GO:0000122 [Name: negative regulation of transcription from RNA polymerase II promoter]; GO:0005634 [Name: nucleus]; GO:0000977 [Name: RNA polymerase II regulatory region sequence-specific DNA binding]; GO:0003677 [Name: DNA binding]; GO:0001227 [Name: transcriptional repressor activity, RNA polymerase II transcriptio…	-	PA37496	0.439306	0.345794	0.264	152	74	33	194	140	92	2.152e-01	1.000e+00	2.018e-06	1.619e-04	1.000e+00
3	hsa-CDYL_0005	-1.55	-2.04	-0.39	125	111	94	46	41	35	25	22	17	6	4891947	4892613	+	CDYL	protein_coding	GT/AG	exon-exon	five_prime_utr,transcript,gene,exon,CDS	hsa-CDYL_0005	hsa_circ_0008285	hsa_circ_20406	hsa-circRNA6595-3	HSA_CIRCpedia_55226	circCDYL_1 | circCDYL_2	Cardiac development [differential expression (during cardiac development)] | IMP3-associated circRNA	28676412 | 27510448	9425 [Gene Symbol: CDYL] [Locus Tag: ] [Chromosome: 6] [Map Location: 6p25.1] [Description: chromodomain Y like] [Gene Type: protein-coding]	CDYL1	GO:0060816 [Name: random inactivation of X chromosome]; GO:0007286 [Name: spermatid development]; GO:0016607 [Name: nuclear speck]; GO:0045892 [Name: negative regulation of transcription, DNA-templated]; GO:0035064 [Name: methylated histone binding]; GO:0005634 [Name: nucleus]; GO:0030674 [Name: protein binding, bridging]; GO:0003682 [Name: chromatin binding]; GO:0003714 [Name: transcription core…	-	PA26356	0.434783	0.312977	0.233333	110	41	21	143	90	69	5.632e-03	1.769e-01	1.448e-05	6.889e-04	1.000e+00
3	hsa-CEP70_0018	-0.92	-1.87	-0.84	80	98	99	46	52	60	22	24	14	3	138289160	138291774	-	CEP70	protein_coding	GT/AG	exon-exon	five_prime_utr,transcript,gene,exon,CDS	hsa-CEP70_0018	hsa_circ_0004524	hsa_circ_20883	hsa-circRNA13763-10	HSA_CIRCpedia_43786	circCEP70	Cardiac development [differential expression (during cardiac development)]	28676412	80321 [Gene Symbol: CEP70] [Locus Tag: ] [Chromosome: 3] [Map Location: 3q22.3] [Description: centrosomal protein 70] [Gene Type: protein-coding]	BITE	GO:0005515 [Name: protein binding]; GO:0097711 [Name: ciliary basal body docking]; GO:0043015 [Name: gamma-tubulin binding]; GO:0000086 [Name: G2/M transition of mitotic cell cycle]; GO:0005813 [Name: centrosome]; GO:0010389 [Name: regulation of G2/M transition of mitotic cell cycle]; GO:0070507 [Name: regulation of microtubule cytoskeleton organization]; GO:0042802 [Name: identical protein bindi…	-	PA128394729	0.0825112	0.110417	0.11976	92	53	20	1023	427	147	1.000e+00	1.000e+00	3.765e-04	1.324e-02	1.000e+00
4	hsa-FIRRE_0001	-2.59	-2.64	-0.05	188	197	204	46	32	30	25	21	30	X	130883334	130928494	-	RP11-453F18__B.1	-	GT/AG	exon-exon	transcript,gene,exon	hsa-FIRRE_0001	hsa_circ_0001944	hsa_circ_26477	hsa-circRNA16240-6	HSA_CIRCpedia_65227	circFIRRE	Cardiac development [differential expression (during cardiac development)]	28676412	-	-	-	-	-	0.398374	0.413793	0.290698	196	36	25	296	51	61	9.306e-17	2.631e-14	5.213e-15	1.406e-12	1.000e+00
4	hsa-ZNF124_0005	-2.05	-2.95	-0.83	208	281	241	62	68	64	17	33	26	1	247319708	247323115	-	ZNF124	protein_coding	GT/AG	exon-exon	transcript,gene,exon,CDS,three_prime_utr	hsa-ZNF124_0005	-	-	hsa-circRNA9019-3	-	chr1:247319708-247323115	Cardiac development [differential expression (during cardiac development)]	28676412	7678 [Gene Symbol: ZNF124] [Locus Tag: ] [Chromosome: 1] [Map Location: 1q44] [Description: zinc finger protein 124] [Gene Type: protein-coding]	ZK7; HZF-16; HZF16	GO:0006357 [Name: regulation of transcription from RNA polymerase II promoter]; GO:0000122 [Name: negative regulation of transcription from RNA polymerase II promoter]; GO:0005634 [Name: nucleus]; GO:0000977 [Name: RNA polymerase II regulatory region sequence-specific DNA binding]; GO:0003677 [Name: DNA binding]; GO:0001227 [Name: transcriptional repressor activity, RNA polymerase II transcriptio…	-	PA37496	0.434705	0.255906	0.182482	243	65	25	316	189	112	3.570e-11	5.045e-09	1.600e-21	1.294e-18	1.000e+00
5	hsa-RASA2_0010	1.77	3.24	0.79	1	1	2	8	10	6	17	10	14	3	141272699	141278837	+	RASA2	protein_coding	GT/AG	exon-exon	transcript,gene,exon,CDS	hsa-RASA2_0010	hsa_circ_0005372	hsa_circ_23484	hsa-circRNA5762-8	HSA_CIRCpedia_43841	-	-	-	5922 [Gene Symbol: RASA2] [Locus Tag: ] [Chromosome: 3] [Map Location: 3q23] [Description: RAS p21 protein activator 2] [Gene Type: protein-coding]	GAP1M	GO:0048471 [Name: perinuclear region of cytoplasm]; GO:0005829 [Name: cytosol]; GO:0043547 [Name: positive regulation of GTPase activity]; GO:0007165 [Name: signal transduction]; GO:0046872 [Name: metal ion binding]; GO:0046580 [Name: negative regulation of Ras protein signal transduction]; GO:0005096 [Name: GTPase activator activity]; GO:0000165 [Name: MAPK cascade]; GO:0005543 [Name: phospholip…	hsa04010 [Pathway Title: MAPK signaling pathway]; hsa05203 [Pathway Title: Viral carcinogenesis]; hsa04014 [Pathway Title: Ras signaling pathway]	PA34233	0.00588235	0.0288809	0.0311804	1	8	14	169	269	435	1.041e-01	1.000e+00	2.078e-03	4.804e-02	7.030e-01
5	hsa-STK17B_0001	2.57	3.9	0.63	0	1	1	8	6	9	16	11	9	2	197004344	197010779	-	STK17B	protein_coding	GT/AG	exon-exon	transcript,gene,exon,CDS	hsa-STK17B_0001	-	-	hsa-circRNA12823-4	HSA_CIRCpedia_38967	-	-	-	9262 [Gene Symbol: STK17B] [Locus Tag: ] [Chromosome: 2] [Map Location: 2q32.3] [Description: serine/threonine kinase 17b] [Gene Type: protein-coding]	DRAK2	GO:0004674 [Name: protein serine/threonine kinase activity]; GO:0005634 [Name: nucleus]; GO:0006468 [Name: protein phosphorylation]; GO:0043065 [Name: positive regulation of apoptotic process]; GO:2000271 [Name: positive regulation of fibroblast apoptotic process]; GO:0006915 [Name: apoptotic process]; GO:0005524 [Name: ATP binding]; GO:0005886 [Name: plasma membrane]; GO:0035556 [Name: intracell…	-	PA36204	0.0010352	0.00982801	0.00901578	1	8	12	965	806	1319	3.878e-02	7.255e-01	2.238e-03	4.894e-02	8.774e-01
5	hsa-SIPA1L1_0031	2.54	3.68	0.54	0	0	3	13	8	9	11	8	24	14	71880665	71884913	+	SIPA1L1	protein_coding	GT/AG	exon-exon	transcript,gene,exon	hsa-SIPA1L1_0031	-	-	hsa-circRNA2355-1	HSA_CIRCpedia_12920	-	-	-	26037 [Gene Symbol: SIPA1L1] [Locus Tag: ] [Chromosome: 14] [Map Location: 14q24.2] [Description: signal induced proliferation associated 1 like 1] [Gene Type: protein-coding]	E6TP1; SPAR1	GO:0005096 [Name: GTPase activator activity]; GO:0005575 [Name: cellular_component]; GO:0048013 [Name: ephrin receptor signaling pathway]; GO:0050770 [Name: regulation of axonogenesis]; GO:0043197 [Name: dendritic spine]; GO:0031532 [Name: actin cytoskeleton reorganization]; GO:0043087 [Name: regulation of GTPase activity]; GO:0051056 [Name: regulation of small GTPase mediated signal transduction…	hsa04015 [Pathway Title: Rap1 signaling pathway]	PA134940118	0.0333333	0.106383	0.114754	1	10	14	29	84	108	2.721e-02	5.768e-01	1.222e-03	3.462e-02	1.000e+00
5	hsa-ATM_0001	2.24	3.6	0.98	3	3	0	11	10	20	25	24	21	11	108098322	108100050	+	ATM	protein_coding	GT/AG	exon-exon	five_prime_utr,exon,gene,transcript,CDS	hsa-ATM_0001	hsa_circ_0024193	-	hsa-circRNA1531-27	HSA_CIRCpedia_3132	-	-	-	472 [Gene Symbol: ATM] [Locus Tag: ] [Chromosome: 11] [Map Location: 11q22.3] [Description: ATM serine/threonine kinase] [Gene Type: protein-coding]	ATA; ATC; ATDC; TEL1; AT1; ATD; ATE; TELO1	GO:0000724 [Name: double-strand break repair via homologous recombination]; GO:0005634 [Name: nucleus]; GO:0006975 [Name: DNA damage induced protein phosphorylation]; GO:0007165 [Name: signal transduction]; GO:0001541 [Name: ovarian follicle development]; GO:0018105 [Name: peptidyl-serine phosphorylation]; GO:0036092 [Name: phosphatidylinositol-3-phosphate biosynthetic process]; GO:0071500 [Name:…	hsa04110 [Pathway Title: Cell cycle]; hsa05206 [Pathway Title: MicroRNAs in cancer]; hsa04064 [Pathway Title: NF-kappa B signaling pathway]; hsa04115 [Pathway Title: p53 signaling pathway]; hsa05166 [Pathway Title: HTLV-I infection]; hsa04068 [Pathway Title: FoxO signaling pathway]; hsa04210 [Pathway Title: Apoptosis]; hsa05202 [Pathway Title: Transcriptional misregulation in cancer]	PA61	0.0108696	0.0421687	0.029909	2	14	23	182	318	746	2.221e-02	5.090e-01	3.879e-05	1.652e-03	5.941e-01
5	hsa-RGS10_0001	3.12	3.71	0.36	1	3	1	16	20	24	23	20	21	10	121275021	121286936	-	RGS10	protein_coding	GT/AG	exon-exon	transcript,gene,exon,CDS	hsa-RGS10_0001	hsa_circ_0005516	hsa_circ_24238	hsa-circRNA9313-1	HSA_CIRCpedia_617	-	-	-	6001 [Gene Symbol: RGS10] [Locus Tag: ] [Chromosome: 10] [Map Location: 10q26.11] [Description: regulator of G protein signaling 10] [Gene Type: protein-coding]	-	GO:0043547 [Name: positive regulation of GTPase activity]; GO:0005634 [Name: nucleus]; GO:0001965 [Name: G-protein alpha-subunit binding]; GO:0043197 [Name: dendritic spine]; GO:0003924 [Name: GTPase activity]; GO:0008277 [Name: regulation of G-protein coupled receptor protein signaling pathway]; GO:0043025 [Name: neuronal cell body]; GO:0043679 [Name: axon terminus]; GO:0001975 [Name: response t…	-	PA34362	0.00401606	0.0157356	0.0227519	2	20	21	496	1251	902	9.202e-04	3.547e-02	4.881e-05	1.881e-03	1.000e+00
5	hsa-ADARB1_0010	1.51	3.48	1.39	2	2	1	10	6	8	23	20	13	21	46548317	46554747	+	ADARB1	protein_coding	GT/AG	exon-exon	five_prime_utr,exon,gene,transcript,CDS	hsa-ADARB1_0010	hsa_circ_0005037	hsa_circ_00515	hsa-circRNA5184-26	HSA_CIRCpedia_35710	circADARB1	Cardiac development [differential expression (during cardiac development)]	28676412	104 [Gene Symbol: ADARB1] [Locus Tag: ] [Chromosome: 21] [Map Location: 21q22.3] [Description: adenosine deaminase RNA specific B1] [Gene Type: protein-coding]	ADAR2; NEDHYMS; RED1; DRABA2; DRADA2	GO:0007274 [Name: neuromuscular synaptic transmission]; GO:0045070 [Name: positive regulation of viral genome replication]; GO:0060415 [Name: muscle tissue morphogenesis]; GO:0003725 [Name: double-stranded RNA binding]; GO:0005515 [Name: protein binding]; GO:0005654 [Name: nucleoplasm]; GO:0005737 [Name: cytoplasm]; GO:0008251 [Name: tRNA-specific adenosine deaminase activity]; GO:0021618 [Name: …	-	PA24556	0.4	0.285714	0.246753	2	8	19	3	20	58	1.651e-01	1.000e+00	2.657e-04	9.769e-03	1.768e-01
5	hsa-HOMER1_0006	3.35	3.56	0.12	0	6	0	22	37	22	26	23	19	5	78734833	78752841	-	HOMER1	protein_coding	GT/AG	exon-exon	exon,gene,transcript,CDS	hsa-HOMER1_0006	hsa_circ_0006916	hsa_circ_21738	hsa-circRNA14341-6	HSA_CIRCpedia_52732	circHOMER1	Cardiac development [differential expression (during cardiac development)]	28676412	9456 [Gene Symbol: HOMER1] [Locus Tag: ] [Chromosome: 5] [Map Location: 5q14.1] [Description: homer scaffold protein 1] [Gene Type: protein-coding]	HOMER; HOMER1B; HOMER1C; HOMER1A; Ves-1; SYN47	GO:0005737 [Name: cytoplasm]; GO:0005886 [Name: plasma membrane]; GO:0045177 [Name: apical part of cell]; GO:0098978 [Name: glutamatergic synapse]; GO:0007216 [Name: G-protein coupled glutamate receptor signaling pathway]; GO:0030425 [Name: dendrite]; GO:0051928 [Name: positive regulation of calcium ion transport]; GO:0007206 [Name: phospholipase C-activating G-protein coupled glutamate receptor …	hsa04068 [Pathway Title: FoxO signaling pathway]; hsa04724 [Pathway Title: Glutamatergic synapse]	PA134972608	0.285714	0.341772	0.410714	2	27	23	5	52	33	1.425e-04	7.227e-03	4.800e-05	1.881e-03	1.000e+00
5	hsa-PDE4D_0002	1.99	3.78	1.42	1	3	2	11	12	12	31	20	28	5	58284320	58289292	-	PDE4D	protein_coding	GT/AG	exon-exon	three_prime_utr,gene,exon,transcript,CDS	hsa-PDE4D_0002	hsa_circ_0001487	hsa_circ_16003	hsa-circRNA14298-14	HSA_CIRCpedia_52029	-	-	-	5144 [Gene Symbol: PDE4D] [Locus Tag: ] [Chromosome: 5] [Map Location: 5q11.2-q12.1] [Description: phosphodiesterase 4D] [Gene Type: protein-coding]	DPDE3; ACRDYS2; HSPDE4D; PDE4DN2; PDE43; STRK1	GO:0033137 [Name: negative regulation of peptidyl-serine phosphorylation]; GO:0048471 [Name: perinuclear region of cytoplasm]; GO:0019899 [Name: enzyme binding]; GO:0034704 [Name: calcium channel complex]; GO:0071875 [Name: adrenergic receptor signaling pathway]; GO:0086004 [Name: regulation of cardiac muscle cell contraction]; GO:0005634 [Name: nucleus]; GO:0031698 [Name: beta-2 adrenergic recep…	hsa04024 [Pathway Title: cAMP signaling pathway]; hsa00230 [Pathway Title: Purine metabolism]; hsa05032 [Pathway Title: Morphine addiction]	PA33130	0.0152672	0.0238569	0.0473588	2	12	26	129	491	523	4.833e-02	8.365e-01	9.464e-06	4.785e-04	1.364e-01
5	hsa-OXNAD1_0017	3.03	6.23	2.57	0	1	0	6	8	5	33	31	28	3	16343133	16344255	+	OXNAD1	protein_coding	GT/AG	exon-exon	three_prime_utr,gene,exon,transcript,CDS	hsa-OXNAD1_0017	-	-	hsa-circRNA5457-8	HSA_CIRCpedia_44286	-	-	-	92106 [Gene Symbol: OXNAD1] [Locus Tag: ] [Chromosome: 3] [Map Location: 3p25.1-p24.3] [Description: oxidoreductase NAD binding domain containing 1] [Gene Type: protein-coding]	-	GO:0003674 [Name: molecular_function]; GO:0005515 [Name: protein binding]; GO:0008150 [Name: biological_process]; GO:0005575 [Name: cellular_component]; GO:0016491 [Name: oxidoreductase activity]	-	PA142671213	0	0.0155039	0.0280036	0	6	31	372	381	1076	1.800e-02	4.361e-01	3.167e-06	2.135e-04	2.418e-04
5	hsa-EPSTI1_0003	0.52	2.34	1.58	8	9	6	18	16	9	39	31	34	13	43528084	43544806	-	EPSTI1	protein_coding	GT/AG	exon-exon	five_prime_utr,exon,CDS,three_prime_utr,gene,transcript	hsa-EPSTI1_0003	hsa_circ_0000479	hsa_circ_30638	hsa-circRNA10274-2	HSA_CIRCpedia_10786	-	-	-	94240 [Gene Symbol: EPSTI1] [Locus Tag: ] [Chromosome: 13] [Map Location: 13q14.11] [Description: epithelial stromal interaction 1] [Gene Type: protein-coding]	BRESI1	-	-	PA27840	0.0373832	0.118644	0.100865	8	14	35	206	104	312	1.000e+00	1.000e+00	5.142e-04	1.733e-02	4.988e-02
5	hsa-SAMD3_0003	2.64	5.61	2.46	0	2	0	6	7	10	27	37	38	6	130505248	130505768	-	SAMD3	protein_coding	GT/AG	exon-exon	transcript,three_prime_utr,gene,exon,CDS	hsa-SAMD3_0003	hsa_circ_0008833	hsa_circ_15461	hsa-circRNA14906-2	HSA_CIRCpedia_53521	circSAMD3	Cardiac development [differential expression (during cardiac development)]	28676412	154075 [Gene Symbol: SAMD3] [Locus Tag: ] [Chromosome: 6] [Map Location: 6q23.1] [Description: sterile alpha motif domain containing 3] [Gene Type: protein-coding]	-	GO:0005515 [Name: protein binding]	-	PA134880481	0.25	0.266667	0.231293	1	8	34	3	22	113	3.283e-02	6.628e-01	3.676e-06	2.287e-04	3.400e-04
5	hsa-BACH2_0010	5.69	6.65	0.73	0	0	1	32	24	34	48	44	29	6	90959408	90981660	-	BACH2	protein_coding	GT/AG	intron-exon	five_prime_utr,exon,gene,transcript	hsa-BACH2_0010	hsa_circ_0001627	-	hsa-circRNA14839-10	-	-	-	-	60468 [Gene Symbol: BACH2] [Locus Tag: ] [Chromosome: 6] [Map Location: 6q15] [Description: BTB domain and CNC homolog 2] [Gene Type: protein-coding]	BTBD25; IMD60	GO:0005829 [Name: cytosol]; GO:0006357 [Name: regulation of transcription from RNA polymerase II promoter]; GO:0000122 [Name: negative regulation of transcription from RNA polymerase II promoter]; GO:0000981 [Name: RNA polymerase II transcription factor activity, sequence-specific DNA binding]; GO:0051170 [Name: nuclear import]; GO:0005654 [Name: nucleoplasm]; GO:1990837 [Name: sequence-specific …	-	PA25235	0	0.113636	0.110497	0	30	40	45	234	322	1.677e-05	1.275e-03	4.692e-07	4.745e-05	1.000e+00
5	hsa-BACH2_0009	2.81	3.9	0.92	1	5	4	34	28	27	50	42	42	6	90916288	90981660	-	BACH2	protein_coding	GT/AG	exon-exon	five_prime_utr,exon,gene,transcript	hsa-BACH2_0009	hsa_circ_0001626	hsa_circ_06095	hsa-circRNA14839-4	HSA_CIRCpedia_55851	-	-	-	60468 [Gene Symbol: BACH2] [Locus Tag: ] [Chromosome: 6] [Map Location: 6q15] [Description: BTB domain and CNC homolog 2] [Gene Type: protein-coding]	BTBD25; IMD60	GO:0005829 [Name: cytosol]; GO:0006357 [Name: regulation of transcription from RNA polymerase II promoter]; GO:0000122 [Name: negative regulation of transcription from RNA polymerase II promoter]; GO:0000981 [Name: RNA polymerase II transcription factor activity, sequence-specific DNA binding]; GO:0051170 [Name: nuclear import]; GO:0005654 [Name: nucleoplasm]; GO:1990837 [Name: sequence-specific …	-	PA25235	0.0352941	0.0626305	0.0662739	3	30	45	82	449	634	1.619e-04	7.227e-03	5.913e-09	9.567e-07	8.981e-01
5	hsa-LEPROTL1_0002	1.45	2.11	0.49	6	13	8	33	32	27	45	32	27	8	29959414	29962002	+	LEPROTL1	protein_coding	GT/AG	exon-exon	exon,gene,transcript,CDS	hsa-LEPROTL1_0002	hsa_circ_0007353	hsa_circ_10933	hsa-circRNA7407-6	HSA_CIRCpedia_60824	-	-	-	23484 [Gene Symbol: LEPROTL1] [Locus Tag: ] [Chromosome: 8] [Map Location: 8p12] [Description: leptin receptor overlapping transcript like 1] [Gene Type: protein-coding]	HSPC112; my047; Vps55	GO:0042802 [Name: identical protein binding]; GO:0016021 [Name: integral component of membrane]; GO:0032511 [Name: late endosome to vacuole transport via multivesicular body sorting pathway]; GO:2000009 [Name: negative regulation of protein localization to cell surface]; GO:0005768 [Name: endosome]; GO:0005515 [Name: protein binding]	-	PA30334	0.0321429	0.078481	0.0532725	9	31	35	271	364	622	1.206e-01	1.000e+00	1.622e-03	3.977e-02	1.000e+00
5	hsa-TOX2_0001	4.36	5.93	1.32	0	2	0	19	23	21	53	28	47	20	42602007	42635432	+	TOX2	protein_coding	GT/AG	exon-exon	five_prime_utr,transcript,gene,exon,CDS	hsa-TOX2_0001	hsa_circ_0004218	hsa_circ_08656	hsa-circRNA5029-1	HSA_CIRCpedia_34292	-	-	-	84969 [Gene Symbol: TOX2] [Locus Tag: ] [Chromosome: 20] [Map Location: 20q13.12] [Description: TOX high mobility group box family member 2] [Gene Type: protein-coding]	dJ1108D11.2; dJ495O3.1; GCX-1; C20orf100; GCX1	GO:0005634 [Name: nucleus]; GO:0006357 [Name: regulation of transcription from RNA polymerase II promoter]; GO:0045944 [Name: positive regulation of transcription from RNA polymerase II promoter]; GO:0003713 [Name: transcription coactivator activity]; GO:0005654 [Name: nucleoplasm]; GO:0031490 [Name: chromatin DNA binding]	-	PA162406727	0.2	0.121387	0.220513	1	21	43	4	152	152	3.464e-04	1.399e-02	6.438e-07	5.787e-05	1.740e-01
5	hsa-PDE3B_0007	0.23	2.79	2.41	12	6	4	9	10	13	52	31	53	11	14793483	14810788	+	PDE3B	protein_coding	GT/AG	exon-exon	transcript,gene,exon,CDS	hsa-PDE3B_0007	hsa_circ_0000277	hsa_circ_05725	hsa-circRNA1244-13	HSA_CIRCpedia_3812	-	-	-	5140 [Gene Symbol: PDE3B] [Locus Tag: ] [Chromosome: 11] [Map Location: 11p15.2] [Description: phosphodiesterase 3B] [Gene Type: protein-coding]	HcGIP1; cGIPDE1	GO:0005829 [Name: cytosol]; GO:0016525 [Name: negative regulation of angiogenesis]; GO:0004119 [Name: cGMP-inhibited cyclic-nucleotide phosphodiesterase activity]; GO:0043951 [Name: negative regulation of cAMP-mediated signaling]; GO:0016020 [Name: membrane]; GO:0016021 [Name: integral component of membrane]; GO:0005515 [Name: protein binding]; GO:0046872 [Name: metal ion binding]; GO:0005794 [Na…	hsa04924 [Pathway Title: Renin secretion]; hsa04024 [Pathway Title: cAMP signaling pathway]; hsa04910 [Pathway Title: Insulin signaling pathway]; hsa04022 [Pathway Title: cGMP-PKG signaling pathway]; hsa04923 [Pathway Title: Regulation of lipolysis in adipocytes]; hsa00230 [Pathway Title: Purine metabolism]; hsa04914 [Pathway Title: Progesterone-mediated oocyte maturation]; hsa05032 [Pathway Titl…	PA33127	0.0319635	0.0468085	0.059761	7	11	45	212	224	708	1.000e+00	1.000e+00	6.018e-06	3.246e-04	6.825e-05
5	hsa-SATB1-AS1_0001	3.63	3.77	0.1	5	2	4	60	51	56	63	22	52	3	18504972	18568818	+	AC144521.1	-	GT/AG	exon-exon	transcript,gene,exon	hsa-SATB1-AS1_0001	-	-	-	HSA_CIRCpedia_344250	-	-	-	-	-	-	-	-	0.0353982	0.103704	0.146032	4	56	46	109	484	269	3.797e-08	3.577e-06	9.533e-09	1.285e-06	1.000e+00
6	hsa-ADAMTS17_0022	3.02	1.11	-1.51	5	3	2	29	36	39	12	8	3	15	100871094	100874385	-	ADAMTS17	protein_coding	GT/AG	exon-intron	three_prime_utr,gene,exon,transcript,CDS	hsa-ADAMTS17_0022	-	-	-	-	-	-	-	170691 [Gene Symbol: ADAMTS17] [Locus Tag: ] [Chromosome: 15] [Map Location: 15q26.3] [Description: ADAM metallopeptidase with thrombospondin type 1 motif 17] [Gene Type: protein-coding]	WMS4	GO:0004222 [Name: metalloendopeptidase activity]; GO:0046872 [Name: metal ion binding]; GO:0030198 [Name: extracellular matrix organization]; GO:0006508 [Name: proteolysis]; GO:0031012 [Name: extracellular matrix]	-	PA24543	0.3	0.202312	0.222222	3	35	8	7	138	28	1.054e-04	6.386e-03	4.488e-01	1.000e+00	1.071e-01
6	hsa-LYST_0024	5.17	3.91	-0.72	1	0	0	26	19	21	11	5	7	1	235963620	235964397	-	LYST	protein_coding	GT/AG	exon-exon	transcript,gene,exon,CDS	hsa-LYST_0024	hsa_circ_0017092	-	hsa-circRNA8998-23	HSA_CIRCpedia_30739	-	-	-	1130 [Gene Symbol: LYST] [Locus Tag: ] [Chromosome: 1] [Map Location: 1q42.3] [Description: lysosomal trafficking regulator] [Gene Type: protein-coding]	CHS; CHS1	GO:0019901 [Name: protein kinase binding]; GO:0030595 [Name: leukocyte chemotaxis]; GO:0051607 [Name: defense response to virus]; GO:0008104 [Name: protein localization]; GO:0006909 [Name: phagocytosis]; GO:0042832 [Name: defense response to protozoan]; GO:0015630 [Name: microtubule cytoskeleton]; GO:0005829 [Name: cytosol]; GO:0015031 [Name: protein transport]; GO:0007040 [Name: lysosome organiz…	-	PA26500	0	0.016654	0.031746	0	22	8	79	1299	244	1.280e-04	7.227e-03	3.703e-03	7.681e-02	8.635e-01
6	hsa-ANKRD36BP2_0002	2.62	0.22	-2.18	5	6	1	44	23	29	2	2	9	2	89085987	89104922	+	ANKRD36BP2	transcribed_unprocessed_pseudogene	GT/AG	exon-exon	transcript,gene,exon	hsa-ANKRD36BP2_0002	-	-	-	-	-	-	-	645784 [Gene Symbol: ANKRD36BP2] [Locus Tag: ] [Chromosome: 2] [Map Location: 2p11.2] [Description: ankyrin repeat domain 36B pseudogene 2] [Gene Type: pseudo]	-	-	-	-	0.0740741	0.0281938	0.0229885	4	32	4	50	1103	170	1.335e-03	4.912e-02	1.000e+00	1.000e+00	1.056e-02
6	hsa-LEF1_0001	3.54	1.9	-1.37	4	3	3	47	49	49	18	11	8	4	108984779	109000770	-	LEF1	protein_coding	GT/AG	exon-exon	transcript,gene,exon,CDS,three_prime_utr	hsa-LEF1_0001	-	-	-	-	-	-	-	51176 [Gene Symbol: LEF1] [Locus Tag: ] [Chromosome: 4] [Map Location: 4q25] [Description: lymphoid enhancer binding factor 1] [Gene Type: protein-coding]	LEF-1; TCF1ALPHA; TCF7L3; TCF10	GO:0005634 [Name: nucleus]; GO:0008301 [Name: DNA binding, bending]; GO:0045063 [Name: T-helper 1 cell differentiation]; GO:0045893 [Name: positive regulation of transcription, DNA-templated]; GO:0032993 [Name: protein-DNA complex]; GO:0001228 [Name: transcriptional activator activity, RNA polymerase II transcription regulatory region sequence-specific binding]; GO:0032713 [Name: negative regulat…	hsa05213 [Pathway Title: Endometrial cancer]; hsa04310 [Pathway Title: Wnt signaling pathway]; hsa04520 [Pathway Title: Adherens junction]; hsa05215 [Pathway Title: Prostate cancer]; hsa05412 [Pathway Title: Arrhythmogenic right ventricular cardiomyopathy (ARVC)]; hsa05216 [Pathway Title: Thyroid cancer]; hsa04390 [Pathway Title: Hippo signaling pathway]; hsa05217 [Pathway Title: Basal cell carci…	PA30331	0.00218023	0.0143885	0.00693241	3	48	12	1373	3288	1719	5.625e-07	4.770e-05	4.381e-02	4.121e-01	1.529e-01
6	hsa-MND1_0007	-1.04	-2.69	-1.2	19	31	33	16	14	9	2	5	2	4	154315414	154318485	+	MND1	protein_coding	GT/AG	exon-exon	three_prime_utr,gene,exon,transcript,CDS	hsa-MND1_0007	hsa_circ_0006225	hsa_circ_30713	hsa-circRNA6147-3	HSA_CIRCpedia_47789	-	-	-	84057 [Gene Symbol: MND1] [Locus Tag: ] [Chromosome: 4] [Map Location: 4q31.3] [Description: meiotic nuclear divisions 1] [Gene Type: protein-coding]	GAJ	GO:0003690 [Name: double-stranded DNA binding]; GO:0007131 [Name: reciprocal meiotic recombination]; GO:0005634 [Name: nucleus]	-	PA143485544	0.0490368	0.0567686	0.0441176	28	13	3	543	216	65	5.493e-01	1.000e+00	1.314e-03	3.543e-02	2.864e-01
6	hsa-DMC1_0001	-0.72	-2.96	-1.88	21	24	33	13	11	22	2	0	5	22	38917613	38964294	-	DMC1	protein_coding	GT/AG	exon-exon	five_prime_utr,transcript,gene,exon,CDS	hsa-DMC1_0001	hsa_circ_0001231	hsa_circ_02199	hsa-circRNA13345-4	HSA_CIRCpedia_36689	circDMC1_1	Cardiac development [differential expression (during cardiac development)]	28676412	283987 [Gene Symbol: HID1] [Locus Tag: ] [Chromosome: 17] [Map Location: 17q25.1] [Description: HID1 domain containing] [Gene Type: protein-coding]; 11144 [Gene Symbol: DMC1] [Locus Tag: ] [Chromosome: 22] [Map Location: 22q13.1] [Description: DNA meiotic recombinase 1] [Gene Type: protein-coding]	C17orf28; DMC1; 17orf28; HID-1; LIM15; dJ199H16.1; DMC1H	GO:0005794 [Name: Golgi apparatus]; GO:0005881 [Name: cytoplasmic microtubule]; GO:0016020 [Name: membrane]; GO:0005737 [Name: cytoplasm]; GO:0005797 [Name: Golgi medial cisterna]; GO:0090498 [Name: extrinsic component of Golgi membrane]; GO:0005515 [Name: protein binding]; GO:0070062 [Name: extracellular exosome]; GO:0005829 [Name: cytosol]; GO:0000138 [Name: Golgi trans cisterna]; GO:0005634 [N…	-	PA27377	0.325	0.357143	0.2	26	15	2	54	27	8	1.000e+00	1.000e+00	7.848e-04	2.418e-02	5.755e-02
6	hsa-CEP70_0019	-0.4	-2.96	-2.27	21	22	16	16	17	11	2	1	2	3	138244332	138256189	-	CEP70	protein_coding	GT/AG	exon-exon	transcript,gene,exon,CDS	hsa-CEP70_0019	-	hsa_circ_16132	hsa-circRNA13763-1	HSA_CIRCpedia_34533	-	-	-	80321 [Gene Symbol: CEP70] [Locus Tag: ] [Chromosome: 3] [Map Location: 3q22.3] [Description: centrosomal protein 70] [Gene Type: protein-coding]	BITE	GO:0005515 [Name: protein binding]; GO:0097711 [Name: ciliary basal body docking]; GO:0043015 [Name: gamma-tubulin binding]; GO:0000086 [Name: G2/M transition of mitotic cell cycle]; GO:0005813 [Name: centrosome]; GO:0010389 [Name: regulation of G2/M transition of mitotic cell cycle]; GO:0070507 [Name: regulation of microtubule cytoskeleton organization]; GO:0042802 [Name: identical protein bindi…	-	PA128394729	0.0229621	0.0434783	0.0153846	20	15	2	851	330	128	1.000e+00	1.000e+00	2.219e-03	4.894e-02	2.439e-02
6	hsa-KIF20B_0038	-0.18	-2.46	-2.19	25	24	35	30	24	26	3	2	6	10	91511103	91522592	+	KIF20B	protein_coding	GT/AG	exon-exon	transcript,gene,exon,CDS	hsa-KIF20B_0038	hsa_circ_0019079	hsa_circ_05853	hsa-circRNA1021-9	HSA_CIRCpedia_2690	-	-	-	9585 [Gene Symbol: KIF20B] [Locus Tag: ] [Chromosome: 10] [Map Location: 10q23.31] [Description: kinesin family member 20B] [Gene Type: protein-coding]	CT90; MPP1; MPP-1; MPHOSPH1; KRMP1	GO:0005524 [Name: ATP binding]; GO:0005871 [Name: kinesin complex]; GO:0030496 [Name: midbody]; GO:0032467 [Name: positive regulation of cytokinesis]; GO:0035372 [Name: protein localization to microtubule]; GO:0050699 [Name: WW domain binding]; GO:2000114 [Name: regulation of establishment of cell polarity]; GO:0001843 [Name: neural tube closure]; GO:0005874 [Name: microtubule]; GO:0090316 [Name:…	-	PA162393285	0.16568	0.142105	0.0833333	28	27	4	141	163	44	1.000e+00	1.000e+00	2.049e-03	4.804e-02	8.562e-03
6	hsa-ARPP21_0002	0.01	-2.11	-2.11	57	39	40	45	53	56	6	6	12	3	35721279	35732497	+	ARPP21	protein_coding	GT/AG	exon-exon	five_prime_utr,exon,gene,transcript,CDS	hsa-ARPP21_0002	hsa_circ_0001281	hsa_circ_04594	hsa-circRNA5492	HSA_CIRCpedia_45468	-	-	-	10777 [Gene Symbol: ARPP21] [Locus Tag: ] [Chromosome: 3] [Map Location: 3p22.3] [Description: cAMP regulated phosphoprotein 21] [Gene Type: protein-coding]	TARPP; ARPP-21; R3HDM3; RCS	GO:0008150 [Name: biological_process]; GO:0003674 [Name: molecular_function]; GO:0005737 [Name: cytoplasm]; GO:0003676 [Name: nucleic acid binding]; GO:0034605 [Name: cellular response to heat]; GO:0005516 [Name: calmodulin binding]; GO:0005575 [Name: cellular_component]	-	-	0.0627615	0.0238095	0.0305344	45	51	8	672	2091	254	1.000e+00	1.000e+00	1.370e-03	3.543e-02	1.160e-03
6	hsa-CEP128_0006	1.07	-1.21	-2.39	37	31	26	70	81	83	14	7	10	14	80963812	80997230	-	CEP128	protein_coding	GT/AG	exon-exon	exon,gene,transcript,CDS,three_prime_utr	hsa-CEP128_0006	hsa_circ_0007332	hsa_circ_16880	hsa-circRNA10541-13	HSA_CIRCpedia_13228	-	-	-	145508 [Gene Symbol: CEP128] [Locus Tag: ] [Chromosome: 14] [Map Location: 14q31.1] [Description: centrosomal protein 128] [Gene Type: protein-coding]	C14orf145; C14orf61; LEDP/132	GO:0000922 [Name: spindle pole]; GO:0008104 [Name: protein localization]; GO:0005737 [Name: cytoplasm]; GO:0005814 [Name: centriole]	-	PA142672283	0.213793	0.18267	0.151515	31	78	10	114	349	56	5.554e-01	1.000e+00	3.563e-01	1.000e+00	9.339e-06
6	hsa-NDST3_0009	-2.76	-1.29	1.17	44	61	35	4	7	10	7	14	21	4	119026173	119036115	+	NDST3	protein_coding	GT/AG	exon-exon	transcript,gene,exon,CDS	hsa-NDST3_0009	-	-	hsa-circRNA6098	HSA_CIRCpedia_47217	-	-	-	9348 [Gene Symbol: NDST3] [Locus Tag: ] [Chromosome: 4] [Map Location: 4q26] [Description: N-deacetylase and N-sulfotransferase 3] [Gene Type: protein-coding]	HSST3	GO:0005575 [Name: cellular_component]; GO:0015012 [Name: heparan sulfate proteoglycan biosynthetic process]; GO:0015014 [Name: heparan sulfate proteoglycan biosynthetic process, polysaccharide chain biosynthetic process]; GO:0000139 [Name: Golgi membrane]; GO:0015016 [Name: [heparan sulfate]-glucosamine N-sulfotransferase activity]; GO:0005794 [Name: Golgi apparatus]; GO:0016021 [Name: integral c…	hsa00534 [Pathway Title: Glycosaminoglycan biosynthesis - heparan sulfate / heparin]; hsa01100 [Pathway Title: Metabolic pathways]	PA31488	0.0619236	0.112903	0.079096	47	7	14	712	55	163	1.804e-05	1.275e-03	2.575e-01	1.000e+00	3.347e-01
6	hsa-FANCL_0007	-2.64	-1.5	0.73	33	40	32	7	4	6	6	11	10	2	58425729	58459247	-	FANCL	protein_coding	GT/AG	exon-exon	transcript,gene,exon,CDS	hsa-FANCL_0007	hsa_circ_0004435	hsa_circ_23488	hsa-circRNA12516-5	HSA_CIRCpedia_41768	-	-	-	55120 [Gene Symbol: FANCL] [Locus Tag: ] [Chromosome: 2] [Map Location: 2p16.1] [Description: FA complementation group L] [Gene Type: protein-coding]	PHF9; POG; FAAP43	GO:0005635 [Name: nuclear envelope]; GO:0005654 [Name: nucleoplasm]; GO:0006974 [Name: cellular response to DNA damage stimulus]; GO:0006281 [Name: DNA repair]; GO:0042127 [Name: regulation of cell proliferation]; GO:0005737 [Name: cytoplasm]; GO:0043240 [Name: Fanconi anaemia nuclear complex]; GO:0046872 [Name: metal ion binding]; GO:0061630 [Name: ubiquitin protein ligase activity]; GO:0043231 …	hsa03460 [Pathway Title: Fanconi anemia pathway]; hsa04120 [Pathway Title: Ubiquitin mediated proteolysis]	PA134887656	0.108696	0.0566038	0.111111	35	6	9	287	100	72	1.452e-04	7.227e-03	1.146e-01	8.280e-01	8.091e-01
6	hsa-TASP1_0001	-3.57	-3.03	0.24	57	64	51	5	6	4	5	2	9	20	13539655	13568017	-	TASP1	protein_coding	GT/AG	exon-exon	transcript,gene,exon,CDS	hsa-TASP1_0001	hsa_circ_0004580	hsa_circ_16664	hsa-circRNA12991-39	HSA_CIRCpedia_33374	-	-	-	55617 [Gene Symbol: TASP1] [Locus Tag: ] [Chromosome: 20] [Map Location: 20p12.1] [Description: taspase 1] [Gene Type: protein-coding]	C20orf13; SULEHS; dJ585I14.2	GO:0005737 [Name: cytoplasm]; GO:0042802 [Name: identical protein binding]; GO:0051604 [Name: protein maturation]; GO:0004298 [Name: threonine-type endopeptidase activity]; GO:0045893 [Name: positive regulation of transcription, DNA-templated]; GO:0006508 [Name: proteolysis]	-	PA25671	0.0450593	0.0162338	0.0320513	57	5	5	1208	303	151	6.667e-09	7.067e-07	2.201e-06	1.619e-04	1.000e+00
6	hsa-ARHGAP5_0004	-1.57	-2.13	-0.36	57	62	36	19	21	14	12	4	11	14	32559708	32586493	+	ARHGAP5	protein_coding	GT/AG	exon-exon	five_prime_utr,transcript,gene,exon,CDS	hsa-ARHGAP5_0004	hsa_circ_0031584	hsa_circ_14284	hsa-circRNA2252-5	HSA_CIRCpedia_11982	circARHGAP5_1	Cardiac development [differential expression (during cardiac development)]	28676412	394 [Gene Symbol: ARHGAP5] [Locus Tag: ] [Chromosome: 14] [Map Location: 14q12] [Description: Rho GTPase activating protein 5] [Gene Type: protein-coding]	p190-B; p190BRhoGAP; RhoGAP5; GFI2	GO:0005783 [Name: endoplasmic reticulum]; GO:0005515 [Name: protein binding]; GO:0005525 [Name: GTP binding]; GO:0005829 [Name: cytosol]; GO:0051056 [Name: regulation of small GTPase mediated signal transduction]; GO:0005886 [Name: plasma membrane]; GO:0005096 [Name: GTPase activator activity]; GO:0005737 [Name: cytoplasm]; GO:0007266 [Name: Rho protein signal transduction]; GO:0007155 [Name: cel…	hsa04670 [Pathway Title: Leukocyte transendothelial migration]; hsa04510 [Pathway Title: Focal adhesion]	PA24959	0.170492	0.171429	0.121622	52	18	9	253	87	65	4.293e-02	7.584e-01	1.401e-03	3.543e-02	1.000e+00
6	hsa-NDST3_0001	-3.13	-2.89	0.12	67	77	78	12	5	10	4	10	9	4	119026173	119064839	+	NDST3	protein_coding	GT/AG	exon-exon	transcript,gene,exon,CDS	hsa-NDST3_0001	-	hsa_circ_07125	-	HSA_CIRCpedia_124111	-	-	-	9348 [Gene Symbol: NDST3] [Locus Tag: ] [Chromosome: 4] [Map Location: 4q26] [Description: N-deacetylase and N-sulfotransferase 3] [Gene Type: protein-coding]	HSST3	GO:0005575 [Name: cellular_component]; GO:0015012 [Name: heparan sulfate proteoglycan biosynthetic process]; GO:0015014 [Name: heparan sulfate proteoglycan biosynthetic process, polysaccharide chain biosynthetic process]; GO:0000139 [Name: Golgi membrane]; GO:0015016 [Name: [heparan sulfate]-glucosamine N-sulfotransferase activity]; GO:0005794 [Name: Golgi apparatus]; GO:0016021 [Name: integral c…	hsa00534 [Pathway Title: Glycosaminoglycan biosynthesis - heparan sulfate / heparin]; hsa01100 [Pathway Title: Metabolic pathways]	PA31488	0.115625	0.18	0.0555556	74	9	8	566	41	136	1.831e-09	2.218e-07	2.528e-07	2.921e-05	1.000e+00
7	hsa-RP11-348F1_0001	1.54	2.29	0.64	20	13	16	39	66	65	63	66	76	X	51070573	51099879	-	RP11-348F1.3	-	GT/AG	intergenic-exon	transcript,gene,exon,not_annotated	hsa-RP11-348F1_0001	-	-	hsa-circRNA16124	-	-	-	-	-	-	-	-	-	0.340426	0.3	0.407186	16	57	68	31	133	99	3.405e-02	6.714e-01	3.974e-06	2.296e-04	1.000e+00
7	hsa-RCAN3_0002	1.36	3.05	1.54	7	10	11	27	30	32	82	46	74	1	24840804	24841057	+	RCAN3	protein_coding	GT/AG	exon-exon	five_prime_utr,transcript,gene,exon,CDS	hsa-RCAN3_0002	hsa_circ_0003553	hsa_circ_22201	hsa-circRNA124-2	HSA_CIRCpedia_31051	-	-	-	11123 [Gene Symbol: RCAN3] [Locus Tag: ] [Chromosome: 1] [Map Location: 1p36.11] [Description: RCAN family member 3] [Gene Type: protein-coding]	DSCR1L2; RCN3; MCIP3; hRCN3	GO:0005515 [Name: protein binding]; GO:0005634 [Name: nucleus]; GO:0005737 [Name: cytoplasm]; GO:0019902 [Name: phosphatase binding]; GO:0009653 [Name: anatomical structure morphogenesis]; GO:0043666 [Name: regulation of phosphoprotein phosphatase activity]; GO:0003723 [Name: RNA binding]; GO:0031013 [Name: troponin I binding]; GO:0008597 [Name: calcium-dependent protein serine/threonine phosphat…	-	PA162400972	0.145161	0.29703	0.193642	9	30	67	53	71	279	1.671e-01	1.000e+00	9.678e-10	1.957e-07	1.919e-02
7	hsa-ITGAL_0002	0.88	1.79	0.82	28	34	18	58	50	65	95	74	66	16	30495148	30495584	+	ITGAL	protein_coding	GT/AG	exon-exon	three_prime_utr,gene,exon,transcript,CDS	hsa-ITGAL_0002	hsa_circ_0000690	hsa_circ_06000	hsa-circRNA2957-28	HSA_CIRCpedia_17426	-	-	-	3683 [Gene Symbol: ITGAL] [Locus Tag: ] [Chromosome: 16] [Map Location: 16p11.2] [Description: integrin subunit alpha L] [Gene Type: protein-coding]	LFA-1; CD11A; LFA1A	GO:0007157 [Name: heterophilic cell-cell adhesion via plasma membrane cell adhesion molecules]; GO:0035579 [Name: specific granule membrane]; GO:0007165 [Name: signal transduction]; GO:0098609 [Name: cell-cell adhesion]; GO:0007159 [Name: leukocyte cell-cell adhesion]; GO:0007160 [Name: cell-matrix adhesion]; GO:0050900 [Name: leukocyte migration]; GO:0070062 [Name: extracellular exosome]; GO:000…	hsa04015 [Pathway Title: Rap1 signaling pathway]; hsa04670 [Pathway Title: Leukocyte transendothelial migration]; hsa05166 [Pathway Title: HTLV-I infection]; hsa05416 [Pathway Title: Viral myocarditis]; hsa04810 [Pathway Title: Regulation of actin cytoskeleton]; hsa05150 [Pathway Title: Staphylococcus aureus infection]; hsa05169 [Pathway Title: Epstein-Barr virus infection]; hsa05323 [Pathway Tit…	PA29948	0.0617849	0.109848	0.170306	27	58	78	410	470	380	1.000e+00	1.000e+00	5.623e-04	1.820e-02	1.000e+00
7	hsa-SFMBT2_0003	-2.1	0.59	2.74	58	64	47	19	8	15	69	74	70	10	7318854	7327916	-	SFMBT2	protein_coding	GT/AG	exon-exon	transcript,gene,exon,CDS	hsa-SFMBT2_0003	hsa_circ_0000211	hsa_circ_20556	hsa-circRNA9043-29	HSA_CIRCpedia_2276	-	-	-	57713 [Gene Symbol: SFMBT2] [Locus Tag: ] [Chromosome: 10] [Map Location: 10p14] [Description: Scm like with four mbt domains 2] [Gene Type: protein-coding]	-	GO:0003682 [Name: chromatin binding]; GO:0005515 [Name: protein binding]; GO:0005634 [Name: nucleus]; GO:0016604 [Name: nuclear body]; GO:0016235 [Name: aggresome]; GO:0005829 [Name: cytosol]; GO:0016607 [Name: nuclear speck]; GO:0043231 [Name: intracellular membrane-bounded organelle]; GO:0003714 [Name: transcription corepressor activity]; GO:0045892 [Name: negative regulation of transcription, …	-	PA134866013	0.397163	0.25	0.272031	56	14	71	85	42	190	8.579e-05	5.596e-03	1.000e+00	1.000e+00	9.538e-10
8	hsa-TFDP2_0010	1.15	-0.91	-2.11	48	93	61	162	154	198	37	26	22	3	141811903	141820683	-	TFDP2	protein_coding	GT/AG	exon-exon	five_prime_utr,transcript,gene,exon,CDS	hsa-TFDP2_0010	hsa_circ_0008304	hsa_circ_26016	hsa-circRNA13770-3	HSA_CIRCpedia_43868	-	-	-	7029 [Gene Symbol: TFDP2] [Locus Tag: ] [Chromosome: 3] [Map Location: 3q23] [Description: transcription factor Dp-2] [Gene Type: protein-coding]	DP2	GO:0006357 [Name: regulation of transcription from RNA polymerase II promoter]; GO:0045892 [Name: negative regulation of transcription, DNA-templated]; GO:0000083 [Name: regulation of transcription involved in G1/S transition of mitotic cell cycle]; GO:0000977 [Name: RNA polymerase II regulatory region sequence-specific DNA binding]; GO:0005654 [Name: nucleoplasm]; GO:0001228 [Name: transcription…	hsa04110 [Pathway Title: Cell cycle]	PA36466	0.0816078	0.121622	0.0838323	67	171	28	754	1235	306	3.105e-01	1.000e+00	1.000e+00	1.000e+00	2.029e-07
8	circRNA_476	3.89	1.38	-2.42	17	4	14	192	194	213	30	29	21	2	89082251	89092011	+	ANKRD36BP2	transcribed_unprocessed_pseudogene	GT/AG	exon-exon	transcript,gene,exon	-	-	hsa_circ_00489	-	HSA_CIRCpedia_122492	-	-	-	645784 [Gene Symbol: ANKRD36BP2] [Locus Tag: ] [Chromosome: 2] [Map Location: 2p11.2] [Description: ankyrin repeat domain 36B pseudogene 2] [Gene Type: pseudo]	-	-	-	-	0.139535	0.148368	0.138462	12	200	27	74	1148	168	1.282e-24	1.087e-21	1.435e-01	9.839e-01	3.754e-11
8	hsa-NEIL3_0002	1.35	-1.28	-2.71	44	49	30	99	127	137	9	12	18	4	178274462	178274882	+	NEIL3	protein_coding	GT/AG	exon-exon	three_prime_utr,gene,exon,transcript,CDS	hsa-NEIL3_0002	hsa_circ_0001459	hsa_circ_07536	hsa-circRNA6178-9	HSA_CIRCpedia_47993	chr4:178274462-178274882	IMP3-associated circRNA	27510448	55247 [Gene Symbol: NEIL3] [Locus Tag: ] [Chromosome: 4] [Map Location: 4q34.3] [Description: nei like DNA glycosylase 3] [Gene Type: protein-coding]	FPG2; hFPG2; hNEI3; FGP2; NEI3; ZGRF3	GO:0003697 [Name: single-stranded DNA binding]; GO:0008270 [Name: zinc ion binding]; GO:0003906 [Name: DNA-(apurinic or apyrimidinic site) lyase activity]; GO:0005634 [Name: nucleus]; GO:0005694 [Name: chromosome]; GO:0003690 [Name: double-stranded DNA binding]; GO:0006284 [Name: base-excision repair]; GO:0003684 [Name: damaged DNA binding]; GO:1904931 [Name: MCM complex binding]; GO:0036297 [Nam…	hsa03410 [Pathway Title: Base excision repair]	PA134889634	0.114206	0.134894	0.138298	41	121	13	318	776	81	7.748e-02	1.000e+00	2.427e-01	1.000e+00	2.417e-09
8	hsa-ANKRD36BP2_0001	4.21	1.25	-2.79	7	5	7	118	138	156	14	12	16	2	89100616	89104394	+	ANKRD36BP2	transcribed_unprocessed_pseudogene	GT/AG	exon-exon	transcript,gene,exon	hsa-ANKRD36BP2_0001	-	-	-	HSA_CIRCpedia_122494	-	-	-	645784 [Gene Symbol: ANKRD36BP2] [Locus Tag: ] [Chromosome: 2] [Map Location: 2p11.2] [Description: ankyrin repeat domain 36B pseudogene 2] [Gene Type: pseudo]	-	-	-	-	0.15	0.163484	0.116667	6	137	14	34	701	106	4.755e-18	2.016e-15	3.261e-01	1.000e+00	1.429e-10
8	hsa-MTA3_0003	3.57	2.27	-1.17	12	4	3	75	97	95	28	23	31	2	42946128	42950175	+	MTA3	protein_coding	GT/AG	exon-exon	transcript,gene,exon,CDS	hsa-MTA3_0003	hsa_circ_0003990	hsa_circ_29779	hsa-circRNA4416-26	HSA_CIRCpedia_41328	-	-	-	57504 [Gene Symbol: MTA3] [Locus Tag: ] [Chromosome: 2] [Map Location: 2p21] [Description: metastasis associated 1 family member 3] [Gene Type: protein-coding]	-	GO:0003714 [Name: transcription corepressor activity]; GO:0008270 [Name: zinc ion binding]; GO:0016581 [Name: NuRD complex]; GO:0005737 [Name: cytoplasm]; GO:0001103 [Name: RNA polymerase II repressing transcription factor binding]; GO:0003713 [Name: transcription coactivator activity]; GO:0008284 [Name: positive regulation of cell proliferation]; GO:0010971 [Name: positive regulation of G2/M tra…	-	PA134953540	0.0491803	0.123955	0.158824	6	89	27	116	629	143	1.589e-11	2.695e-09	8.070e-04	2.418e-02	3.309e-01
8	hsa-RP11-563D10_0001	4.38	2.47	-1.75	5	3	3	97	93	85	22	14	21	1	194128410	194136845	-	not_annotated	-	GT/AG	intergenic-intergenic	not_annotated	hsa-RP11-563D10_0001	-	-	-	-	-	-	-	-	-	-	-	-	0.5	0.342007	0.431818	4	92	19	4	177	25	5.105e-13	1.082e-10	1.241e-03	3.462e-02	3.311e-03
[truncated: 1 more columns]
