# Supplementary material for: Patterns of Differentially Expressed circRNAs in Human Thymocytes
Source: Noncoding RNA. 2022 Mar 30;8(2):26. doi: 10.3390/ncrna8020026 (PMC9030292; doi:10.3390/ncrna8020026)
Supplement: Supplementary file 1 [file ncrna-08-00026-s001.zip › Table S5.xlsx]

## Sheet: Sheet 1
Table S5. Differentially expressed mRNAs among the three thymocyte populations
Gene.Symbol	FeatureID	GO.ID	KEGG.Pathways
AAMDC	ENSG00000087884	GO:0045600 [Name: positive regulation of fat cell differentiation] | GO:0005737 [Name: cytoplasm] | GO:0005515 [Name: protein binding]	-
ADA	ENSG00000196839	GO:0001829 [Name: trophectodermal cell differentiation]//GO:0043278 [Name: response to morphine]//GO:0046061 [Name: dATP catabolic process]//GO:0046085 [Name: adenosine metabolic process]//GO:0006157 [Name: deoxyadenosine catabolic process]//GO:0030324 [Name: lung development]//GO:0032261 [Name: purine nucleotide salvage]//GO:0042542 [Name: response to hydrogen peroxide]//GO:0050862 [Name: positi…	hsa01100 [Pathway Title: Metabolic pathways]//hsa00230 [Pathway Title: Purine metabolism]//hsa05340 [Pathway Title: Primary immunodeficiency]
ADAM8	ENSG00000151651	GO:0000902 [Name: cell morphogenesis]//GO:0010954 [Name: positive regulation of protein processing]//GO:0043524 [Name: negative regulation of neuron apoptotic process]//GO:0045780 [Name: positive regulation of bone resorption]//GO:0051044 [Name: positive regulation of membrane protein ectodomain proteolysis]//GO:0002693 [Name: positive regulation of cellular extravasation]//GO:0006508 [Name: prot…	-
ADRB1	ENSG00000043591	GO:0002025 [Name: norepinephrine-epinephrine-mediated vasodilation involved in regulation of systemic arterial blood pressure]//GO:0050873 [Name: brown fat cell differentiation]//GO:0007189 [Name: adenylate cyclase-activating G-protein coupled receptor signaling pathway]//GO:0009409 [Name: response to cold]//GO:0001997 [Name: positive regulation of the force of heart contraction by epinephrine-no…	hsa04022 [Pathway Title: cGMP-PKG signaling pathway]//hsa04144 [Pathway Title: Endocytosis]//hsa04540 [Pathway Title: Gap junction]//hsa04024 [Pathway Title: cAMP signaling pathway]//hsa04020 [Pathway Title: Calcium signaling pathway]//hsa04261 [Pathway Title: Adrenergic signaling in cardiomyocytes]//hsa04970 [Pathway Title: Salivary secretion]//hsa04924 [Pathway Title: Renin secretion]//hsa04080…
ANXA1	ENSG00000135046	GO:0002250 [Name: adaptive immune response]//GO:0002376 [Name: immune system process]//GO:0006954 [Name: inflammatory response]//GO:0045627 [Name: positive regulation of T-helper 1 cell differentiation]//GO:0070459 [Name: prolactin secretion]//GO:2000483 [Name: negative regulation of interleukin-8 secretion]//GO:0009725 [Name: response to hormone]//GO:0031960 [Name: response to corticosteroid]//G…	-
ARID5B	ENSG00000150347	GO:0006355 [Name: regulation of transcription, DNA-templated]//GO:0051091 [Name: positive regulation of sequence-specific DNA binding transcription factor activity]//GO:0060021 [Name: palate development]//GO:0001822 [Name: kidney development]//GO:0010761 [Name: fibroblast migration]//GO:0045892 [Name: negative regulation of transcription, DNA-templated]//GO:0048644 [Name: muscle organ morphogenes…	-
ARNTL	ENSG00000133794	GO:0032007 [Name: negative regulation of TOR signaling]//GO:0045893 [Name: positive regulation of transcription, DNA-templated]//GO:0090263 [Name: positive regulation of canonical Wnt signaling pathway]//GO:0090403 [Name: oxidative stress-induced premature senescence]//GO:2001016 [Name: positive regulation of skeletal muscle cell differentiation]//GO:0006355 [Name: regulation of transcription, DN…	hsa05168 [Pathway Title: Herpes simplex infection]//hsa04728 [Pathway Title: Dopaminergic synapse]//hsa04710 [Pathway Title: Circadian rhythm]
BCL6	ENSG00000113916	GO:0002467 [Name: germinal center formation]//GO:0006974 [Name: cellular response to DNA damage stimulus]//GO:0019221 [Name: cytokine-mediated signaling pathway]//GO:0030890 [Name: positive regulation of B cell proliferation]//GO:0035024 [Name: negative regulation of Rho protein signal transduction]//GO:0045591 [Name: positive regulation of regulatory T cell differentiation]//GO:0048294 [Name: ne…	hsa05202 [Pathway Title: Transcriptional misregulation in cancer]//hsa04068 [Pathway Title: FoxO signaling pathway]
BLM	ENSG00000197299	GO:0000079 [Name: regulation of cyclin-dependent protein serine/threonine kinase activity]//GO:0031297 [Name: replication fork processing]//GO:0046641 [Name: positive regulation of alpha-beta T cell proliferation]//GO:0051259 [Name: protein oligomerization]//GO:0051782 [Name: negative regulation of cell division]//GO:1901291 [Name: negative regulation of double-strand break repair via single-stra…	hsa03460 [Pathway Title: Fanconi anemia pathway]//hsa03440 [Pathway Title: Homologous recombination]
BNIP3	ENSG00000176171	GO:0008219 [Name: cell death]//GO:0035694 [Name: mitochondrial protein catabolic process]//GO:0043243 [Name: positive regulation of protein complex disassembly]//GO:0072593 [Name: reactive oxygen species metabolic process]//GO:0097345 [Name: mitochondrial outer membrane permeabilization]//GO:0009617 [Name: response to bacterium]//GO:0010637 [Name: negative regulation of mitochondrial fusion]//GO:…	hsa04068 [Pathway Title: FoxO signaling pathway]//hsa05134 [Pathway Title: Legionellosis]
C10orf54	ENSG00000107738	GO:0010628 [Name: positive regulation of gene expression]//GO:2000562 [Name: negative regulation of CD4-positive, alpha-beta T cell proliferation]//GO:0030335 [Name: positive regulation of cell migration]//GO:2000565 [Name: negative regulation of CD8-positive, alpha-beta T cell proliferation]//GO:0031638 [Name: zymogen activation]//GO:0032693 [Name: negative regulation of interleukin-10 productio…	-
CAMK4	ENSG00000152495	GO:0007165 [Name: signal transduction]//GO:0043011 [Name: myeloid dendritic cell differentiation]//GO:0016310 [Name: phosphorylation]//GO:0006468 [Name: protein phosphorylation]//GO:0002250 [Name: adaptive immune response]//GO:0002376 [Name: immune system process]//GO:0045670 [Name: regulation of osteoclast differentiation]//GO:0006954 [Name: inflammatory response]//GO:0045893 [Name: positive reg…	hsa04020 [Pathway Title: Calcium signaling pathway]//hsa04024 [Pathway Title: cAMP signaling pathway]//hsa04921 [Pathway Title: Oxytocin signaling pathway]//hsa04725 [Pathway Title: Cholinergic synapse]//hsa05034 [Pathway Title: Alcoholism]//hsa04722 [Pathway Title: Neurotrophin signaling pathway]//hsa04925 [Pathway Title: Aldosterone synthesis and secretion]//hsa04720 [Pathway Title: Long-term p…
CARD11	ENSG00000198286	GO:0030890 [Name: positive regulation of B cell proliferation]//GO:0042110 [Name: T cell activation]//GO:0048872 [Name: homeostasis of number of cells]//GO:0042102 [Name: positive regulation of T cell proliferation]//GO:0001819 [Name: positive regulation of cytokine production]//GO:0030183 [Name: B cell differentiation]//GO:0038202 [Name: TORC1 signaling]//GO:0045580 [Name: regulation of T cell d…	hsa04660 [Pathway Title: T cell receptor signaling pathway]//hsa04064 [Pathway Title: NF-kappa B signaling pathway]//hsa04662 [Pathway Title: B cell receptor signaling pathway]
CCDC71L	ENSG00000253276	GO:0044255 [Name: cellular lipid metabolic process]//GO:0045600 [Name: positive regulation of fat cell differentiation]	-
CCND1	ENSG00000110092	GO:0010039 [Name: response to iron ion]//GO:0010971 [Name: positive regulation of G2/M transition of mitotic cell cycle]//GO:0016055 [Name: Wnt signaling pathway]//GO:0030968 [Name: endoplasmic reticulum unfolded protein response]//GO:0031100 [Name: animal organ regeneration]//GO:0070141 [Name: response to UV-A]//GO:0010033 [Name: response to organic substance]//GO:0033327 [Name: Leydig cell diff…	-
CCR2	ENSG00000121807	GO:0002724 [Name: regulation of T cell cytokine production]//GO:0006874 [Name: cellular calcium ion homeostasis]//GO:0006968 [Name: cellular defense response]//GO:0010820 [Name: positive regulation of T cell chemotaxis]//GO:0032729 [Name: positive regulation of interferon-gamma production]//GO:0032743 [Name: positive regulation of interleukin-2 production]//GO:2000412 [Name: positive regulation o…	hsa04062 [Pathway Title: Chemokine signaling pathway]//hsa04060 [Pathway Title: Cytokine-cytokine receptor interaction]
CCR9	ENSG00000173585	GO:0006968 [Name: cellular defense response]//GO:0019722 [Name: calcium-mediated signaling]//GO:0002305 [Name: CD8-positive, gamma-delta intraepithelial T cell differentiation]//GO:0007186 [Name: G-protein coupled receptor signaling pathway]//GO:0060326 [Name: cell chemotaxis]//GO:0006955 [Name: immune response]//GO:0007204 [Name: positive regulation of cytosolic calcium ion concentration]//GO:00…	hsa04672 [Pathway Title: Intestinal immune network for IgA production]//hsa04060 [Pathway Title: Cytokine-cytokine receptor interaction]//hsa04062 [Pathway Title: Chemokine signaling pathway]
CD2	ENSG00000116824	GO:0045580 [Name: regulation of T cell differentiation]//GO:0098609 [Name: cell-cell adhesion]//GO:1902715 [Name: positive regulation of interferon-gamma secretion]//GO:0001766 [Name: membrane raft polarization]//GO:0007155 [Name: cell adhesion]//GO:0006915 [Name: apoptotic process]//GO:0042110 [Name: T cell activation]//GO:2000484 [Name: positive regulation of interleukin-8 secretion]//GO:000716…	hsa04514 [Pathway Title: Cell adhesion molecules (CAMs)]//hsa04640 [Pathway Title: Hematopoietic cell lineage]
CD27	ENSG00000139193	GO:1901224 [Name: positive regulation of NIK/NF-kappaB signaling]//GO:0043066 [Name: negative regulation of apoptotic process]//GO:0045579 [Name: positive regulation of B cell differentiation]//GO:0046330 [Name: positive regulation of JNK cascade]//GO:0016064 [Name: immunoglobulin mediated immune response]//GO:0070233 [Name: negative regulation of T cell apoptotic process]//GO:0045471 [Name: resp…	hsa04060 [Pathway Title: Cytokine-cytokine receptor interaction]
CD28	ENSG00000178562	GO:0042089 [Name: cytokine biosynthetic process]//GO:0045066 [Name: regulatory T cell differentiation]//GO:0045070 [Name: positive regulation of viral genome replication]//GO:0050690 [Name: regulation of defense response to virus by virus]//GO:0045060 [Name: negative thymic T cell selection]//GO:0048304 [Name: positive regulation of isotype switching to IgG isotypes]//GO:0032733 [Name: positive r…	hsa05323 [Pathway Title: Rheumatoid arthritis]//hsa05322 [Pathway Title: Systemic lupus erythematosus]//hsa05330 [Pathway Title: Allograft rejection]//hsa04672 [Pathway Title: Intestinal immune network for IgA production]//hsa05320 [Pathway Title: Autoimmune thyroid disease]//hsa05332 [Pathway Title: Graft-versus-host disease]//hsa05416 [Pathway Title: Viral myocarditis]//hsa04514 [Pathway Title:…
CD4	ENSG00000010610	GO:0002250 [Name: adaptive immune response]//GO:0046598 [Name: positive regulation of viral entry into host cell]//GO:0050731 [Name: positive regulation of peptidyl-tyrosine phosphorylation]//GO:0050829 [Name: defense response to Gram-negative bacterium]//GO:0050850 [Name: positive regulation of calcium-mediated signaling]//GO:0050870 [Name: positive regulation of T cell activation]//GO:0007165 […	hsa04514 [Pathway Title: Cell adhesion molecules (CAMs)]//hsa04660 [Pathway Title: T cell receptor signaling pathway]//hsa04612 [Pathway Title: Antigen processing and presentation]//hsa05340 [Pathway Title: Primary immunodeficiency]//hsa04640 [Pathway Title: Hematopoietic cell lineage]
CD63	ENSG00000135404	GO:0007160 [Name: cell-matrix adhesion]//GO:0034613 [Name: cellular protein localization]//GO:0035646 [Name: endosome to melanosome transport]//GO:0045807 [Name: positive regulation of endocytosis]//GO:0002092 [Name: positive regulation of receptor internalization]//GO:0043312 [Name: neutrophil degranulation]//GO:1901379 [Name: regulation of potassium ion transmembrane transport]//GO:0048757 [Nam…	hsa05205 [Pathway Title: Proteoglycans in cancer]//hsa04142 [Pathway Title: Lysosome]
CD74	ENSG00000019582	GO:0007165 [Name: signal transduction]//GO:0019882 [Name: antigen processing and presentation]//GO:0043410 [Name: positive regulation of MAPK cascade]//GO:1902166 [Name: negative regulation of intrinsic apoptotic signaling pathway in response to DNA damage by p53 class mediator]//GO:0002792 [Name: negative regulation of peptide secretion]//GO:0016064 [Name: immunoglobulin mediated immune response…	hsa04612 [Pathway Title: Antigen processing and presentation]//hsa05152 [Pathway Title: Tuberculosis]//hsa05168 [Pathway Title: Herpes simplex infection]
CD83	ENSG00000112149	GO:0006952 [Name: defense response]//GO:0032733 [Name: positive regulation of interleukin-10 production]//GO:0006959 [Name: humoral immune response]//GO:0014070 [Name: response to organic cyclic compound]//GO:0032713 [Name: negative regulation of interleukin-4 production]//GO:0032743 [Name: positive regulation of interleukin-2 production]//GO:0043372 [Name: positive regulation of CD4-positive, al…	-
CD8A	ENSG00000153563	GO:0007169 [Name: transmembrane receptor protein tyrosine kinase signaling pathway]//GO:0050776 [Name: regulation of immune response]//GO:0002250 [Name: adaptive immune response]//GO:0002376 [Name: immune system process]//GO:0002456 [Name: T cell mediated immunity]//GO:0006955 [Name: immune response]//GO:0007166 [Name: cell surface receptor signaling pathway]//GO:0042110 [Name: T cell activation]…	hsa04514 [Pathway Title: Cell adhesion molecules (CAMs)]//hsa04660 [Pathway Title: T cell receptor signaling pathway]//hsa04612 [Pathway Title: Antigen processing and presentation]//hsa04640 [Pathway Title: Hematopoietic cell lineage]//hsa05340 [Pathway Title: Primary immunodeficiency]
CDK6	ENSG00000105810	GO:0001954 [Name: positive regulation of cell-matrix adhesion]//GO:0007049 [Name: cell cycle]//GO:0007219 [Name: Notch signaling pathway]//GO:0021542 [Name: dentate gyrus development]//GO:0042127 [Name: regulation of cell proliferation]//GO:0045656 [Name: negative regulation of monocyte differentiation]//GO:0045668 [Name: negative regulation of osteoblast differentiation]//GO:0045786 [Name: negat…	hsa04110 [Pathway Title: Cell cycle]//hsa05214 [Pathway Title: Glioma]//hsa05222 [Pathway Title: Small cell lung cancer]//hsa05200 [Pathway Title: Pathways in cancer]//hsa05203 [Pathway Title: Viral carcinogenesis]//hsa05220 [Pathway Title: Chronic myeloid leukemia]//hsa04115 [Pathway Title: p53 signaling pathway]//hsa05206 [Pathway Title: MicroRNAs in cancer]//hsa05223 [Pathway Title: Non-small …
CEBPA	ENSG00000245848	GO:0007275 [Name: multicellular organism development]//GO:0043032 [Name: positive regulation of macrophage activation]//GO:0070102 [Name: interleukin-6-mediated signaling pathway]//GO:0008203 [Name: cholesterol metabolic process]//GO:0045669 [Name: positive regulation of osteoblast differentiation]//GO:0045892 [Name: negative regulation of transcription, DNA-templated]//GO:0050729 [Name: positive…	hsa04932 [Pathway Title: Non-alcoholic fatty liver disease (NAFLD)]//hsa05200 [Pathway Title: Pathways in cancer]//hsa05221 [Pathway Title: Acute myeloid leukemia]//hsa05202 [Pathway Title: Transcriptional misregulation in cancer]
CEBPB	ENSG00000172216	GO:0032496 [Name: response to lipopolysaccharide]//GO:0071230 [Name: cellular response to amino acid stimulus]//GO:0071347 [Name: cellular response to interleukin-1]//GO:0045408 [Name: regulation of interleukin-6 biosynthetic process]//GO:0006355 [Name: regulation of transcription, DNA-templated]//GO:0006954 [Name: inflammatory response]//GO:0006955 [Name: immune response]//GO:0060644 [Name: mamm…	hsa05202 [Pathway Title: Transcriptional misregulation in cancer]//hsa04668 [Pathway Title: TNF signaling pathway]//hsa05152 [Pathway Title: Tuberculosis]
CEBPD	ENSG00000221869	GO:0045444 [Name: fat cell differentiation]//GO:0002244 [Name: hematopoietic progenitor cell differentiation]//GO:0048839 [Name: inner ear development]//GO:0006355 [Name: regulation of transcription, DNA-templated]//GO:0006366 [Name: transcription from RNA polymerase II promoter]//GO:0006357 [Name: regulation of transcription from RNA polymerase II promoter]//GO:0019221 [Name: cytokine-mediated s…	-
CHD7	ENSG00000171316	GO:0003226 [Name: right ventricular compact myocardium morphogenesis]//GO:0007626 [Name: locomotory behavior]//GO:0007628 [Name: adult walking behavior]//GO:0030540 [Name: female genitalia development]//GO:0040018 [Name: positive regulation of multicellular organism growth]//GO:0060123 [Name: regulation of growth hormone secretion]//GO:0007417 [Name: central nervous system development]//GO:004877…	-
CLEC4D	ENSG00000166527	GO:0045087 [Name: innate immune response]//GO:0002292 [Name: T cell differentiation involved in immune response]//GO:0002376 [Name: immune system process]//GO:0042742 [Name: defense response to bacterium]//GO:0002250 [Name: adaptive immune response]//GO:0002223 [Name: stimulatory C-type lectin receptor signaling pathway]//GO:0043312 [Name: neutrophil degranulation]//GO:0030887 [Name: positive reg…	-
CLEC4E	ENSG00000166523	GO:0002223 [Name: stimulatory C-type lectin receptor signaling pathway]//GO:0038094 [Name: Fc-gamma receptor signaling pathway]//GO:0002292 [Name: T cell differentiation involved in immune response]//GO:0002376 [Name: immune system process]//GO:0045087 [Name: innate immune response]//GO:0050715 [Name: positive regulation of cytokine secretion]//GO:0002221 [Name: pattern recognition receptor signa…	hsa05152 [Pathway Title: Tuberculosis]
CLIP3	ENSG00000105270	GO:0045807 [Name: positive regulation of endocytosis]//GO:0010803 [Name: regulation of tumor necrosis factor-mediated signaling pathway]//GO:0010828 [Name: positive regulation of glucose transport]//GO:0044091 [Name: membrane biogenesis]//GO:0045444 [Name: fat cell differentiation]//GO:0072321 [Name: chaperone-mediated protein transport]//GO:0018230 [Name: peptidyl-L-cysteine S-palmitoylation]//G…	-
CMKLR1	ENSG00000174600	GO:0006935 [Name: chemotaxis]//GO:0032088 [Name: negative regulation of NF-kappaB transcription factor activity]//GO:0070098 [Name: chemokine-mediated signaling pathway]//GO:0001501 [Name: skeletal system development]//GO:0006954 [Name: inflammatory response]//GO:0007165 [Name: signal transduction]//GO:0050848 [Name: regulation of calcium-mediated signaling]//GO:0007186 [Name: G-protein coupled r…	-
CR1	ENSG00000203710	GO:0002376 [Name: immune system process]//GO:0046718 [Name: viral entry into host cell]//GO:0030449 [Name: regulation of complement activation]//GO:0002430 [Name: complement receptor mediated signaling pathway]//GO:1900004 [Name: negative regulation of serine-type endopeptidase activity]//GO:0006958 [Name: complement activation, classical pathway]//GO:0043312 [Name: neutrophil degranulation]//GO:…	hsa05152 [Pathway Title: Tuberculosis]//hsa05140 [Pathway Title: Leishmaniasis]//hsa05144 [Pathway Title: Malaria]//hsa05134 [Pathway Title: Legionellosis]//hsa04640 [Pathway Title: Hematopoietic cell lineage]//hsa04610 [Pathway Title: Complement and coagulation cascades]
CTBP2	ENSG00000175029	GO:0045892 [Name: negative regulation of transcription, DNA-templated]//GO:0019079 [Name: viral genome replication]//GO:0055114 [Name: oxidation-reduction process]//GO:0016032 [Name: viral process]//GO:0016081 [Name: synaptic vesicle docking]//GO:0045944 [Name: positive regulation of transcription from RNA polymerase II promoter]//GO:0048386 [Name: positive regulation of retinoic acid receptor si…	hsa04330 [Pathway Title: Notch signaling pathway]//hsa05220 [Pathway Title: Chronic myeloid leukemia]//hsa05200 [Pathway Title: Pathways in cancer]//hsa04310 [Pathway Title: Wnt signaling pathway]
CTLA4	ENSG00000163599	GO:0006955 [Name: immune response]//GO:0006974 [Name: cellular response to DNA damage stimulus]//GO:0030889 [Name: negative regulation of B cell proliferation]//GO:0031295 [Name: T cell costimulation]//GO:0042129 [Name: regulation of T cell proliferation]//GO:0045590 [Name: negative regulation of regulatory T cell differentiation]//GO:0002376 [Name: immune system process]//GO:0043065 [Name: posit…	hsa05320 [Pathway Title: Autoimmune thyroid disease]//hsa05323 [Pathway Title: Rheumatoid arthritis]//hsa04514 [Pathway Title: Cell adhesion molecules (CAMs)]//hsa04660 [Pathway Title: T cell receptor signaling pathway]
CYP26B1	ENSG00000003137	GO:0006805 [Name: xenobiotic metabolic process]//GO:0016125 [Name: sterol metabolic process]//GO:0001822 [Name: kidney development]//GO:0006954 [Name: inflammatory response]//GO:0007283 [Name: spermatogenesis]//GO:0043587 [Name: tongue morphogenesis]//GO:0045580 [Name: regulation of T cell differentiation]//GO:0048387 [Name: negative regulation of retinoic acid receptor signaling pathway]//GO:006…	hsa00830 [Pathway Title: Retinol metabolism]//hsa01100 [Pathway Title: Metabolic pathways]
DLK2	ENSG00000171462	GO:0045746 [Name: negative regulation of Notch signaling pathway]//GO:0045598 [Name: regulation of fat cell differentiation] | GO:0016021 [Name: integral component of membrane]//GO:0016020 [Name: membrane] | GO:0005509 [Name: calcium ion binding]//GO:0042803 [Name: protein homodimerization activity]	-
DLL4	ENSG00000128917	GO:0010628 [Name: positive regulation of gene expression]//GO:0050767 [Name: regulation of neurogenesis]//GO:0003208 [Name: cardiac ventricle morphogenesis]//GO:1903588 [Name: negative regulation of blood vessel endothelial cell proliferation involved in sprouting angiogenesis]//GO:0003222 [Name: ventricular trabecula myocardium morphogenesis]//GO:2000179 [Name: positive regulation of neural prec…	hsa04330 [Pathway Title: Notch signaling pathway]
DTX1	ENSG00000135144	GO:0008593 [Name: regulation of Notch signaling pathway]//GO:0007166 [Name: cell surface receptor signaling pathway]//GO:0007219 [Name: Notch signaling pathway]//GO:1990830 [Name: cellular response to leukemia inhibitory factor]//GO:0045581 [Name: negative regulation of T cell differentiation]//GO:0045665 [Name: negative regulation of neuron differentiation]//GO:0006366 [Name: transcription from …	hsa04330 [Pathway Title: Notch signaling pathway]
DYSF	ENSG00000135636	GO:0001778 [Name: plasma membrane repair]//GO:0006906 [Name: vesicle fusion]//GO:0090023 [Name: positive regulation of neutrophil chemotaxis]//GO:0043403 [Name: skeletal muscle tissue regeneration]//GO:0050765 [Name: negative regulation of phagocytosis]//GO:0001525 [Name: angiogenesis]//GO:0019915 [Name: lipid storage]//GO:0002280 [Name: monocyte activation involved in immune response]//GO:000693…	-
E2F1	ENSG00000101412	GO:0000083 [Name: regulation of transcription involved in G1/S transition of mitotic cell cycle]//GO:0007283 [Name: spermatogenesis]//GO:0045893 [Name: positive regulation of transcription, DNA-templated]//GO:0071456 [Name: cellular response to hypoxia]//GO:0072332 [Name: intrinsic apoptotic signaling pathway by p53 class mediator]//GO:2000045 [Name: regulation of G1/S transition of mitotic cell …	hsa05218 [Pathway Title: Melanoma]//hsa05219 [Pathway Title: Bladder cancer]//hsa05161 [Pathway Title: Hepatitis B]//hsa05215 [Pathway Title: Prostate cancer]//hsa05166 [Pathway Title: HTLV-I infection]//hsa05222 [Pathway Title: Small cell lung cancer]//hsa05206 [Pathway Title: MicroRNAs in cancer]//hsa04110 [Pathway Title: Cell cycle]//hsa05200 [Pathway Title: Pathways in cancer]//hsa05214 [Path…
E2F7	ENSG00000165891	GO:0002040 [Name: sprouting angiogenesis]//GO:0006974 [Name: cellular response to DNA damage stimulus]//GO:0045944 [Name: positive regulation of transcription from RNA polymerase II promoter]//GO:0051726 [Name: regulation of cell cycle]//GO:0070365 [Name: hepatocyte differentiation]//GO:0060718 [Name: chorionic trophoblast cell differentiation]//GO:0060707 [Name: trophoblast giant cell differenti…	-
E2F8	ENSG00000129173	GO:0006355 [Name: regulation of transcription, DNA-templated]//GO:0051726 [Name: regulation of cell cycle]//GO:0008283 [Name: cell proliferation]//GO:0060718 [Name: chorionic trophoblast cell differentiation]//GO:0006977 [Name: DNA damage response, signal transduction by p53 class mediator resulting in cell cycle arrest]//GO:0060707 [Name: trophoblast giant cell differentiation]//GO:0000122 [Name…	-
EGR1	ENSG00000120738	GO:0006357 [Name: regulation of transcription from RNA polymerase II promoter]//GO:0009749 [Name: response to glucose]//GO:0044849 [Name: estrous cycle]//GO:0002931 [Name: response to ischemia]//GO:0035914 [Name: skeletal muscle cell differentiation]//GO:0045944 [Name: positive regulation of transcription from RNA polymerase II promoter]//GO:0071310 [Name: cellular response to organic substance]/…	hsa05166 [Pathway Title: HTLV-I infection]//hsa05020 [Pathway Title: Prion diseases]
EGR2	ENSG00000122877	GO:0008045 [Name: motor neuron axon guidance]//GO:0045444 [Name: fat cell differentiation]//GO:0045944 [Name: positive regulation of transcription from RNA polymerase II promoter]//GO:0048168 [Name: regulation of neuronal synaptic plasticity]//GO:0007422 [Name: peripheral nervous system development]//GO:0014037 [Name: Schwann cell differentiation]//GO:0021666 [Name: rhombomere 5 formation]//GO:00…	hsa05161 [Pathway Title: Hepatitis B]//hsa05166 [Pathway Title: HTLV-I infection]//hsa05203 [Pathway Title: Viral carcinogenesis]
EGR3	ENSG00000179388	GO:0033089 [Name: positive regulation of T cell differentiation in thymus]//GO:0045586 [Name: regulation of gamma-delta T cell differentiation]//GO:0044344 [Name: cellular response to fibroblast growth factor stimulus]//GO:0007274 [Name: neuromuscular synaptic transmission]//GO:0035767 [Name: endothelial cell chemotaxis]//GO:0001938 [Name: positive regulation of endothelial cell proliferation]//G…	hsa05161 [Pathway Title: Hepatitis B]//hsa05203 [Pathway Title: Viral carcinogenesis]
ENPP1	ENSG00000197594	GO:0006771 [Name: riboflavin metabolic process]//GO:0030308 [Name: negative regulation of cell growth]//GO:0030730 [Name: sequestering of triglyceride]//GO:0046034 [Name: ATP metabolic process]//GO:0046325 [Name: negative regulation of glucose import]//GO:0045599 [Name: negative regulation of fat cell differentiation]//GO:0006091 [Name: generation of precursor metabolites and energy]//GO:0006796 …	hsa00230 [Pathway Title: Purine metabolism]//hsa00500 [Pathway Title: Starch and sucrose metabolism]//hsa00770 [Pathway Title: Pantothenate and CoA biosynthesis]//hsa00760 [Pathway Title: Nicotinate and nicotinamide metabolism]//hsa01100 [Pathway Title: Metabolic pathways]
EOMES	ENSG00000163508	GO:0002302 [Name: CD8-positive, alpha-beta T cell differentiation involved in immune response]//GO:0010468 [Name: regulation of gene expression]//GO:0050767 [Name: regulation of neurogenesis]//GO:0002250 [Name: adaptive immune response]//GO:0006355 [Name: regulation of transcription, DNA-templated]//GO:0002376 [Name: immune system process]//GO:0007369 [Name: gastrulation]//GO:0021796 [Name: cereb…	-
ERO1L	ENSG00000197930	GO:0006915 [Name: apoptotic process]//GO:0030968 [Name: endoplasmic reticulum unfolded protein response]//GO:0034975 [Name: protein folding in endoplasmic reticulum]//GO:0006464 [Name: cellular protein modification process]//GO:0019471 [Name: 4-hydroxyproline metabolic process]//GO:0051085 [Name: chaperone mediated protein folding requiring cofactor]//GO:0071456 [Name: cellular response to hypoxi…	hsa04141 [Pathway Title: Protein processing in endoplasmic reticulum]//hsa05110 [Pathway Title: Vibrio cholerae infection]
FAM57B	ENSG00000149926	GO:0006629 [Name: lipid metabolic process]//GO:0045599 [Name: negative regulation of fat cell differentiation]//GO:0046513 [Name: ceramide biosynthetic process] | GO:0005783 [Name: endoplasmic reticulum]//GO:0005794 [Name: Golgi apparatus]//GO:0016021 [Name: integral component of membrane]//GO:0000139 [Name: Golgi membrane]//GO:0005789 [Name: endoplasmic reticulum membrane]//GO:0016020 [Name: mem…	-
FANCD2	ENSG00000144554	GO:0006974 [Name: cellular response to DNA damage stimulus]//GO:0045589 [Name: regulation of regulatory T cell differentiation]//GO:2000348 [Name: regulation of CD40 signaling pathway]//GO:0007276 [Name: gamete generation]//GO:0010332 [Name: response to gamma radiation]//GO:0034599 [Name: cellular response to oxidative stress]//GO:0006281 [Name: DNA repair]//GO:0007049 [Name: cell cycle]//GO:0007…	-
FCER1G	ENSG00000158869	GO:0030316 [Name: osteoclast differentiation]//GO:0032753 [Name: positive regulation of interleukin-4 production]//GO:0043306 [Name: positive regulation of mast cell degranulation]//GO:0050900 [Name: leukocyte migration]//GO:2000010 [Name: positive regulation of protein localization to cell surface]//GO:0001798 [Name: positive regulation of type IIa hypersensitivity]//GO:0002431 [Name: Fc recepto…	hsa04071 [Pathway Title: Sphingolipid signaling pathway]//hsa05152 [Pathway Title: Tuberculosis]//hsa04650 [Pathway Title: Natural killer cell mediated cytotoxicity]//hsa04664 [Pathway Title: Fc epsilon RI signaling pathway]//hsa05310 [Pathway Title: Asthma]//hsa04611 [Pathway Title: Platelet activation]
FOXJ1	ENSG00000129654	GO:0002508 [Name: central tolerance induction]//GO:0006355 [Name: regulation of transcription, DNA-templated]//GO:0030856 [Name: regulation of epithelial cell differentiation]//GO:0060428 [Name: lung epithelium development]//GO:0007420 [Name: brain development]//GO:0030030 [Name: cell projection organization]//GO:0042130 [Name: negative regulation of T cell proliferation]//GO:0050869 [Name: negat…	-
FOXN1	ENSG00000109101	GO:0008544 [Name: epidermis development]//GO:0001942 [Name: hair follicle development]//GO:0035878 [Name: nail development]//GO:0006355 [Name: regulation of transcription, DNA-templated]//GO:0030216 [Name: keratinocyte differentiation]//GO:0043029 [Name: T cell homeostasis]//GO:0048538 [Name: thymus development]//GO:0006357 [Name: regulation of transcription from RNA polymerase II promoter]//GO:0…	-
FOXO1	ENSG00000150907	GO:0000122 [Name: negative regulation of transcription from RNA polymerase II promoter]//GO:0001568 [Name: blood vessel development]//GO:0001678 [Name: cellular glucose homeostasis]//GO:0030154 [Name: cell differentiation]//GO:0032873 [Name: negative regulation of stress-activated MAPK cascade]//GO:0045944 [Name: positive regulation of transcription from RNA polymerase II promoter]//GO:0006915 [N…	hsa04931 [Pathway Title: Insulin resistance]//hsa04068 [Pathway Title: FoxO signaling pathway]//hsa05200 [Pathway Title: Pathways in cancer]//hsa04922 [Pathway Title: Glucagon signaling pathway]//hsa04919 [Pathway Title: Thyroid hormone signaling pathway]//hsa05202 [Pathway Title: Transcriptional misregulation in cancer]//hsa05215 [Pathway Title: Prostate cancer]//hsa04152 [Pathway Title: AMPK si…
FOXP3	ENSG00000049768	GO:0002361 [Name: CD4-positive, CD25-positive, alpha-beta regulatory T cell differentiation]//GO:0002362 [Name: CD4-positive, CD25-positive, alpha-beta regulatory T cell lineage commitment]//GO:0002669 [Name: positive regulation of T cell anergy]//GO:0006338 [Name: chromatin remodeling]//GO:0006357 [Name: regulation of transcription from RNA polymerase II promoter]//GO:0032088 [Name: negative reg…	hsa05321 [Pathway Title: Inflammatory bowel disease (IBD)]
FRZB	ENSG00000162998	GO:0001501 [Name: skeletal system development]//GO:0030308 [Name: negative regulation of cell growth]//GO:0045600 [Name: positive regulation of fat cell differentiation]//GO:0090103 [Name: cochlea morphogenesis]//GO:0030178 [Name: negative regulation of Wnt signaling pathway]//GO:0060070 [Name: canonical Wnt signaling pathway]//GO:0010721 [Name: negative regulation of cell development]//GO:001403…	-
FUT7	ENSG00000180549	GO:0002361 [Name: CD4-positive, CD25-positive, alpha-beta regulatory T cell differentiation]//GO:0036065 [Name: fucosylation]//GO:0002522 [Name: leukocyte migration involved in immune response]//GO:0006486 [Name: protein glycosylation]//GO:0006672 [Name: ceramide metabolic process]//GO:0042355 [Name: L-fucose catabolic process] | GO:0032580 [Name: Golgi cisterna membrane]//GO:0005794 [Name: Golgi…	hsa01100 [Pathway Title: Metabolic pathways]//hsa00514 [Pathway Title: Other types of O-glycan biosynthesis]//hsa00601 [Pathway Title: Glycosphingolipid biosynthesis - lacto and neolacto series]
FZD5	ENSG00000163251	GO:0030182 [Name: neuron differentiation]//GO:0048596 [Name: embryonic camera-type eye morphogenesis]//GO:0060718 [Name: chorionic trophoblast cell differentiation]//GO:0071219 [Name: cellular response to molecule of bacterial origin]//GO:0001525 [Name: angiogenesis]//GO:0001944 [Name: vasculature development]//GO:0007223 [Name: Wnt signaling pathway, calcium modulating pathway]//GO:0031076 [Name…	hsa04390 [Pathway Title: Hippo signaling pathway]//hsa04916 [Pathway Title: Melanogenesis]//hsa05217 [Pathway Title: Basal cell carcinoma]//hsa04310 [Pathway Title: Wnt signaling pathway]//hsa05166 [Pathway Title: HTLV-I infection]//hsa05200 [Pathway Title: Pathways in cancer]//hsa05205 [Pathway Title: Proteoglycans in cancer]//hsa04550 [Pathway Title: Signaling pathways regulating pluripotency o…
GATA2	ENSG00000179348	GO:0007596 [Name: blood coagulation]//GO:0030182 [Name: neuron differentiation]//GO:0090102 [Name: cochlea development]//GO:0001764 [Name: neuron migration]//GO:0006351 [Name: transcription, DNA-templated]//GO:0010628 [Name: positive regulation of gene expression]//GO:0021514 [Name: ventral spinal cord interneuron differentiation]//GO:0030097 [Name: hemopoiesis]//GO:0030154 [Name: cell differenti…	-
GLI2	ENSG00000074047	GO:0021915 [Name: neural tube development]//GO:0030879 [Name: mammary gland development]//GO:0042475 [Name: odontogenesis of dentin-containing tooth]//GO:0045944 [Name: positive regulation of transcription from RNA polymerase II promoter]//GO:0048856 [Name: anatomical structure development]//GO:0060603 [Name: mammary gland duct morphogenesis]//GO:0090103 [Name: cochlea morphogenesis]//GO:0001822 …	hsa05217 [Pathway Title: Basal cell carcinoma]//hsa04390 [Pathway Title: Hippo signaling pathway]//hsa05200 [Pathway Title: Pathways in cancer]//hsa04340 [Pathway Title: Hedgehog signaling pathway]
GPER1	ENSG00000164850	GO:0007399 [Name: nervous system development]//GO:0008284 [Name: positive regulation of cell proliferation]//GO:0030154 [Name: cell differentiation]//GO:0030518 [Name: intracellular steroid hormone receptor signaling pathway]//GO:0043410 [Name: positive regulation of MAPK cascade]//GO:0045599 [Name: negative regulation of fat cell differentiation]//GO:0051480 [Name: regulation of cytosolic calciu…	hsa04915 [Pathway Title: Estrogen signaling pathway]
GPR18	ENSG00000125245	GO:0051482 [Name: positive regulation of cytosolic calcium ion concentration involved in phospholipase C-activating G-protein coupled signaling pathway]//GO:0007186 [Name: G-protein coupled receptor signaling pathway]//GO:0035025 [Name: positive regulation of Rho protein signal transduction]//GO:0002300 [Name: CD8-positive, alpha-beta intraepithelial T cell differentiation]//GO:0002305 [Name: CD8…	-
GPX1	ENSG00000233276	GO:0000302 [Name: response to reactive oxygen species]//GO:0007605 [Name: sensory perception of sound]//GO:0008631 [Name: intrinsic apoptotic signaling pathway in response to oxidative stress]//GO:0009410 [Name: response to xenobiotic stimulus]//GO:0009609 [Name: response to symbiotic bacterium]//GO:0009636 [Name: response to toxic substance]//GO:0010269 [Name: response to selenium ion]//GO:00400…	hsa04918 [Pathway Title: Thyroid hormone synthesis]//hsa05014 [Pathway Title: Amyotrophic lateral sclerosis (ALS)]//hsa00590 [Pathway Title: Arachidonic acid metabolism]//hsa00480 [Pathway Title: Glutathione metabolism]//hsa05016 [Pathway Title: Huntington's disease]
GRK5	ENSG00000198873	GO:0016055 [Name: Wnt signaling pathway]//GO:0043066 [Name: negative regulation of apoptotic process]//GO:0046777 [Name: protein autophosphorylation]//GO:0051726 [Name: regulation of cell cycle]//GO:0006915 [Name: apoptotic process]//GO:0008277 [Name: regulation of G-protein coupled receptor protein signaling pathway]//GO:0006468 [Name: protein phosphorylation]//GO:0007217 [Name: tachykinin recep…	hsa04062 [Pathway Title: Chemokine signaling pathway]//hsa05032 [Pathway Title: Morphine addiction]//hsa04144 [Pathway Title: Endocytosis]
HES1	ENSG00000114315	GO:0000122 [Name: negative regulation of transcription from RNA polymerase II promoter]//GO:0001756 [Name: somitogenesis]//GO:0006355 [Name: regulation of transcription, DNA-templated]//GO:0021558 [Name: trochlear nerve development]//GO:0021575 [Name: hindbrain morphogenesis]//GO:0021861 [Name: forebrain radial glial cell differentiation]//GO:0021915 [Name: neural tube development]//GO:0030154 [N…	hsa04950 [Pathway Title: Maturity onset diabetes of the young]//hsa03460 [Pathway Title: Fanconi anemia pathway]//hsa04330 [Pathway Title: Notch signaling pathway]
HLA-DOA	ENSG00000204252	GO:0002376 [Name: immune system process]//GO:0019882 [Name: antigen processing and presentation]//GO:0019886 [Name: antigen processing and presentation of exogenous peptide antigen via MHC class II]//GO:0006955 [Name: immune response]//GO:0002587 [Name: negative regulation of antigen processing and presentation of peptide antigen via MHC class II]//GO:0002504 [Name: antigen processing and present…	hsa04145 [Pathway Title: Phagosome]//hsa05150 [Pathway Title: Staphylococcus aureus infection]//hsa05168 [Pathway Title: Herpes simplex infection]//hsa04940 [Pathway Title: Type I diabetes mellitus]//hsa04612 [Pathway Title: Antigen processing and presentation]//hsa05140 [Pathway Title: Leishmaniasis]//hsa05152 [Pathway Title: Tuberculosis]//hsa05320 [Pathway Title: Autoimmune thyroid disease]//h…
HLA-G	ENSG00000204632	GO:0001915 [Name: negative regulation of T cell mediated cytotoxicity]//GO:0002376 [Name: immune system process]//GO:0002480 [Name: antigen processing and presentation of exogenous peptide antigen via MHC class I, TAP-independent]//GO:0032735 [Name: positive regulation of interleukin-12 production]//GO:0042270 [Name: protection from natural killer cell mediated cytotoxicity]//GO:0045953 [Name: ne…	hsa05166 [Pathway Title: HTLV-I infection]//hsa04145 [Pathway Title: Phagosome]//hsa05416 [Pathway Title: Viral myocarditis]//hsa04144 [Pathway Title: Endocytosis]//hsa04650 [Pathway Title: Natural killer cell mediated cytotoxicity]//hsa05169 [Pathway Title: Epstein-Barr virus infection]//hsa05320 [Pathway Title: Autoimmune thyroid disease]//hsa05168 [Pathway Title: Herpes simplex infection]//hsa…
HOXA5	ENSG00000106004	GO:0001501 [Name: skeletal system development]//GO:0006355 [Name: regulation of transcription, DNA-templated]//GO:0030878 [Name: thyroid gland development]//GO:0048286 [Name: lung alveolus development]//GO:0060638 [Name: mesenchymal-epithelial cell signaling]//GO:0043065 [Name: positive regulation of apoptotic process]//GO:0060439 [Name: trachea morphogenesis]//GO:0060644 [Name: mammary gland epi…	-
HTR2A	ENSG00000102468	GO:0007186 [Name: G-protein coupled receptor signaling pathway]//GO:0007210 [Name: serotonin receptor signaling pathway]//GO:0046718 [Name: viral entry into host cell]//GO:0070374 [Name: positive regulation of ERK1 and ERK2 cascade]//GO:0019233 [Name: sensory perception of pain]//GO:0045821 [Name: positive regulation of glycolytic process]//GO:0014065 [Name: phosphatidylinositol 3-kinase signalin…	-
HTR2B	ENSG00000135914	GO:0006874 [Name: cellular calcium ion homeostasis]//GO:0006939 [Name: smooth muscle contraction]//GO:0019722 [Name: calcium-mediated signaling]//GO:0019934 [Name: cGMP-mediated signaling]//GO:0043547 [Name: positive regulation of GTPase activity]//GO:0050715 [Name: positive regulation of cytokine secretion]//GO:0070374 [Name: positive regulation of ERK1 and ERK2 cascade]//GO:0001755 [Name: neura…	-
HTRA1	ENSG00000166033	GO:0060718 [Name: chorionic trophoblast cell differentiation]//GO:0001890 [Name: placenta development]//GO:0050679 [Name: positive regulation of epithelial cell proliferation]//GO:0006508 [Name: proteolysis]//GO:0030512 [Name: negative regulation of transforming growth factor beta receptor signaling pathway]//GO:0030514 [Name: negative regulation of BMP signaling pathway]//GO:0022617 [Name: extra…	-
ID2	ENSG00000115738	GO:0001656 [Name: metanephros development]//GO:0008344 [Name: adult locomotory behavior]//GO:0010629 [Name: negative regulation of gene expression]//GO:0019216 [Name: regulation of lipid metabolic process]//GO:0021772 [Name: olfactory bulb development]//GO:0048468 [Name: cell development]//GO:0048469 [Name: cell maturation]//GO:0048511 [Name: rhythmic process]//GO:0048663 [Name: neuron fate commi…	hsa05202 [Pathway Title: Transcriptional misregulation in cancer]//hsa04350 [Pathway Title: TGF-beta signaling pathway]//hsa04550 [Pathway Title: Signaling pathways regulating pluripotency of stem cells]//hsa04390 [Pathway Title: Hippo signaling pathway]
IL12A	ENSG00000168811	GO:0032946 [Name: positive regulation of mononuclear cell proliferation]//GO:0048662 [Name: negative regulation of smooth muscle cell proliferation]//GO:0045954 [Name: positive regulation of natural killer cell mediated cytotoxicity]//GO:0010224 [Name: response to UV-B]//GO:0010469 [Name: regulation of receptor activity]//GO:0042832 [Name: defense response to protozoan]//GO:0007050 [Name: cell cy…	hsa04060 [Pathway Title: Cytokine-cytokine receptor interaction]//hsa05321 [Pathway Title: Inflammatory bowel disease (IBD)]//hsa04622 [Pathway Title: RIG-I-like receptor signaling pathway]//hsa05143 [Pathway Title: African trypanosomiasis]//hsa05144 [Pathway Title: Malaria]//hsa05162 [Pathway Title: Measles]//hsa05140 [Pathway Title: Leishmaniasis]//hsa05142 [Pathway Title: Chagas disease (Ameri…
IL12B	ENSG00000113302	GO:0002862 [Name: negative regulation of inflammatory response to antigenic stimulus]//GO:0010224 [Name: response to UV-B]//GO:0030101 [Name: natural killer cell activation]//GO:0032816 [Name: positive regulation of natural killer cell activation]//GO:0032946 [Name: positive regulation of mononuclear cell proliferation]//GO:0035744 [Name: T-helper 1 cell cytokine production]//GO:0051142 [Name: po…	-
IL15	ENSG00000164136	GO:0031667 [Name: response to nutrient levels]//GO:0007260 [Name: tyrosine phosphorylation of STAT protein]//GO:0007267 [Name: cell-cell signaling]//GO:0010469 [Name: regulation of receptor activity]//GO:0034105 [Name: positive regulation of tissue remodeling]//GO:0006954 [Name: inflammatory response]//GO:0014732 [Name: skeletal muscle atrophy]//GO:0032825 [Name: positive regulation of natural ki…	hsa05166 [Pathway Title: HTLV-I infection]//hsa04668 [Pathway Title: TNF signaling pathway]//hsa05323 [Pathway Title: Rheumatoid arthritis]//hsa05168 [Pathway Title: Herpes simplex infection]//hsa04060 [Pathway Title: Cytokine-cytokine receptor interaction]//hsa04630 [Pathway Title: Jak-STAT signaling pathway]//hsa04672 [Pathway Title: Intestinal immune network for IgA production]
IL2	ENSG00000109471	GO:0010469 [Name: regulation of receptor activity]//GO:0042531 [Name: positive regulation of tyrosine phosphorylation of STAT protein]//GO:0050672 [Name: negative regulation of lymphocyte proliferation]//GO:0050728 [Name: negative regulation of inflammatory response]//GO:0097192 [Name: extrinsic apoptotic signaling pathway in absence of ligand]//GO:2000320 [Name: negative regulation of T-helper 1…	-
IL23A	ENSG00000110944	GO:0002376 [Name: immune system process]//GO:0032816 [Name: positive regulation of natural killer cell activation]//GO:0038155 [Name: interleukin-23-mediated signaling pathway]//GO:0043382 [Name: positive regulation of memory T cell differentiation]//GO:0045087 [Name: innate immune response]//GO:0050729 [Name: positive regulation of inflammatory response]//GO:0090023 [Name: positive regulation of…	hsa04060 [Pathway Title: Cytokine-cytokine receptor interaction]//hsa05152 [Pathway Title: Tuberculosis]//hsa04630 [Pathway Title: Jak-STAT signaling pathway]//hsa05133 [Pathway Title: Pertussis]//hsa05321 [Pathway Title: Inflammatory bowel disease (IBD)]//hsa05323 [Pathway Title: Rheumatoid arthritis]
IL23R	ENSG00000162594	GO:0032725 [Name: positive regulation of granulocyte macrophage colony-stimulating factor production]//GO:0032819 [Name: positive regulation of natural killer cell proliferation]//GO:0034341 [Name: response to interferon-gamma]//GO:0045087 [Name: innate immune response]//GO:0032740 [Name: positive regulation of interleukin-17 production]//GO:0042531 [Name: positive regulation of tyrosine phosphor…	-
IL2RA	ENSG00000134460	GO:0002376 [Name: immune system process]//GO:0042102 [Name: positive regulation of T cell proliferation]//GO:0050672 [Name: negative regulation of lymphocyte proliferation]//GO:0006955 [Name: immune response]//GO:0042104 [Name: positive regulation of activated T cell proliferation]//GO:0042130 [Name: negative regulation of T cell proliferation]//GO:0043029 [Name: T cell homeostasis]//GO:0045589 […	hsa04060 [Pathway Title: Cytokine-cytokine receptor interaction]//hsa04144 [Pathway Title: Endocytosis]//hsa04640 [Pathway Title: Hematopoietic cell lineage]//hsa05162 [Pathway Title: Measles]//hsa05166 [Pathway Title: HTLV-I infection]//hsa04151 [Pathway Title: PI3K-Akt signaling pathway]//hsa04630 [Pathway Title: Jak-STAT signaling pathway]
IL6	ENSG00000136244	GO:0002446 [Name: neutrophil mediated immunity]//GO:0008285 [Name: negative regulation of cell proliferation]//GO:0031018 [Name: endocrine pancreas development]//GO:0031175 [Name: neuron projection development]//GO:0045669 [Name: positive regulation of osteoblast differentiation]//GO:0045779 [Name: negative regulation of bone resorption]//GO:0048661 [Name: positive regulation of smooth muscle cel…	hsa04066 [Pathway Title: HIF-1 signaling pathway]//hsa05146 [Pathway Title: Amoebiasis]//hsa04620 [Pathway Title: Toll-like receptor signaling pathway]//hsa04621 [Pathway Title: NOD-like receptor signaling pathway]//hsa04932 [Pathway Title: Non-alcoholic fatty liver disease (NAFLD)]//hsa05142 [Pathway Title: Chagas disease (American trypanosomiasis)]//hsa05152 [Pathway Title: Tuberculosis]//hsa04…
IL7R	ENSG00000168685	GO:0001915 [Name: negative regulation of T cell mediated cytotoxicity]//GO:0007166 [Name: cell surface receptor signaling pathway]//GO:0010628 [Name: positive regulation of gene expression]//GO:0008361 [Name: regulation of cell size]//GO:0048872 [Name: homeostasis of number of cells]//GO:0007165 [Name: signal transduction]//GO:0030217 [Name: T cell differentiation]//GO:0000018 [Name: regulation o…	hsa04068 [Pathway Title: FoxO signaling pathway]//hsa04151 [Pathway Title: PI3K-Akt signaling pathway]//hsa04060 [Pathway Title: Cytokine-cytokine receptor interaction]//hsa04630 [Pathway Title: Jak-STAT signaling pathway]//hsa05340 [Pathway Title: Primary immunodeficiency]//hsa04640 [Pathway Title: Hematopoietic cell lineage]
IRF1	ENSG00000125347	GO:0002376 [Name: immune system process]//GO:0008285 [Name: negative regulation of cell proliferation]//GO:2000564 [Name: regulation of CD8-positive, alpha-beta T cell proliferation]//GO:0007050 [Name: cell cycle arrest]//GO:0045084 [Name: positive regulation of interleukin-12 biosynthetic process]//GO:0060333 [Name: interferon-gamma-mediated signaling pathway]//GO:0043374 [Name: CD8-positive, al…	hsa05133 [Pathway Title: Pertussis]//hsa05160 [Pathway Title: Hepatitis C]//hsa04917 [Pathway Title: Prolactin signaling pathway]
ITGA6	ENSG00000091409	GO:0010668 [Name: ectodermal cell differentiation]//GO:0030198 [Name: extracellular matrix organization]//GO:0042475 [Name: odontogenesis of dentin-containing tooth]//GO:0098609 [Name: cell-cell adhesion]//GO:0007229 [Name: integrin-mediated signaling pathway]//GO:0031589 [Name: cell-substrate adhesion]//GO:0035878 [Name: nail development]//GO:0045944 [Name: positive regulation of transcription f…	hsa04151 [Pathway Title: PI3K-Akt signaling pathway]//hsa05222 [Pathway Title: Small cell lung cancer]//hsa05414 [Pathway Title: Dilated cardiomyopathy]//hsa04512 [Pathway Title: ECM-receptor interaction]//hsa05200 [Pathway Title: Pathways in cancer]//hsa04514 [Pathway Title: Cell adhesion molecules (CAMs)]//hsa04640 [Pathway Title: Hematopoietic cell lineage]//hsa05145 [Pathway Title: Toxoplasmo…
ITK	ENSG00000113263	GO:0035556 [Name: intracellular signal transduction]//GO:0007165 [Name: signal transduction]//GO:0038083 [Name: peptidyl-tyrosine autophosphorylation]//GO:0002376 [Name: immune system process]//GO:0006968 [Name: cellular defense response]//GO:0032609 [Name: interferon-gamma production]//GO:0032633 [Name: interleukin-4 production]//GO:0042110 [Name: T cell activation]//GO:0002250 [Name: adaptive i…	hsa04062 [Pathway Title: Chemokine signaling pathway]//hsa04670 [Pathway Title: Leukocyte transendothelial migration]//hsa04660 [Pathway Title: T cell receptor signaling pathway]
ITPKB	ENSG00000143772	GO:0002262 [Name: myeloid cell homeostasis]//GO:0032957 [Name: inositol trisphosphate metabolic process]//GO:0000165 [Name: MAPK cascade]//GO:0007166 [Name: cell surface receptor signaling pathway]//GO:0046579 [Name: positive regulation of Ras protein signal transduction]//GO:0045061 [Name: thymic T cell selection]//GO:0045638 [Name: negative regulation of myeloid cell differentiation]//GO:004663…	hsa01100 [Pathway Title: Metabolic pathways]//hsa04020 [Pathway Title: Calcium signaling pathway]//hsa04070 [Pathway Title: Phosphatidylinositol signaling system]//hsa00562 [Pathway Title: Inositol phosphate metabolism]
JAG1	ENSG00000101384	GO:0001953 [Name: negative regulation of cell-matrix adhesion]//GO:0030216 [Name: keratinocyte differentiation]//GO:0045445 [Name: myoblast differentiation]//GO:0045639 [Name: positive regulation of myeloid cell differentiation]//GO:0097150 [Name: neuronal stem cell population maintenance]//GO:0003184 [Name: pulmonary valve morphogenesis]//GO:0045669 [Name: positive regulation of osteoblast diffe…	hsa04668 [Pathway Title: TNF signaling pathway]//hsa04330 [Pathway Title: Notch signaling pathway]
JAG2	ENSG00000184916	GO:0001701 [Name: in utero embryonic development]//GO:0010469 [Name: regulation of receptor activity]//GO:0042492 [Name: gamma-delta T cell differentiation]//GO:0007275 [Name: multicellular organism development]//GO:0007219 [Name: Notch signaling pathway]//GO:0016331 [Name: morphogenesis of embryonic epithelium]//GO:0042475 [Name: odontogenesis of dentin-containing tooth]//GO:0007283 [Name: sperm…	hsa04330 [Pathway Title: Notch signaling pathway]
JDP2	ENSG00000140044	GO:0006357 [Name: regulation of transcription from RNA polymerase II promoter]//GO:0031063 [Name: regulation of histone deacetylation]//GO:0000122 [Name: negative regulation of transcription from RNA polymerase II promoter]//GO:0045599 [Name: negative regulation of fat cell differentiation]//GO:0006355 [Name: regulation of transcription, DNA-templated]//GO:0031065 [Name: positive regulation of hi…	-
KAT2A	ENSG00000108773	GO:0001701 [Name: in utero embryonic development]//GO:0007507 [Name: heart development]//GO:0016579 [Name: protein deubiquitination]//GO:0022037 [Name: metencephalon development]//GO:0045815 [Name: positive regulation of gene expression, epigenetic]//GO:0001816 [Name: cytokine production]//GO:0006338 [Name: chromatin remodeling]//GO:0014070 [Name: response to organic cyclic compound]//GO:0031647 …	-
KLF4	ENSG00000136826	GO:0000122 [Name: negative regulation of transcription from RNA polymerase II promoter]//GO:0007500 [Name: mesodermal cell fate determination]//GO:0051898 [Name: negative regulation of protein kinase B signaling]//GO:0060761 [Name: negative regulation of response to cytokine stimulus]//GO:0071409 [Name: cellular response to cycloheximide]//GO:0090051 [Name: negative regulation of cell migration i…	hsa04550 [Pathway Title: Signaling pathways regulating pluripotency of stem cells]
LAMA4	ENSG00000112769	GO:0030155 [Name: regulation of cell adhesion]//GO:0030334 [Name: regulation of cell migration]//GO:0007155 [Name: cell adhesion]//GO:0050873 [Name: brown fat cell differentiation]//GO:0045995 [Name: regulation of embryonic development]//GO:0001568 [Name: blood vessel development]//GO:0030198 [Name: extracellular matrix organization] | GO:0043083 [Name: synaptic cleft]//GO:0005576 [Name: extracel…	-
LEF1	ENSG00000138795	GO:0001837 [Name: epithelial to mesenchymal transition]//GO:0043066 [Name: negative regulation of apoptotic process]//GO:0045063 [Name: T-helper 1 cell differentiation]//GO:0045843 [Name: negative regulation of striated muscle tissue development]//GO:0048468 [Name: cell development]//GO:0060325 [Name: face morphogenesis]//GO:0071866 [Name: negative regulation of apoptotic process in bone marrow]/…	hsa05217 [Pathway Title: Basal cell carcinoma]//hsa04520 [Pathway Title: Adherens junction]//hsa05213 [Pathway Title: Endometrial cancer]//hsa05221 [Pathway Title: Acute myeloid leukemia]//hsa05210 [Pathway Title: Colorectal cancer]//hsa04310 [Pathway Title: Wnt signaling pathway]//hsa04390 [Pathway Title: Hippo signaling pathway]//hsa04916 [Pathway Title: Melanogenesis]//hsa05200 [Pathway Title:…
LFNG	ENSG00000106003	GO:0007389 [Name: pattern specification process]//GO:0051446 [Name: positive regulation of meiotic cell cycle]//GO:0030217 [Name: T cell differentiation]//GO:0032092 [Name: positive regulation of protein binding]//GO:0045747 [Name: positive regulation of Notch signaling pathway]//GO:0002315 [Name: marginal zone B cell differentiation]//GO:0009887 [Name: animal organ morphogenesis]//GO:0014807 [Na…	hsa04330 [Pathway Title: Notch signaling pathway]//hsa00514 [Pathway Title: Other types of O-glycan biosynthesis]
LIF	ENSG00000128342	GO:0007275 [Name: multicellular organism development]//GO:0048644 [Name: muscle organ morphogenesis]//GO:0007566 [Name: embryo implantation]//GO:0010628 [Name: positive regulation of gene expression]//GO:0046697 [Name: decidualization]//GO:0046888 [Name: negative regulation of hormone secretion]//GO:0048711 [Name: positive regulation of astrocyte differentiation]//GO:0060426 [Name: lung vasculatu…	hsa04060 [Pathway Title: Cytokine-cytokine receptor interaction]//hsa04550 [Pathway Title: Signaling pathways regulating pluripotency of stem cells]//hsa04630 [Pathway Title: Jak-STAT signaling pathway]//hsa04668 [Pathway Title: TNF signaling pathway]
LILRB2	ENSG00000131042	GO:0007166 [Name: cell surface receptor signaling pathway]//GO:0051926 [Name: negative regulation of calcium ion transport]//GO:0002666 [Name: positive regulation of T cell tolerance induction]//GO:0002774 [Name: Fc receptor mediated inhibitory signaling pathway]//GO:0006968 [Name: cellular defense response]//GO:0032755 [Name: positive regulation of interleukin-6 production]//GO:0034113 [Name: he…	hsa04380 [Pathway Title: Osteoclast differentiation]
LILRB4	ENSG00000186818	GO:0002250 [Name: adaptive immune response]//GO:0045591 [Name: positive regulation of regulatory T cell differentiation]//GO:1900181 [Name: negative regulation of protein localization to nucleus]//GO:0007165 [Name: signal transduction]//GO:0045671 [Name: negative regulation of osteoclast differentiation]//GO:0050860 [Name: negative regulation of T cell receptor signaling pathway]//GO:1902894 [Nam…	hsa04380 [Pathway Title: Osteoclast differentiation]
LMO3	ENSG00000048540	GO:2000324 [Name: positive regulation of glucocorticoid receptor signaling pathway]//GO:0070373 [Name: negative regulation of ERK1 and ERK2 cascade]//GO:0035360 [Name: positive regulation of peroxisome proliferator activated receptor signaling pathway]//GO:0045600 [Name: positive regulation of fat cell differentiation] | GO:0005737 [Name: cytoplasm] | GO:0005515 [Name: protein binding]//GO:004687…	-
LPL	ENSG00000175445	GO:0010886 [Name: positive regulation of cholesterol storage]//GO:0050729 [Name: positive regulation of inflammatory response]//GO:0051004 [Name: regulation of lipoprotein lipase activity]//GO:0010744 [Name: positive regulation of macrophage derived foam cell differentiation]//GO:0010890 [Name: positive regulation of sequestering of triglyceride]//GO:0016042 [Name: lipid catabolic process]//GO:00…	-
LRG1	ENSG00000171236	GO:0045766 [Name: positive regulation of angiogenesis]//GO:0008150 [Name: biological_process]//GO:0043312 [Name: neutrophil degranulation]//GO:0001938 [Name: positive regulation of endothelial cell proliferation]//GO:0050873 [Name: brown fat cell differentiation]//GO:0030511 [Name: positive regulation of transforming growth factor beta receptor signaling pathway]//GO:0009617 [Name: response to ba…	-
LRRC8C	ENSG00000171488	GO:0006884 [Name: cell volume homeostasis]//GO:0015734 [Name: taurine transport]//GO:0098656 [Name: anion transmembrane transport]//GO:0045444 [Name: fat cell differentiation]//GO:0071470 [Name: cellular response to osmotic stress]//GO:0006811 [Name: ion transport]//GO:0015698 [Name: inorganic anion transport]//GO:0015810 [Name: aspartate transport]//GO:0034214 [Name: protein hexamerization]//GO:…	-
MAFB	ENSG00000204103	GO:0033077 [Name: T cell differentiation in thymus]//GO:0021572 [Name: rhombomere 6 development]//GO:0006357 [Name: regulation of transcription from RNA polymerase II promoter]//GO:0007423 [Name: sensory organ development]//GO:0045647 [Name: negative regulation of erythrocyte differentiation]//GO:0045671 [Name: negative regulation of osteoclast differentiation]//GO:0021571 [Name: rhombomere 5 dev…	-
MEF2C	ENSG00000081189	GO:0000165 [Name: MAPK cascade]//GO:0001782 [Name: B cell homeostasis]//GO:0003138 [Name: primary heart field specification]//GO:0003211 [Name: cardiac ventricle formation]//GO:0030154 [Name: cell differentiation]//GO:0030182 [Name: neuron differentiation]//GO:0030279 [Name: negative regulation of ossification]//GO:0043406 [Name: positive regulation of MAP kinase activity]//GO:0043523 [Name: regu…	hsa04010 [Pathway Title: MAPK signaling pathway]//hsa04022 [Pathway Title: cGMP-PKG signaling pathway]//hsa05202 [Pathway Title: Transcriptional misregulation in cancer]//hsa04921 [Pathway Title: Oxytocin signaling pathway]
METRNL	ENSG00000176845	GO:0045444 [Name: fat cell differentiation]//GO:0014850 [Name: response to muscle activity]//GO:0050873 [Name: brown fat cell differentiation]//GO:0097009 [Name: energy homeostasis]//GO:0009409 [Name: response to cold]//GO:0090336 [Name: positive regulation of brown fat cell differentiation]//GO:0010469 [Name: regulation of receptor activity]//GO:0050728 [Name: negative regulation of inflammatory…	-
METTL8	ENSG00000123600	GO:0045444 [Name: fat cell differentiation]//GO:0032259 [Name: methylation]//GO:0016573 [Name: histone acetylation]//GO:0080009 [Name: mRNA methylation]//GO:0030488 [Name: tRNA methylation]//GO:0007519 [Name: skeletal muscle tissue development] | GO:0005634 [Name: nucleus]//GO:0005737 [Name: cytoplasm] | GO:0008168 [Name: methyltransferase activity]//GO:0052735 [Name: tRNA (cytosine-3-)-methyltra…	-
NFATC2	ENSG00000101096	GO:0030890 [Name: positive regulation of B cell proliferation]//GO:0045944 [Name: positive regulation of transcription from RNA polymerase II promoter]//GO:0001816 [Name: cytokine production]//GO:0006974 [Name: cellular response to DNA damage stimulus]//GO:1905064 [Name: negative regulation of vascular smooth muscle cell differentiation]//GO:0033173 [Name: calcineurin-NFAT signaling cascade]//GO:…	hsa04662 [Pathway Title: B cell receptor signaling pathway]//hsa04370 [Pathway Title: VEGF signaling pathway]//hsa04380 [Pathway Title: Osteoclast differentiation]//hsa04650 [Pathway Title: Natural killer cell mediated cytotoxicity]//hsa04921 [Pathway Title: Oxytocin signaling pathway]//hsa04360 [Pathway Title: Axon guidance]//hsa05161 [Pathway Title: Hepatitis B]//hsa04660 [Pathway Title: T cell…
NR4A2	ENSG00000153234	GO:0000122 [Name: negative regulation of transcription from RNA polymerase II promoter]//GO:0001975 [Name: response to amphetamine]//GO:0007165 [Name: signal transduction]//GO:0030182 [Name: neuron differentiation]//GO:0030522 [Name: intracellular receptor signaling pathway]//GO:0043524 [Name: negative regulation of neuron apoptotic process]//GO:0045944 [Name: positive regulation of transcription…	hsa04925 [Pathway Title: Aldosterone synthesis and secretion]
NR4A3	ENSG00000119508	GO:0032765 [Name: positive regulation of mast cell cytokine production]//GO:0043303 [Name: mast cell degranulation]//GO:0061469 [Name: regulation of type B pancreatic cell proliferation]//GO:0071870 [Name: cellular response to catecholamine stimulus]//GO:1904754 [Name: positive regulation of vascular associated smooth muscle cell migration]//GO:0021766 [Name: hippocampus development]//GO:1900625 …	hsa05202 [Pathway Title: Transcriptional misregulation in cancer]
NRARP	ENSG00000198435	GO:0002040 [Name: sprouting angiogenesis]//GO:0090263 [Name: positive regulation of canonical Wnt signaling pathway]//GO:0002043 [Name: blood vessel endothelial cell proliferation involved in sprouting angiogenesis]//GO:0007219 [Name: Notch signaling pathway]//GO:0007275 [Name: multicellular organism development]//GO:0001569 [Name: branching involved in blood vessel morphogenesis]//GO:0045581 [Na…	-
PAX1	ENSG00000125813	GO:0006355 [Name: regulation of transcription, DNA-templated]//GO:0007389 [Name: pattern specification process]//GO:0060349 [Name: bone morphogenesis]//GO:0006366 [Name: transcription from RNA polymerase II promoter]//GO:0008283 [Name: cell proliferation]//GO:0048538 [Name: thymus development]//GO:0007275 [Name: multicellular organism development]//GO:0043367 [Name: CD4-positive, alpha-beta T cel…	-
PEX11A	ENSG00000166821	GO:0019216 [Name: regulation of lipid metabolic process]//GO:0050873 [Name: brown fat cell differentiation]//GO:0007165 [Name: signal transduction]//GO:0016557 [Name: peroxisome membrane biogenesis]//GO:0007031 [Name: peroxisome organization]//GO:0044375 [Name: regulation of peroxisome size]//GO:0016559 [Name: peroxisome fission] | GO:0005777 [Name: peroxisome]//GO:0016020 [Name: membrane]//GO:00…	hsa04146 [Pathway Title: Peroxisome]
PIK3CD	ENSG00000171608	GO:0002250 [Name: adaptive immune response]//GO:0006954 [Name: inflammatory response]//GO:0016310 [Name: phosphorylation]//GO:0030217 [Name: T cell differentiation]//GO:0036092 [Name: phosphatidylinositol-3-phosphate biosynthetic process]//GO:0050852 [Name: T cell receptor signaling pathway]//GO:0050853 [Name: B cell receptor signaling pathway]//GO:0007165 [Name: signal transduction]//GO:0010628 …	hsa04012 [Pathway Title: ErbB signaling pathway]//hsa04550 [Pathway Title: Signaling pathways regulating pluripotency of stem cells]//hsa04620 [Pathway Title: Toll-like receptor signaling pathway]//hsa04960 [Pathway Title: Aldosterone-regulated sodium reabsorption]//hsa05203 [Pathway Title: Viral carcinogenesis]//hsa04068 [Pathway Title: FoxO signaling pathway]//hsa04071 [Pathway Title: Sphingoli…
PLA2G2D	ENSG00000117215	GO:0006644 [Name: phospholipid metabolic process]//GO:0036148 [Name: phosphatidylglycerol acyl-chain remodeling]//GO:0036151 [Name: phosphatidylcholine acyl-chain remodeling]//GO:0036152 [Name: phosphatidylethanolamine acyl-chain remodeling]//GO:0042130 [Name: negative regulation of T cell proliferation]//GO:0050482 [Name: arachidonic acid secretion]//GO:0016042 [Name: lipid catabolic process]//G…	-
PLAC8	ENSG00000145287	GO:0008284 [Name: positive regulation of cell proliferation]//GO:0042742 [Name: defense response to bacterium]//GO:0009409 [Name: response to cold]//GO:0043066 [Name: negative regulation of apoptotic process]//GO:0050873 [Name: brown fat cell differentiation]//GO:0040015 [Name: negative regulation of multicellular organism growth]//GO:0043312 [Name: neutrophil degranulation]//GO:0045944 [Name: po…	-
PLCB1	ENSG00000182621	GO:0021987 [Name: cerebral cortex development]//GO:0043547 [Name: positive regulation of GTPase activity]//GO:0045663 [Name: positive regulation of myoblast differentiation]//GO:0045893 [Name: positive regulation of transcription, DNA-templated]//GO:0046330 [Name: positive regulation of JNK cascade]//GO:0007165 [Name: signal transduction]//GO:0007215 [Name: glutamate receptor signaling pathway]//…	hsa04720 [Pathway Title: Long-term potentiation]//hsa04728 [Pathway Title: Dopaminergic synapse]//hsa04915 [Pathway Title: Estrogen signaling pathway]//hsa04540 [Pathway Title: Gap junction]//hsa04713 [Pathway Title: Circadian entrainment]//hsa04730 [Pathway Title: Long-term depression]//hsa04918 [Pathway Title: Thyroid hormone synthesis]//hsa04921 [Pathway Title: Oxytocin signaling pathway]//hsa…
PLK4	ENSG00000142731	GO:0097711 [Name: ciliary basal body docking]//GO:0006468 [Name: protein phosphorylation]//GO:0007099 [Name: centriole replication]//GO:0016310 [Name: phosphorylation]//GO:0060707 [Name: trophoblast giant cell differentiation]//GO:0010389 [Name: regulation of G2/M transition of mitotic cell cycle]//GO:0098535 [Name: de novo centriole assembly involved in multi-ciliated epithelial cell differentia…	hsa04068 [Pathway Title: FoxO signaling pathway]
POU3F3	ENSG00000198914	GO:0007417 [Name: central nervous system development]//GO:0008284 [Name: positive regulation of cell proliferation]//GO:0021869 [Name: forebrain ventricular zone progenitor cell division]//GO:0007399 [Name: nervous system development]//GO:0045944 [Name: positive regulation of transcription from RNA polymerase II promoter]//GO:0010628 [Name: positive regulation of gene expression]//GO:0043066 [Nam…	-
PPARD	ENSG00000112033	GO:0030154 [Name: cell differentiation]//GO:0045600 [Name: positive regulation of fat cell differentiation]//GO:0006029 [Name: proteoglycan metabolic process]//GO:0007507 [Name: heart development]//GO:0008284 [Name: positive regulation of cell proliferation]//GO:0050680 [Name: negative regulation of epithelial cell proliferation]//GO:0097755 [Name: positive regulation of blood vessel diameter]//G…	hsa03320 [Pathway Title: PPAR signaling pathway]//hsa05221 [Pathway Title: Acute myeloid leukemia]//hsa05200 [Pathway Title: Pathways in cancer]//hsa04310 [Pathway Title: Wnt signaling pathway]
PPARGC1A	ENSG00000109819	GO:0008380 [Name: RNA splicing]//GO:0009409 [Name: response to cold]//GO:0010822 [Name: positive regulation of mitochondrion organization]//GO:0019395 [Name: fatty acid oxidation]//GO:0021549 [Name: cerebellum development]//GO:0022904 [Name: respiratory electron transport chain]//GO:0030521 [Name: androgen receptor signaling pathway]//GO:0031667 [Name: response to nutrient levels]//GO:0032922 [Na…	hsa04922 [Pathway Title: Glucagon signaling pathway]//hsa04920 [Pathway Title: Adipocytokine signaling pathway]//hsa04910 [Pathway Title: Insulin signaling pathway]//hsa04152 [Pathway Title: AMPK signaling pathway]//hsa04931 [Pathway Title: Insulin resistance]//hsa05016 [Pathway Title: Huntington's disease]
PRDM1	ENSG00000057657	GO:0002250 [Name: adaptive immune response]//GO:0032259 [Name: methylation]//GO:0003170 [Name: heart valve development]//GO:0035904 [Name: aorta development]//GO:0051136 [Name: regulation of NK T cell differentiation]//GO:0060576 [Name: intestinal epithelial cell development]//GO:0002376 [Name: immune system process]//GO:0001701 [Name: in utero embryonic development]//GO:0003279 [Name: cardiac se…	-
PRDM16	ENSG00000142611	GO:0035019 [Name: somatic stem cell population maintenance]//GO:0050872 [Name: white fat cell differentiation]//GO:0034968 [Name: histone lysine methylation]//GO:0045892 [Name: negative regulation of transcription, DNA-templated]//GO:0070828 [Name: heterochromatin organization]//GO:0019827 [Name: stem cell population maintenance]//GO:0060021 [Name: palate development]//GO:0090336 [Name: positive …	-
PRDX2	ENSG00000167815	GO:0034599 [Name: cellular response to oxidative stress]//GO:0042743 [Name: hydrogen peroxide metabolic process]//GO:0045321 [Name: leukocyte activation]//GO:0032088 [Name: negative regulation of NF-kappaB transcription factor activity]//GO:0042981 [Name: regulation of apoptotic process]//GO:0045454 [Name: cell redox homeostasis]//GO:0055114 [Name: oxidation-reduction process]//GO:0042744 [Name: …	-
PREX1	ENSG00000124126	GO:0030217 [Name: T cell differentiation]//GO:0006801 [Name: superoxide metabolic process]//GO:0035023 [Name: regulation of Rho protein signal transduction]//GO:0043065 [Name: positive regulation of apoptotic process]//GO:0072593 [Name: reactive oxygen species metabolic process]//GO:0030833 [Name: regulation of actin filament polymerization]//GO:0045785 [Name: positive regulation of cell adhesion…	hsa04062 [Pathway Title: Chemokine signaling pathway]
PSMB11	ENSG00000222028	GO:0000209 [Name: protein polyubiquitination]//GO:0038095 [Name: Fc-epsilon receptor signaling pathway]//GO:0043374 [Name: CD8-positive, alpha-beta T cell differentiation]//GO:0050852 [Name: T cell receptor signaling pathway]//GO:0055085 [Name: transmembrane transport]//GO:0033209 [Name: tumor necrosis factor-mediated signaling pathway]//GO:0006521 [Name: regulation of cellular amino acid metabol…	hsa03050 [Pathway Title: Proteasome]
PTGS2	ENSG00000073756	GO:0001516 [Name: prostaglandin biosynthetic process]//GO:0010226 [Name: response to lithium ion]//GO:0010243 [Name: response to organonitrogen compound]//GO:0010942 [Name: positive regulation of cell death]//GO:0031915 [Name: positive regulation of synaptic plasticity]//GO:0033280 [Name: response to vitamin D]//GO:0042127 [Name: regulation of cell proliferation]//GO:0045907 [Name: positive regul…	hsa01100 [Pathway Title: Metabolic pathways]//hsa04723 [Pathway Title: Retrograde endocannabinoid signaling]//hsa05206 [Pathway Title: MicroRNAs in cancer]//hsa04921 [Pathway Title: Oxytocin signaling pathway]//hsa04923 [Pathway Title: Regulation of lipolysis in adipocytes]//hsa04064 [Pathway Title: NF-kappa B signaling pathway]//hsa04370 [Pathway Title: VEGF signaling pathway]//hsa05204 [Pathway…
PTPN22	ENSG00000134242	GO:0010628 [Name: positive regulation of gene expression]//GO:0016311 [Name: dephosphorylation]//GO:0032496 [Name: response to lipopolysaccharide]//GO:0070374 [Name: positive regulation of ERK1 and ERK2 cascade]//GO:0050730 [Name: regulation of peptidyl-tyrosine phosphorylation]//GO:0006470 [Name: protein dephosphorylation]//GO:0031663 [Name: lipopolysaccharide-mediated signaling pathway]//GO:003…	-
PTPRC	ENSG00000081237	GO:0001960 [Name: negative regulation of cytokine-mediated signaling pathway]//GO:0010468 [Name: regulation of gene expression]//GO:0031668 [Name: cellular response to extracellular stimulus]//GO:0032677 [Name: regulation of interleukin-8 production]//GO:0032760 [Name: positive regulation of tumor necrosis factor production]//GO:0043312 [Name: neutrophil degranulation]//GO:0044855 [Name: plasma m…	hsa04666 [Pathway Title: Fc gamma R-mediated phagocytosis]//hsa04660 [Pathway Title: T cell receptor signaling pathway]//hsa05340 [Pathway Title: Primary immunodeficiency]//hsa04514 [Pathway Title: Cell adhesion molecules (CAMs)]
RAG1	ENSG00000166349	GO:0006955 [Name: immune response]//GO:0033077 [Name: T cell differentiation in thymus]//GO:0070233 [Name: negative regulation of T cell apoptotic process]//GO:2000822 [Name: regulation of behavioral fear response]//GO:0010390 [Name: histone monoubiquitination]//GO:0033151 [Name: V(D)J recombination]//GO:0051865 [Name: protein autoubiquitination]//GO:0045582 [Name: positive regulation of T cell d…	hsa04068 [Pathway Title: FoxO signaling pathway]//hsa05340 [Pathway Title: Primary immunodeficiency]
RAG2	ENSG00000175097	GO:0006310 [Name: DNA recombination]//GO:0016567 [Name: protein ubiquitination]//GO:0030183 [Name: B cell differentiation]//GO:0042742 [Name: defense response to bacterium]//GO:0006325 [Name: chromatin organization]//GO:0002326 [Name: B cell lineage commitment]//GO:0030217 [Name: T cell differentiation]//GO:0033077 [Name: T cell differentiation in thymus]//GO:0002360 [Name: T cell lineage commitm…	hsa05340 [Pathway Title: Primary immunodeficiency]//hsa04068 [Pathway Title: FoxO signaling pathway]
RARRES2	ENSG00000106538	GO:0002576 [Name: platelet degranulation]//GO:0048566 [Name: embryonic digestive tract development]//GO:0006935 [Name: chemotaxis]//GO:0010759 [Name: positive regulation of macrophage chemotaxis]//GO:0001523 [Name: retinoid metabolic process]//GO:0006954 [Name: inflammatory response]//GO:0050829 [Name: defense response to Gram-negative bacterium]//GO:0001934 [Name: positive regulation of protein …	-
RIPK3	ENSG00000129465	GO:0010922 [Name: positive regulation of phosphatase activity]//GO:0046006 [Name: regulation of activated T cell proliferation]//GO:0048538 [Name: thymus development]//GO:0060545 [Name: positive regulation of necroptotic process]//GO:2000377 [Name: regulation of reactive oxygen species metabolic process]//GO:2000379 [Name: positive regulation of reactive oxygen species metabolic process]//GO:0032…	-
RORC	ENSG00000143365	GO:0032922 [Name: circadian regulation of gene expression]//GO:0042753 [Name: positive regulation of circadian rhythm]//GO:0000122 [Name: negative regulation of transcription from RNA polymerase II promoter]//GO:0007623 [Name: circadian rhythm]//GO:0045598 [Name: regulation of fat cell differentiation]//GO:0048511 [Name: rhythmic process]//GO:0006367 [Name: transcription initiation from RNA polym…	hsa05321 [Pathway Title: Inflammatory bowel disease (IBD)]//hsa04710 [Pathway Title: Circadian rhythm]
RSAD2	ENSG00000134321	GO:0051607 [Name: defense response to virus]//GO:0034165 [Name: positive regulation of toll-like receptor 9 signaling pathway]//GO:0035710 [Name: CD4-positive, alpha-beta T cell activation]//GO:0045087 [Name: innate immune response]//GO:0045071 [Name: negative regulation of viral genome replication]//GO:0009615 [Name: response to virus]//GO:0002376 [Name: immune system process]//GO:0060337 [Name:…	hsa05164 [Pathway Title: Influenza A]
RUNX2	ENSG00000124813	GO:0008284 [Name: positive regulation of cell proliferation]//GO:0010468 [Name: regulation of gene expression]//GO:0032332 [Name: positive regulation of chondrocyte differentiation]//GO:0040036 [Name: regulation of fibroblast growth factor receptor signaling pathway]//GO:0045893 [Name: positive regulation of transcription, DNA-templated]//GO:0045944 [Name: positive regulation of transcription fro…	hsa05202 [Pathway Title: Transcriptional misregulation in cancer]
RUNX3	ENSG00000020633	GO:0006355 [Name: regulation of transcription, DNA-templated]//GO:0050680 [Name: negative regulation of epithelial cell proliferation]//GO:0048935 [Name: peripheral nervous system neuron development]//GO:0071559 [Name: response to transforming growth factor beta]//GO:0030097 [Name: hemopoiesis]//GO:0002062 [Name: chondrocyte differentiation]//GO:0030182 [Name: neuron differentiation]//GO:0045786 …	-
SATB1	ENSG00000182568	GO:0008544 [Name: epidermis development]//GO:0006325 [Name: chromatin organization]//GO:0006338 [Name: chromatin remodeling]//GO:0000122 [Name: negative regulation of transcription from RNA polymerase II promoter]//GO:0043374 [Name: CD8-positive, alpha-beta T cell differentiation]//GO:0016032 [Name: viral process]//GO:0042110 [Name: T cell activation]//GO:0043367 [Name: CD4-positive, alpha-beta T…	-
SAV1	ENSG00000151748	GO:0001942 [Name: hair follicle development]//GO:0060044 [Name: negative regulation of cardiac muscle cell proliferation]//GO:0060575 [Name: intestinal epithelial cell differentiation]//GO:0007165 [Name: signal transduction]//GO:0030216 [Name: keratinocyte differentiation]//GO:0035329 [Name: hippo signaling]//GO:0045600 [Name: positive regulation of fat cell differentiation]//GO:0060487 [Name: lu…	hsa04390 [Pathway Title: Hippo signaling pathway]
SEMA4A	ENSG00000196189	GO:0007275 [Name: multicellular organism development]//GO:0001525 [Name: angiogenesis]//GO:0002250 [Name: adaptive immune response]//GO:0010594 [Name: regulation of endothelial cell migration]//GO:0002292 [Name: T cell differentiation involved in immune response]//GO:0045063 [Name: T-helper 1 cell differentiation]//GO:0001755 [Name: neural crest cell migration]//GO:0002376 [Name: immune system pr…	hsa04360 [Pathway Title: Axon guidance]
SH2B2	ENSG00000160999	GO:0046425 [Name: regulation of JAK-STAT cascade]//GO:0046578 [Name: regulation of Ras protein signal transduction]//GO:0050851 [Name: antigen receptor-mediated signaling pathway]//GO:0050873 [Name: brown fat cell differentiation]//GO:0007399 [Name: nervous system development]//GO:0019221 [Name: cytokine-mediated signaling pathway]//GO:0019222 [Name: regulation of metabolic process]//GO:0030036 […	hsa04722 [Pathway Title: Neurotrophin signaling pathway]//hsa04910 [Pathway Title: Insulin signaling pathway]
SH3PXD2B	ENSG00000174705	GO:0007507 [Name: heart development]//GO:0001501 [Name: skeletal system development]//GO:0010628 [Name: positive regulation of gene expression]//GO:0043085 [Name: positive regulation of catalytic activity]//GO:0002051 [Name: osteoblast fate commitment]//GO:0022617 [Name: extracellular matrix disassembly]//GO:1904179 [Name: positive regulation of adipose tissue development]//GO:0071800 [Name: podo…	-
SH3RF1	ENSG00000154447	GO:0006915 [Name: apoptotic process]//GO:0001764 [Name: neuron migration]//GO:0046330 [Name: positive regulation of JNK cascade]//GO:2000564 [Name: regulation of CD8-positive, alpha-beta T cell proliferation]//GO:0016567 [Name: protein ubiquitination]//GO:0043370 [Name: regulation of CD4-positive, alpha-beta T cell differentiation]//GO:0051865 [Name: protein autoubiquitination]//GO:0043066 [Name:…	-
SLC46A2	ENSG00000119457	GO:0070233 [Name: negative regulation of T cell apoptotic process]//GO:0048538 [Name: thymus development]//GO:0043029 [Name: T cell homeostasis]//GO:0055085 [Name: transmembrane transport]//GO:0045580 [Name: regulation of T cell differentiation] | GO:0016020 [Name: membrane]//GO:0016021 [Name: integral component of membrane]//GO:0009986 [Name: cell surface]//GO:0005886 [Name: plasma membrane] | G…	-
SMAD3	ENSG00000166949	GO:0007183 [Name: SMAD protein complex assembly]//GO:0030308 [Name: negative regulation of cell growth]//GO:0031053 [Name: primary miRNA processing]//GO:0032924 [Name: activin receptor signaling pathway]//GO:0033689 [Name: negative regulation of osteoblast proliferation]//GO:0038092 [Name: nodal signaling pathway]//GO:0042060 [Name: wound healing]//GO:0042307 [Name: positive regulation of protein…	hsa05200 [Pathway Title: Pathways in cancer]//hsa05210 [Pathway Title: Colorectal cancer]//hsa05220 [Pathway Title: Chronic myeloid leukemia]//hsa04520 [Pathway Title: Adherens junction]//hsa04550 [Pathway Title: Signaling pathways regulating pluripotency of stem cells]//hsa05321 [Pathway Title: Inflammatory bowel disease (IBD)]//hsa04310 [Pathway Title: Wnt signaling pathway]//hsa05212 [Pathway …
SNAI2	ENSG00000019549	GO:0003273 [Name: cell migration involved in endocardial cushion formation]//GO:0007219 [Name: Notch signaling pathway]//GO:0014032 [Name: neural crest cell development]//GO:0033629 [Name: negative regulation of cell adhesion mediated by integrin]//GO:0043518 [Name: negative regulation of DNA damage response, signal transduction by p53 class mediator]//GO:0060429 [Name: epithelium development]//G…	-
SORT1	ENSG00000134243	GO:0007218 [Name: neuropeptide signaling pathway]//GO:0014902 [Name: myotube differentiation]//GO:0032868 [Name: response to insulin]//GO:0045599 [Name: negative regulation of fat cell differentiation]//GO:0051005 [Name: negative regulation of lipoprotein lipase activity]//GO:0006897 [Name: endocytosis]//GO:0032509 [Name: endosome transport via multivesicular body sorting pathway]//GO:0038180 [Na…	hsa04142 [Pathway Title: Lysosome]//hsa04722 [Pathway Title: Neurotrophin signaling pathway]
SOX8	ENSG00000005513	GO:0001755 [Name: neural crest cell migration]//GO:0035914 [Name: skeletal muscle cell differentiation]//GO:0045944 [Name: positive regulation of transcription from RNA polymerase II promoter]//GO:0043066 [Name: negative regulation of apoptotic process]//GO:0046533 [Name: negative regulation of photoreceptor cell differentiation]//GO:0061138 [Name: morphogenesis of a branching epithelium]//GO:009…	-
STEAP4	ENSG00000127954	GO:0015677 [Name: copper ion import]//GO:0022900 [Name: electron transport chain]//GO:0045444 [Name: fat cell differentiation]//GO:0055114 [Name: oxidation-reduction process]//GO:0070207 [Name: protein homotrimerization]//GO:0055072 [Name: iron ion homeostasis]//GO:0006811 [Name: ion transport]//GO:0098706 [Name: ferric iron import across plasma membrane] | GO:0005794 [Name: Golgi apparatus]//GO:…	-
STK4	ENSG00000101109	GO:0003157 [Name: endocardium development]//GO:0006468 [Name: protein phosphorylation]//GO:0008285 [Name: negative regulation of cell proliferation]//GO:0018105 [Name: peptidyl-serine phosphorylation]//GO:0043065 [Name: positive regulation of apoptotic process]//GO:0060706 [Name: cell differentiation involved in embryonic placenta development]//GO:0060800 [Name: regulation of cell differentiation…	hsa04010 [Pathway Title: MAPK signaling pathway]//hsa04014 [Pathway Title: Ras signaling pathway]//hsa04068 [Pathway Title: FoxO signaling pathway]//hsa05223 [Pathway Title: Non-small cell lung cancer]//hsa05200 [Pathway Title: Pathways in cancer]
SYK	ENSG00000165025	GO:0010543 [Name: regulation of platelet activation]//GO:0043313 [Name: regulation of neutrophil degranulation]//GO:0045087 [Name: innate immune response]//GO:0050764 [Name: regulation of phagocytosis]//GO:0070372 [Name: regulation of ERK1 and ERK2 cascade]//GO:0090237 [Name: regulation of arachidonic acid secretion]//GO:0018108 [Name: peptidyl-tyrosine phosphorylation]//GO:0002092 [Name: positiv…	hsa04664 [Pathway Title: Fc epsilon RI signaling pathway]//hsa04380 [Pathway Title: Osteoclast differentiation]//hsa04650 [Pathway Title: Natural killer cell mediated cytotoxicity]//hsa04064 [Pathway Title: NF-kappa B signaling pathway]//hsa04611 [Pathway Title: Platelet activation]//hsa05203 [Pathway Title: Viral carcinogenesis]//hsa04662 [Pathway Title: B cell receptor signaling pathway]//hsa04…
TAL1	ENSG00000162367	GO:0030218 [Name: erythrocyte differentiation]//GO:0030221 [Name: basophil differentiation]//GO:0051781 [Name: positive regulation of cell division]//GO:0001525 [Name: angiogenesis]//GO:0060018 [Name: astrocyte fate commitment]//GO:0006357 [Name: regulation of transcription from RNA polymerase II promoter]//GO:0030154 [Name: cell differentiation]//GO:0045944 [Name: positive regulation of transcri…	-
TBX21	ENSG00000073861	GO:0010628 [Name: positive regulation of gene expression]//GO:0032703 [Name: negative regulation of interleukin-2 production]//GO:0043161 [Name: proteasome-mediated ubiquitin-dependent protein catabolic process]//GO:0000122 [Name: negative regulation of transcription from RNA polymerase II promoter]//GO:0007275 [Name: multicellular organism development]//GO:0009615 [Name: response to virus]//GO:0…	hsa05321 [Pathway Title: Inflammatory bowel disease (IBD)]
TCIRG1	ENSG00000110719	GO:0001503 [Name: ossification]//GO:0002158 [Name: osteoclast proliferation]//GO:0007035 [Name: vacuolar acidification]//GO:0015991 [Name: ATP hydrolysis coupled proton transport]//GO:0045453 [Name: bone resorption]//GO:0045667 [Name: regulation of osteoblast differentiation]//GO:0071345 [Name: cellular response to cytokine stimulus]//GO:0090383 [Name: phagosome acidification]//GO:0006954 [Name: …	hsa00190 [Pathway Title: Oxidative phosphorylation]//hsa04721 [Pathway Title: Synaptic vesicle cycle]//hsa04145 [Pathway Title: Phagosome]//hsa05323 [Pathway Title: Rheumatoid arthritis]//hsa04966 [Pathway Title: Collecting duct acid secretion]//hsa05120 [Pathway Title: Epithelial cell signaling in Helicobacter pylori infection]//hsa01100 [Pathway Title: Metabolic pathways]//hsa04142 [Pathway Tit…
TGFB1	ENSG00000105329	GO:0000122 [Name: negative regulation of transcription from RNA polymerase II promoter]//GO:0001843 [Name: neural tube closure]//GO:0001934 [Name: positive regulation of protein phosphorylation]//GO:0002248 [Name: connective tissue replacement involved in inflammatory response wound healing]//GO:0002460 [Name: adaptive immune response based on somatic recombination of immune receptors built from …	hsa04932 [Pathway Title: Non-alcoholic fatty liver disease (NAFLD)]//hsa05142 [Pathway Title: Chagas disease (American trypanosomiasis)]//hsa05211 [Pathway Title: Renal cell carcinoma]//hsa04068 [Pathway Title: FoxO signaling pathway]//hsa05166 [Pathway Title: HTLV-I infection]//hsa05220 [Pathway Title: Chronic myeloid leukemia]//hsa04060 [Pathway Title: Cytokine-cytokine receptor interaction]//h…
TGFBR2	ENSG00000163513	GO:0003214 [Name: cardiac left ventricle morphogenesis]//GO:0007178 [Name: transmembrane receptor protein serine/threonine kinase signaling pathway]//GO:0007389 [Name: pattern specification process]//GO:0035162 [Name: embryonic hemopoiesis]//GO:0007224 [Name: smoothened signaling pathway]//GO:0007584 [Name: response to nutrient]//GO:0010634 [Name: positive regulation of epithelial cell migration]…	hsa04068 [Pathway Title: FoxO signaling pathway]//hsa04144 [Pathway Title: Endocytosis]//hsa04350 [Pathway Title: TGF-beta signaling pathway]//hsa04520 [Pathway Title: Adherens junction]//hsa05142 [Pathway Title: Chagas disease (American trypanosomiasis)]//hsa05210 [Pathway Title: Colorectal cancer]//hsa04390 [Pathway Title: Hippo signaling pathway]//hsa04380 [Pathway Title: Osteoclast differenti…
TMEM64	ENSG00000180694	GO:0045672 [Name: positive regulation of osteoclast differentiation]//GO:0043462 [Name: regulation of ATPase activity]//GO:0045668 [Name: negative regulation of osteoblast differentiation]//GO:0090090 [Name: negative regulation of canonical Wnt signaling pathway]//GO:0051480 [Name: regulation of cytosolic calcium ion concentration]//GO:0045600 [Name: positive regulation of fat cell differentiatio…	-
TNF	ENSG00000232810	GO:0001819 [Name: positive regulation of cytokine production]//GO:0002740 [Name: negative regulation of cytokine secretion involved in immune response]//GO:0002925 [Name: positive regulation of humoral immune response mediated by circulating immunoglobulin]//GO:0006357 [Name: regulation of transcription from RNA polymerase II promoter]//GO:0006919 [Name: activation of cysteine-type endopeptidase …	hsa04064 [Pathway Title: NF-kappa B signaling pathway]//hsa04622 [Pathway Title: RIG-I-like receptor signaling pathway]//hsa05144 [Pathway Title: Malaria]//hsa05152 [Pathway Title: Tuberculosis]//hsa05322 [Pathway Title: Systemic lupus erythematosus]//hsa05330 [Pathway Title: Allograft rejection]//hsa04150 [Pathway Title: mTOR signaling pathway]//hsa04668 [Pathway Title: TNF signaling pathway]//h…
TNFRSF18	ENSG00000186891	GO:0043066 [Name: negative regulation of apoptotic process]//GO:0033209 [Name: tumor necrosis factor-mediated signaling pathway]//GO:0002687 [Name: positive regulation of leukocyte migration]//GO:0007165 [Name: signal transduction]//GO:0045785 [Name: positive regulation of cell adhesion]//GO:0042531 [Name: positive regulation of tyrosine phosphorylation of STAT protein]//GO:0006915 [Name: apoptot…	hsa04060 [Pathway Title: Cytokine-cytokine receptor interaction]
TNFSF4	ENSG00000117586	GO:0006955 [Name: immune response]//GO:0035709 [Name: memory T cell activation]//GO:0035713 [Name: response to nitrogen dioxide]//GO:0043372 [Name: positive regulation of CD4-positive, alpha-beta T cell differentiation]//GO:0006954 [Name: inflammatory response]//GO:0033209 [Name: tumor necrosis factor-mediated signaling pathway]//GO:0045626 [Name: negative regulation of T-helper 1 cell differenti…	hsa04060 [Pathway Title: Cytokine-cytokine receptor interaction]
TNFSF8	ENSG00000106952	GO:0045944 [Name: positive regulation of transcription from RNA polymerase II promoter]//GO:0007267 [Name: cell-cell signaling]//GO:0008283 [Name: cell proliferation]//GO:0043374 [Name: CD8-positive, alpha-beta T cell differentiation]//GO:0010469 [Name: regulation of receptor activity]//GO:0033209 [Name: tumor necrosis factor-mediated signaling pathway]//GO:0006955 [Name: immune response]//GO:000…	hsa04060 [Pathway Title: Cytokine-cytokine receptor interaction]
TNFSF9	ENSG00000125657	GO:0007165 [Name: signal transduction]//GO:0007267 [Name: cell-cell signaling]//GO:0006955 [Name: immune response]//GO:0010469 [Name: regulation of receptor activity]//GO:0033209 [Name: tumor necrosis factor-mediated signaling pathway]//GO:0006915 [Name: apoptotic process]//GO:0042104 [Name: positive regulation of activated T cell proliferation]//GO:0045585 [Name: positive regulation of cytotoxic…	hsa04060 [Pathway Title: Cytokine-cytokine receptor interaction]
TRIB2	ENSG00000071575	GO:0006468 [Name: protein phosphorylation]//GO:0043405 [Name: regulation of MAP kinase activity]//GO:0006469 [Name: negative regulation of protein kinase activity]//GO:0032436 [Name: positive regulation of proteasomal ubiquitin-dependent protein catabolic process]//GO:0045081 [Name: negative regulation of interleukin-10 biosynthetic process]//GO:0045599 [Name: negative regulation of fat cell diff…	-
TRIB3	ENSG00000101255	GO:0032436 [Name: positive regulation of proteasomal ubiquitin-dependent protein catabolic process]//GO:0032869 [Name: cellular response to insulin stimulus]//GO:0043405 [Name: regulation of MAP kinase activity]//GO:0045599 [Name: negative regulation of fat cell differentiation]//GO:0006915 [Name: apoptotic process]//GO:0045717 [Name: negative regulation of fatty acid biosynthetic process]//GO:00…	hsa04931 [Pathway Title: Insulin resistance]
TRPM4	ENSG00000130529	GO:0002376 [Name: immune system process]//GO:0030502 [Name: negative regulation of bone mineralization]//GO:0035774 [Name: positive regulation of insulin secretion involved in cellular response to glucose stimulus]//GO:0045907 [Name: positive regulation of vasoconstriction]//GO:0051289 [Name: protein homotetramerization]//GO:0070588 [Name: calcium ion transmembrane transport]//GO:0090263 [Name: p…	hsa04911 [Pathway Title: Insulin secretion]
VNN1	ENSG00000112299	GO:0033089 [Name: positive regulation of T cell differentiation in thymus]//GO:0006979 [Name: response to oxidative stress]//GO:1902176 [Name: negative regulation of oxidative stress-induced intrinsic apoptotic signaling pathway]//GO:0002544 [Name: chronic inflammatory response]//GO:0002526 [Name: acute inflammatory response]//GO:0006954 [Name: inflammatory response]//GO:0043312 [Name: neutrophil…	hsa00770 [Pathway Title: Pantothenate and CoA biosynthesis]
WNT10A	ENSG00000135925	GO:0010469 [Name: regulation of receptor activity]//GO:0048733 [Name: sebaceous gland development]//GO:0010628 [Name: positive regulation of gene expression]//GO:0071560 [Name: cellular response to transforming growth factor beta stimulus]//GO:0007275 [Name: multicellular organism development]//GO:0043588 [Name: skin development]//GO:0001942 [Name: hair follicle development]//GO:0045165 [Name: ce…	hsa04310 [Pathway Title: Wnt signaling pathway]//hsa04916 [Pathway Title: Melanogenesis]//hsa05217 [Pathway Title: Basal cell carcinoma]//hsa04340 [Pathway Title: Hedgehog signaling pathway]//hsa04550 [Pathway Title: Signaling pathways regulating pluripotency of stem cells]//hsa05205 [Pathway Title: Proteoglycans in cancer]//hsa04390 [Pathway Title: Hippo signaling pathway]//hsa05166 [Pathway Tit…
WNT10B	ENSG00000169884	GO:0014835 [Name: myoblast differentiation involved in skeletal muscle regeneration]//GO:0045165 [Name: cell fate commitment]//GO:0071425 [Name: hematopoietic stem cell proliferation]//GO:0002062 [Name: chondrocyte differentiation]//GO:0043065 [Name: positive regulation of apoptotic process]//GO:0048641 [Name: regulation of skeletal muscle tissue development]//GO:0051091 [Name: positive regulatio…	hsa05217 [Pathway Title: Basal cell carcinoma]//hsa05205 [Pathway Title: Proteoglycans in cancer]//hsa04310 [Pathway Title: Wnt signaling pathway]//hsa04340 [Pathway Title: Hedgehog signaling pathway]//hsa04550 [Pathway Title: Signaling pathways regulating pluripotency of stem cells]//hsa04916 [Pathway Title: Melanogenesis]//hsa05166 [Pathway Title: HTLV-I infection]//hsa05200 [Pathway Title: Pat…
WNT4	ENSG00000162552	GO:0001656 [Name: metanephros development]//GO:0001889 [Name: liver development]//GO:0030336 [Name: negative regulation of cell migration]//GO:0030501 [Name: positive regulation of bone mineralization]//GO:0032967 [Name: positive regulation of collagen biosynthetic process]//GO:0038030 [Name: non-canonical Wnt signaling pathway via MAPK cascade]//GO:0042445 [Name: hormone metabolic process]//GO:0…	-
WNT5A	ENSG00000114251	GO:0001938 [Name: positive regulation of endothelial cell proliferation]//GO:0002088 [Name: lens development in camera-type eye]//GO:0010820 [Name: positive regulation of T cell chemotaxis]//GO:0021891 [Name: olfactory bulb interneuron development]//GO:0032148 [Name: activation of protein kinase B activity]//GO:0071277 [Name: cellular response to calcium ion]//GO:0071346 [Name: cellular response …	hsa05200 [Pathway Title: Pathways in cancer]//hsa04390 [Pathway Title: Hippo signaling pathway]//hsa04916 [Pathway Title: Melanogenesis]//hsa04340 [Pathway Title: Hedgehog signaling pathway]//hsa05217 [Pathway Title: Basal cell carcinoma]//hsa04550 [Pathway Title: Signaling pathways regulating pluripotency of stem cells]//hsa05166 [Pathway Title: HTLV-I infection]//hsa04310 [Pathway Title: Wnt si…
WNT5B	ENSG00000111186	GO:0045600 [Name: positive regulation of fat cell differentiation]//GO:0030335 [Name: positive regulation of cell migration]//GO:0071300 [Name: cellular response to retinoic acid]//GO:0016055 [Name: Wnt signaling pathway]//GO:0030182 [Name: neuron differentiation]//GO:0045444 [Name: fat cell differentiation]//GO:0045165 [Name: cell fate commitment]//GO:0070307 [Name: lens fiber cell development]/…	-
XBP1	ENSG00000100219	GO:0006355 [Name: regulation of transcription, DNA-templated]//GO:0006366 [Name: transcription from RNA polymerase II promoter]//GO:0006915 [Name: apoptotic process]//GO:0006990 [Name: positive regulation of transcription from RNA polymerase II promoter involved in unfolded protein response]//GO:0031670 [Name: cellular response to nutrient]//GO:0042149 [Name: cellular response to glucose starvati…	-
ZBTB16	ENSG00000109906	GO:0001823 [Name: mesonephros development]//GO:0006915 [Name: apoptotic process]//GO:0043687 [Name: post-translational protein modification]//GO:0006355 [Name: regulation of transcription, DNA-templated]//GO:0045600 [Name: positive regulation of fat cell differentiation]//GO:0030097 [Name: hemopoiesis]//GO:0034504 [Name: protein localization to nucleus]//GO:0007417 [Name: central nervous system d…	hsa05202 [Pathway Title: Transcriptional misregulation in cancer]//hsa05200 [Pathway Title: Pathways in cancer]//hsa05221 [Pathway Title: Acute myeloid leukemia]
ZBTB7B	ENSG00000160685	GO:0007275 [Name: multicellular organism development]//GO:0043372 [Name: positive regulation of CD4-positive, alpha-beta T cell differentiation]//GO:0060850 [Name: regulation of transcription involved in cell fate commitment]//GO:0010628 [Name: positive regulation of gene expression]//GO:0090336 [Name: positive regulation of brown fat cell differentiation]//GO:0010629 [Name: negative regulation o…	-
ZC3H12A	ENSG00000163874	GO:0006954 [Name: inflammatory response]//GO:0007275 [Name: multicellular organism development]//GO:0010508 [Name: positive regulation of autophagy]//GO:0032720 [Name: negative regulation of tumor necrosis factor production]//GO:0050852 [Name: T cell receptor signaling pathway]//GO:0051259 [Name: protein oligomerization]//GO:0090502 [Name: RNA phosphodiester bond hydrolysis, endonucleolytic]//GO:…	-
ZFP36	ENSG00000128016	GO:0000288 [Name: nuclear-transcribed mRNA catabolic process, deadenylation-dependent decay]//GO:0035278 [Name: miRNA mediated inhibition of translation]//GO:0060213 [Name: positive regulation of nuclear-transcribed mRNA poly(A) tail shortening]//GO:1901835 [Name: positive regulation of deadenylation-independent decapping of nuclear-transcribed mRNA]//GO:0061158 [Name: 3'-UTR-mediated mRNA destab…	hsa05166 [Pathway Title: HTLV-I infection]
ZFP36L1	ENSG00000185650	GO:0038066 [Name: p38MAPK cascade]//GO:0043491 [Name: protein kinase B signaling]//GO:0045616 [Name: regulation of keratinocyte differentiation]//GO:0060710 [Name: chorio-allantoic fusion]//GO:0006417 [Name: regulation of translation]//GO:0006915 [Name: apoptotic process]//GO:0009611 [Name: response to wounding]//GO:0010468 [Name: regulation of gene expression]//GO:0033077 [Name: T cell different…	-
ZNF385A	ENSG00000161642	GO:0006977 [Name: DNA damage response, signal transduction by p53 class mediator resulting in cell cycle arrest]//GO:1902164 [Name: positive regulation of DNA damage response, signal transduction by p53 class mediator resulting in transcription of p21 class mediator]//GO:2000765 [Name: regulation of cytoplasmic translation]//GO:0007599 [Name: hemostasis]//GO:0030220 [Name: platelet formation]//GO…	-
ZNF516	ENSG00000101493	GO:0060612 [Name: adipose tissue development]//GO:0006357 [Name: regulation of transcription from RNA polymerase II promoter]//GO:0050873 [Name: brown fat cell differentiation]//GO:0009409 [Name: response to cold]//GO:0045893 [Name: positive regulation of transcription, DNA-templated] | GO:0005634 [Name: nucleus] | GO:0033613 [Name: activating transcription factor binding]//GO:0003677 [Name: DNA …	-
ZNF683	ENSG00000176083	GO:0002376 [Name: immune system process]//GO:0006357 [Name: regulation of transcription from RNA polymerase II promoter]//GO:0010468 [Name: regulation of gene expression]//GO:0033082 [Name: regulation of extrathymic T cell differentiation]//GO:0045087 [Name: innate immune response]//GO:0032826 [Name: regulation of natural killer cell differentiation involved in immune response]//GO:0032823 [Name:…	-
