# Supplementary material for: Patterns of Differentially Expressed circRNAs in Human Thymocytes
Source: Noncoding RNA. 2022 Mar 30;8(2):26. doi: 10.3390/ncrna8020026 (PMC9030292; doi:10.3390/ncrna8020026)
Supplement: Supplementary file 1 [file ncrna-08-00026-s001.zip › Table S6.xlsx]

## Sheet: ST2-ST1
Table S5.- Differential Expression for mRNA
FeatureID	Filtering	Regulation	Gene.Symbol	baseMean	log2FC	SE.log2FC	p.value	p.adjusted	SCP21ID00097	SCP21ID00098	SCP21ID00099	SCP21ID00100	SCP21ID00101	SCP21ID00102	Chr	Band	Biotype	Gene.Synonyms	Description	GO.ID	KEGG.Pathways	PharmGKB.ID
ENSG00000110514	Pass filtering	No	MADD	7084.84	0.357134	0.072352	1	1	7956	8772	7263	7335	6818	8144	11	p11.2	protein_coding	MADD	MAP-kinase activating death domain [Source:HGNC Symbol;Acc:6766]	GO:0000187 [Name: activation of MAPK activity]//GO:0007166 [Name: cell surface receptor signaling pathway]//GO:0097194 [Name: execution phase of apoptosis]//GO:0010803 [Name: regulation of tumor necrosis factor-mediated signaling pathway]//GO:0051726 [Name: regulation of cell cycle]//GO:1902041 [Name: regulation of extrinsic apoptotic signaling pathway via death domain receptors]//GO:0032483 [Nam…	-	-
ENSG00000086015	Pass filtering	No	MAST2	1312.15	0.897605	0.0628643	1	1	1253	1396	1278	1784	1672	1854	1	p34.1	protein_coding	MAST2	microtubule associated serine/threonine kinase 2 [Source:HGNC Symbol;Acc:19035]	GO:0006468 [Name: protein phosphorylation]//GO:0048515 [Name: spermatid differentiation]//GO:0007010 [Name: cytoskeleton organization]//GO:0018105 [Name: peptidyl-serine phosphorylation]//GO:0035556 [Name: intracellular signal transduction]//GO:0016310 [Name: phosphorylation]//GO:0045075 [Name: regulation of interleukin-12 biosynthetic process] | GO:0005886 [Name: plasma membrane]//GO:0015630 [Na…	-	-
ENSG00000169740	Pass filtering	No	ZNF32	1550.49	-0.550041	0.103198	1	1	2427	2690	2564	1291	1236	1259	10	q11.21	protein_coding	ZNF32	zinc finger protein 32 [Source:HGNC Symbol;Acc:13095]	GO:0006357 [Name: regulation of transcription from RNA polymerase II promoter] | GO:0005634 [Name: nucleus] | GO:0000981 [Name: RNA polymerase II transcription factor activity, sequence-specific DNA binding]//GO:0005515 [Name: protein binding]//GO:0003677 [Name: DNA binding]//GO:0003676 [Name: nucleic acid binding]//GO:0046872 [Name: metal ion binding]	-	-
ENSG00000261609	Pass filtering	No	GAN	4181.45	0.0421289	0.0536045	1	1	5862	6781	5889	4665	4399	4743	16	q23.2	protein_coding	GAN	gigaxonin [Source:HGNC Symbol;Acc:4137]	GO:0016567 [Name: protein ubiquitination]//GO:0007010 [Name: cytoskeleton organization]//GO:0043687 [Name: post-translational protein modification] | GO:0005737 [Name: cytoplasm]//GO:0005829 [Name: cytosol]//GO:0031463 [Name: Cul3-RING ubiquitin ligase complex]//GO:0005856 [Name: cytoskeleton] | GO:0005515 [Name: protein binding]//GO:0003674 [Name: molecular_function]	-	-
ENSG00000169744	Pass filtering	No	LDB2	230.175	-0.690856	0.16638	1	1	253	248	199	108	98	105	4	p15.32	protein_coding	LDB2	LIM domain binding 2 [Source:HGNC Symbol;Acc:6533]	GO:0030334 [Name: regulation of cell migration]//GO:0045944 [Name: positive regulation of transcription from RNA polymerase II promoter]//GO:0006357 [Name: regulation of transcription from RNA polymerase II promoter]//GO:0035019 [Name: somatic stem cell population maintenance]//GO:0000122 [Name: negative regulation of transcription from RNA polymerase II promoter]//GO:0043549 [Name: regulation of…	-	-
ENSG00000168298	Pass filtering	No	HIST1H1E	118605	0.866682	0.0584323	1	1	138044	153634	139846	197280	176970	197921	6	p22.2	protein_coding	HIST1H1E	histone cluster 1, H1e [Source:HGNC Symbol;Acc:4718]	GO:0006357 [Name: regulation of transcription from RNA polymerase II promoter]//GO:0031936 [Name: negative regulation of chromatin silencing]//GO:0006334 [Name: nucleosome assembly]//GO:0045910 [Name: negative regulation of DNA recombination]//GO:0098532 [Name: histone H3-K27 trimethylation]//GO:0006355 [Name: regulation of transcription, DNA-templated]//GO:0016584 [Name: nucleosome positioning]/…	-	PA29096
ENSG00000168297	Pass filtering	No	PXK	1997.11	0.338069	0.0624668	1	1	2197	2272	2155	2008	1969	2098	3	p14.3	protein_coding	PXK	PX domain containing serine/threonine kinase [Source:HGNC Symbol;Acc:23326]	GO:0050804 [Name: modulation of synaptic transmission]//GO:0032780 [Name: negative regulation of ATPase activity]//GO:0042391 [Name: regulation of membrane potential]//GO:0006468 [Name: protein phosphorylation]//GO:0006954 [Name: inflammatory response]//GO:0043271 [Name: negative regulation of ion transport] | GO:0032991 [Name: macromolecular complex]//GO:0005829 [Name: cytosol]//GO:0005815 [Name…	-	-
ENSG00000168291	Pass filtering	No	PDHB	3812.55	0.1883	0.0386806	1	1	5136	5491	5057	4323	4118	4514	3	p14.3	protein_coding	PDHB	pyruvate dehydrogenase (lipoamide) beta [Source:HGNC Symbol;Acc:8808]	GO:0006006 [Name: glucose metabolic process]//GO:0006086 [Name: acetyl-CoA biosynthetic process from pyruvate]//GO:0055114 [Name: oxidation-reduction process]//GO:0006090 [Name: pyruvate metabolic process]//GO:0006099 [Name: tricarboxylic acid cycle]//GO:0005975 [Name: carbohydrate metabolic process]//GO:0061732 [Name: mitochondrial acetyl-CoA biosynthetic process from pyruvate] | GO:0045254 [Nam…	-	-
ENSG00000119138	Pass filtering	Down	KLF9	1747.07	-2.20758	0.100945	2.46927e-33	6.43617e-32	1736	2075	1802	323	239	315	9	q21.12	protein_coding	KLF9	Kruppel-like factor 9 [Source:HGNC Symbol;Acc:1123]	GO:0071387 [Name: cellular response to cortisol stimulus]//GO:0097067 [Name: cellular response to thyroid hormone stimulus]//GO:0006357 [Name: regulation of transcription from RNA polymerase II promoter]//GO:0048511 [Name: rhythmic process]//GO:0010839 [Name: negative regulation of keratinocyte proliferation]//GO:0007623 [Name: circadian rhythm] | GO:0005886 [Name: plasma membrane]//GO:0005654 [N…	-	-
ENSG00000149792	Pass filtering	No	MRPL49	744.91	-0.157091	0.179899	1	1	1345	1117	917	778	652	767	11	q13.1	protein_coding	MRPL49	mitochondrial ribosomal protein L49 [Source:HGNC Symbol;Acc:1176]	GO:0070126 [Name: mitochondrial translational termination]//GO:0006412 [Name: translation]//GO:0070125 [Name: mitochondrial translational elongation] | GO:0005743 [Name: mitochondrial inner membrane]//GO:0005761 [Name: mitochondrial ribosome]//GO:0005840 [Name: ribosome]//GO:0005739 [Name: mitochondrion]//GO:0005762 [Name: mitochondrial large ribosomal subunit]//GO:0005622 [Name: intracellular] |…	-	-
ENSG00000141854	Pass filtering	No	hsa-mir-1199	39.533	0.238801	0.310079	1	1	50	60	53	44	51	46	19	p13.12	protein_coding	MISP3	hsa-mir-1199 [Source:miRBase;Acc:MI0020340]	-	-	-
ENSG00000149798	Pass filtering	No	CDC42EP2	104.943	-0.544698	0.365904	1	1	131	146	225	57	56	128	11	q13.1	protein_coding	CDC42EP2	CDC42 effector protein (Rho GTPase binding) 2 [Source:HGNC Symbol;Acc:16263]	GO:0031274 [Name: positive regulation of pseudopodium assembly]//GO:0007015 [Name: actin filament organization]//GO:0008360 [Name: regulation of cell shape]//GO:0010469 [Name: regulation of receptor activity]//GO:0071346 [Name: cellular response to interferon-gamma]//GO:0007266 [Name: Rho protein signal transduction]//GO:0031334 [Name: positive regulation of protein complex assembly]//GO:0043547 …	-	-
ENSG00000183054	Pass filtering	No	RGPD6	3523.53	-0.119999	0.0477276	1	1	3974	4034	3770	2684	2461	2715	2	q13	protein_coding	RGPD6	RANBP2-like and GRIP domain containing 6 [Source:HGNC Symbol;Acc:32419]	GO:0046907 [Name: intracellular transport]//GO:0043547 [Name: positive regulation of GTPase activity]//GO:0006607 [Name: NLS-bearing protein import into nucleus] | GO:0005623 [Name: cell]//GO:0005634 [Name: nucleus]//GO:0005643 [Name: nuclear pore]//GO:0005737 [Name: cytoplasm] | GO:0005096 [Name: GTPase activator activity]//GO:0005515 [Name: protein binding]//GO:0008536 [Name: Ran GTPase binding]	hsa03013 [Pathway Title: RNA transport]	-
ENSG00000250565	Pass filtering	No	ATP6V1E2	267.097	-0.809461	0.172189	1	1	424	427	395	137	175	197	2	p21	protein_coding	ATP6V1E2	ATPase, H+ transporting, lysosomal 31kDa, V1 subunit E2 [Source:HGNC Symbol;Acc:18125]	GO:0006811 [Name: ion transport]//GO:0090383 [Name: phagosome acidification]//GO:0016241 [Name: regulation of macroautophagy]//GO:0033572 [Name: transferrin transport]//GO:0015991 [Name: ATP hydrolysis coupled proton transport]//GO:0008286 [Name: insulin receptor signaling pathway]//GO:0034220 [Name: ion transmembrane transport] | GO:0005829 [Name: cytosol]//GO:0033178 [Name: proton-transporting …	-	-
ENSG00000187961	Pass filtering	No	KLHL17	897.494	1.17262	0.105051	0.0868207	0.393202	606	681	586	1066	928	1082	1	p36.33	protein_coding	KLHL17	kelch-like family member 17 [Source:HGNC Symbol;Acc:24023]	GO:0030036 [Name: actin cytoskeleton organization]//GO:0016567 [Name: protein ubiquitination]//GO:0007420 [Name: brain development] | GO:0015629 [Name: actin cytoskeleton]//GO:0030054 [Name: cell junction]//GO:0016020 [Name: membrane]//GO:0014069 [Name: postsynaptic density]//GO:0043025 [Name: neuronal cell body]//GO:0045202 [Name: synapse]//GO:0045211 [Name: postsynaptic membrane]//GO:0032839 [N…	-	PA134887396
ENSG00000162843	Pass filtering	No	WDR64	17.9475	-0.140208	0.495791	1	1	20	16	25	9	16	14	1	q43	protein_coding	WDR64	WD repeat domain 64 [Source:HGNC Symbol;Acc:26570]	GO:0005515 [Name: protein binding]	-	-
ENSG00000162849	Pass filtering	No	KIF26B	553.394	-0.497885	0.275454	1	1	392	260	214	148	131	158	1	q44	protein_coding	KIF26B	kinesin family member 26B [Source:HGNC Symbol;Acc:25484]	GO:0007275 [Name: multicellular organism development]//GO:0030010 [Name: establishment of cell polarity]//GO:0072092 [Name: ureteric bud invasion]//GO:0007018 [Name: microtubule-based movement]//GO:0022409 [Name: positive regulation of cell-cell adhesion] | GO:0005856 [Name: cytoskeleton]//GO:0005871 [Name: kinesin complex]//GO:0005874 [Name: microtubule]//GO:0005737 [Name: cytoplasm] | GO:000377…	-	-
ENSG00000149243	Pass filtering	No	KLHL35	15.9892	-0.262146	0.841846	1	1	5	15	16	16	0	0	11	q13.4	protein_coding	KLHL35	kelch-like family member 35 [Source:HGNC Symbol;Acc:26597]	GO:0005515 [Name: protein binding]	-	-
ENSG00000184702	Pass filtering	No	SEPT5	274.817	-1.44237	0.201127	0.0192626	0.102414	454	402	369	116	117	87	22	q11.21	protein_coding	SEPTIN5	septin 5 [Source:HGNC Symbol;Acc:9164]	GO:0007049 [Name: cell cycle]//GO:0017157 [Name: regulation of exocytosis]//GO:0051301 [Name: cell division]//GO:0016080 [Name: synaptic vesicle targeting]//GO:0035176 [Name: social behavior]//GO:2000300 [Name: regulation of synaptic vesicle exocytosis]//GO:0030534 [Name: adult behavior]//GO:0061640 [Name: cytoskeleton-dependent cytokinesis] | GO:0005856 [Name: cytoskeleton]//GO:0031105 [Name: se…	hsa05012 [Pathway Title: Parkinson's disease]	PA33486
ENSG00000259243	Pass filtering	No	GOLGA6L19	62.9835	0.398704	0.27065	1	1	75	78	71	85	54	80	15	q25.2	protein_coding	-	golgin A6 family-like 19 [Source:HGNC Symbol;Acc:49416]	-	-	-
ENSG00000184708	Pass filtering	No	EIF4ENIF1	1639.72	-0.0212233	0.0804964	1	1	2093	2680	2165	1609	1669	1653	22	q12.2	protein_coding	EIF4ENIF1	eukaryotic translation initiation factor 4E nuclear import factor 1 [Source:HGNC Symbol;Acc:16687]	GO:0045665 [Name: negative regulation of neuron differentiation]//GO:0006413 [Name: translational initiation]//GO:0017148 [Name: negative regulation of translation]//GO:0015031 [Name: protein transport]//GO:0019827 [Name: stem cell population maintenance] | GO:0005634 [Name: nucleus]//GO:0016020 [Name: membrane]//GO:0016605 [Name: PML body]//GO:0016607 [Name: nuclear speck]//GO:0000932 [Name: P-b…	-	-
ENSG00000184709	Pass filtering	Down	LRRC26	27.592	-4.39018	0.725196	6.85388e-07	6.41417e-06	59	73	104	3	4	0	9	q34.3	protein_coding	LRRC26	leucine rich repeat containing 26 [Source:HGNC Symbol;Acc:31409]	GO:1903818 [Name: positive regulation of voltage-gated potassium channel activity]//GO:0071805 [Name: potassium ion transmembrane transport]//GO:0006811 [Name: ion transport] | GO:0016021 [Name: integral component of membrane]//GO:0016020 [Name: membrane]//GO:0005856 [Name: cytoskeleton]//GO:0008076 [Name: voltage-gated potassium channel complex]//GO:0070062 [Name: extracellular exosome]//GO:0005…	-	-
ENSG00000163462	Pass filtering	No	TRIM46	559.081	0.966988	0.0961334	1	1	473	493	458	723	651	651	1	q22	protein_coding	TRIM46	tripartite motif containing 46 [Source:HGNC Symbol;Acc:19019]	GO:0099612 [Name: protein localization to axon]//GO:0030517 [Name: negative regulation of axon extension]//GO:0000226 [Name: microtubule cytoskeleton organization]//GO:0001578 [Name: microtubule bundle formation]//GO:0048490 [Name: anterograde synaptic vesicle transport]//GO:0001764 [Name: neuron migration]//GO:1903827 [Name: regulation of cellular protein localization]//GO:0007409 [Name: axonoge…	-	-
ENSG00000163463	Pass filtering	No	KRTCAP2	1204.99	-0.155055	0.195326	1	1	1318	2053	1951	1164	969	1313	1	q22	protein_coding	KRTCAP2	keratinocyte associated protein 2 [Source:HGNC Symbol;Acc:28942]	GO:0006486 [Name: protein glycosylation]//GO:0042543 [Name: protein N-linked glycosylation via arginine] | GO:0008250 [Name: oligosaccharyltransferase complex]//GO:0005575 [Name: cellular_component]//GO:0016021 [Name: integral component of membrane]//GO:0016020 [Name: membrane]//GO:0005783 [Name: endoplasmic reticulum]//GO:0005789 [Name: endoplasmic reticulum membrane] | GO:0003674 [Name: molecul…	-	-
ENSG00000163464	Pass filtering	No	CXCR1	11.1417	-2.08785	2.28602	0.104431	0.463849	0	6	3	0	0	0	2	q35	protein_coding	CXCR1	chemokine (C-X-C motif) receptor 1 [Source:HGNC Symbol;Acc:6026]	GO:0031623 [Name: receptor internalization]//GO:0002407 [Name: dendritic cell chemotaxis]//GO:0007165 [Name: signal transduction]//GO:0070098 [Name: chemokine-mediated signaling pathway]//GO:0030593 [Name: neutrophil chemotaxis]//GO:0060326 [Name: cell chemotaxis]//GO:0007166 [Name: cell surface receptor signaling pathway]//GO:0007204 [Name: positive regulation of cytosolic calcium ion concentrat…	hsa04144 [Pathway Title: Endocytosis]//hsa05120 [Pathway Title: Epithelial cell signaling in Helicobacter pylori infection]//hsa04060 [Pathway Title: Cytokine-cytokine receptor interaction]//hsa04062 [Pathway Title: Chemokine signaling pathway]	PA29842
ENSG00000163466	Pass filtering	No	ARPC2	13977	0.0540292	0.056326	1	1	16115	17824	16456	13926	11337	12683	2	q35	protein_coding	ARPC2	actin related protein 2/3 complex, subunit 2, 34kDa [Source:HGNC Symbol;Acc:705]	GO:0010592 [Name: positive regulation of lamellipodium assembly]//GO:0048013 [Name: ephrin receptor signaling pathway]//GO:0038096 [Name: Fc-gamma receptor signaling pathway involved in phagocytosis]//GO:0030833 [Name: regulation of actin filament polymerization]//GO:0061024 [Name: membrane organization]//GO:0030041 [Name: actin filament polymerization]//GO:0070358 [Name: actin polymerization-dep…	-	-
ENSG00000163467	Pass filtering	No	TSACC	8.5063	-0.292219	0.69763	1	1	13	10	26	6	9	10	1	q22	protein_coding	TSACC	TSSK6 activating co-chaperone [Source:HGNC Symbol;Acc:30636]	GO:0005737 [Name: cytoplasm] | GO:0051087 [Name: chaperone binding]//GO:0005515 [Name: protein binding]	-	-
ENSG00000163468	Pass filtering	No	CCT3	11733.9	-0.420855	0.0447603	1	1	19953	22469	20276	11474	10756	11669	1	q22	protein_coding	CCT3	chaperonin containing TCP1, subunit 3 (gamma) [Source:HGNC Symbol;Acc:1616]	GO:0050821 [Name: protein stabilization]//GO:1904851 [Name: positive regulation of establishment of protein localization to telomere]//GO:0046931 [Name: pore complex assembly]//GO:1904871 [Name: positive regulation of protein localization to Cajal body]//GO:1901998 [Name: toxin transport]//GO:0007339 [Name: binding of sperm to zona pellucida]//GO:1904874 [Name: positive regulation of telomerase R…	-	-
ENSG00000162599	Pass filtering	No	NFIA	922.95	0.574548	0.110985	1	1	943	916	985	1185	897	1010	1	p31.3	protein_coding	NFIA	nuclear factor I/A [Source:HGNC Symbol;Acc:7784]	GO:0006260 [Name: DNA replication]//GO:0019079 [Name: viral genome replication]//GO:0060074 [Name: synapse maturation]//GO:0000122 [Name: negative regulation of transcription from RNA polymerase II promoter]//GO:0072189 [Name: ureter development]//GO:0045944 [Name: positive regulation of transcription from RNA polymerase II promoter]//GO:0006355 [Name: regulation of transcription, DNA-templated] …	-	-
ENSG00000162591	Pass filtering	No	MEGF6	3094.93	-1.13217	0.0796712	0.086435	0.391953	4374	5374	5060	1625	1558	1691	1	p36.32	protein_coding	MEGF6	multiple EGF-like-domains 6 [Source:HGNC Symbol;Acc:3232]	GO:0008150 [Name: biological_process] | GO:0005576 [Name: extracellular region]//GO:0005575 [Name: cellular_component] | GO:0005509 [Name: calcium ion binding]//GO:0005515 [Name: protein binding]	-	-
ENSG00000029363	Pass filtering	No	BCLAF1	29816	0.0589011	0.117108	1	1	42647	37037	42443	28898	33300	29822	6	q23.3	protein_coding	BCLAF1	BCL2-associated transcription factor 1 [Source:HGNC Symbol;Acc:16863]	GO:0006915 [Name: apoptotic process]//GO:0045892 [Name: negative regulation of transcription, DNA-templated]//GO:0043065 [Name: positive regulation of apoptotic process]//GO:1990830 [Name: cellular response to leukemia inhibitory factor]//GO:2001022 [Name: positive regulation of response to DNA damage stimulus]//GO:2001244 [Name: positive regulation of intrinsic apoptotic signaling pathway]//GO:0…	-	-
ENSG00000162594	Pass filtering	No	IL23R	15.944	4.53265	2.63551	0.00978559	0.0553114	0	0	0	4	0	11	1	p31.3	protein_coding	IL23R	interleukin 23 receptor [Source:HGNC Symbol;Acc:19100]	GO:0032725 [Name: positive regulation of granulocyte macrophage colony-stimulating factor production]//GO:0032819 [Name: positive regulation of natural killer cell proliferation]//GO:0034341 [Name: response to interferon-gamma]//GO:0045087 [Name: innate immune response]//GO:0032740 [Name: positive regulation of interleukin-17 production]//GO:0042531 [Name: positive regulation of tyrosine phosphor…	-	-
ENSG00000118640	Pass filtering	Down	VAMP8	2603.05	-1.94617	0.0711102	1.6697e-40	4.95654e-39	5911	6984	6393	1211	1150	1259	2	p11.2	protein_coding	VAMP8	vesicle-associated membrane protein 8 [Source:HGNC Symbol;Acc:12647]	GO:0016240 [Name: autophagosome docking]//GO:0070254 [Name: mucus secretion]//GO:0006892 [Name: post-Golgi vesicle-mediated transport]//GO:0006914 [Name: autophagy]//GO:0046718 [Name: viral entry into host cell]//GO:0061024 [Name: membrane organization]//GO:0097352 [Name: autophagosome maturation]//GO:0016192 [Name: vesicle-mediated transport]//GO:1903531 [Name: negative regulation of secretion b…	hsa04130 [Pathway Title: SNARE interactions in vesicular transport]//hsa04611 [Pathway Title: Platelet activation]	-
ENSG00000115073	Pass filtering	No	ACTR1B	4915.16	-0.0771814	0.0391078	1	1	6473	7332	6639	4839	4397	4798	2	q11.2	protein_coding	ACTR1B	ARP1 actin-related protein 1 homolog B, centractin beta (yeast) [Source:HGNC Symbol;Acc:168]	GO:0043312 [Name: neutrophil degranulation]//GO:0019886 [Name: antigen processing and presentation of exogenous peptide antigen via MHC class II] | GO:0005813 [Name: centrosome]//GO:0015630 [Name: microtubule cytoskeleton]//GO:0034774 [Name: secretory granule lumen]//GO:0070062 [Name: extracellular exosome]//GO:0005737 [Name: cytoplasm]//GO:0005829 [Name: cytosol]//GO:1904813 [Name: ficolin-1-ric…	-	-
ENSG00000213853	Pass filtering	Down	EMP2	19.1059	-5.08863	0.953013	6.27437e-06	5.38139e-05	53	51	74	0	3	0	16	p13.13	protein_coding	EMP2	epithelial membrane protein 2 [Source:HGNC Symbol;Acc:3334]	GO:0007160 [Name: cell-matrix adhesion]//GO:0008284 [Name: positive regulation of cell proliferation]//GO:0032147 [Name: activation of protein kinase activity]//GO:0045022 [Name: early endosome to late endosome transport]//GO:0007155 [Name: cell adhesion]//GO:0010594 [Name: regulation of endothelial cell migration]//GO:0070252 [Name: actin-mediated cell contraction]//GO:2001046 [Name: positive re…	-	-
ENSG00000213859	Pass filtering	No	KCTD11	253.604	-0.521485	0.209174	1	1	261	323	376	170	152	156	17	p13.1	protein_coding	KCTD11	potassium channel tetramerization domain containing 11 [Source:HGNC Symbol;Acc:21302]	GO:0007275 [Name: multicellular organism development]//GO:0040008 [Name: regulation of growth]//GO:0007049 [Name: cell cycle]//GO:0045879 [Name: negative regulation of smoothened signaling pathway]//GO:0007406 [Name: negative regulation of neuroblast proliferation]//GO:0030154 [Name: cell differentiation]//GO:0016567 [Name: protein ubiquitination]//GO:0042127 [Name: regulation of cell proliferati…	-	-
ENSG00000178773	Pass filtering	Down	CPNE7	842.943	-1.33431	0.119711	0.00399269	0.0241885	1678	2104	1936	524	547	556	16	q24.3	protein_coding	CPNE7	copine VII [Source:HGNC Symbol;Acc:2320]	GO:0046474 [Name: glycerophospholipid biosynthetic process]//GO:0006629 [Name: lipid metabolic process]//GO:0071277 [Name: cellular response to calcium ion] | GO:0005634 [Name: nucleus]//GO:0005737 [Name: cytoplasm]//GO:0016020 [Name: membrane]//GO:0005886 [Name: plasma membrane]//GO:0070062 [Name: extracellular exosome] | GO:0005544 [Name: calcium-dependent phospholipid binding]//GO:0005515 [Nam…	-	-
ENSG00000055070	Pass filtering	No	SZRD1	5848.11	-0.14742	0.171827	1	1	8590	10271	8266	6057	5868	5689	1	p36.13	protein_coding	SZRD1	SUZ RNA binding domain containing 1 [Source:HGNC Symbol;Acc:30232]	-	-	-
ENSG00000155719	Pass filtering	No	OTOA	24.9529	0.630018	0.54724	1	1	16	31	24	37	9	45	16	p12.2	protein_coding	OTOA	otoancorin [Source:HGNC Symbol;Acc:16378]	GO:0019226 [Name: transmission of nerve impulse]//GO:0007160 [Name: cell-matrix adhesion]//GO:0007605 [Name: sensory perception of sound] | GO:0005576 [Name: extracellular region]//GO:0005886 [Name: plasma membrane]//GO:0016324 [Name: apical plasma membrane]//GO:0031225 [Name: anchored component of membrane]//GO:0009986 [Name: cell surface]//GO:0016020 [Name: membrane]	-	-
ENSG00000162337	Pass filtering	No	LRP5	3085.09	0.687952	0.0719994	1	1	3229	3869	3667	4216	3979	4386	11	q13.2	protein_coding	LRP5	low density lipoprotein receptor-related protein 5 [Source:HGNC Symbol;Acc:6697]	GO:0009952 [Name: anterior/posterior pattern specification]//GO:0046849 [Name: bone remodeling]//GO:0006897 [Name: endocytosis]//GO:0016055 [Name: Wnt signaling pathway]//GO:0045840 [Name: positive regulation of mitotic nuclear division]//GO:1901998 [Name: toxin transport]//GO:0002053 [Name: positive regulation of mesenchymal cell proliferation]//GO:0045668 [Name: negative regulation of osteoblas…	hsa04310 [Pathway Title: Wnt signaling pathway]	-
ENSG00000182010	Pass filtering	No	RTKN2	2671.64	0.422892	0.0667747	1	1	2745	2754	2718	2740	2621	2633	10	q21.2	protein_coding	RTKN2	rhotekin 2 [Source:HGNC Symbol;Acc:19364]	GO:0007165 [Name: signal transduction]//GO:0030097 [Name: hemopoiesis]//GO:0008284 [Name: positive regulation of cell proliferation]//GO:1901224 [Name: positive regulation of NIK/NF-kappaB signaling]//GO:2001243 [Name: negative regulation of intrinsic apoptotic signaling pathway]//GO:0051092 [Name: positive regulation of NF-kappaB transcription factor activity] | GO:0005886 [Name: plasma membrane…	-	PA162402276
ENSG00000182013	Pass filtering	Down	PNMAL1	879.31	-3.35015	0.129645	4.55411e-74	2.27422e-72	2792	3715	2926	221	208	235	19	q13.32	protein_coding	PNMA8A	paraneoplastic Ma antigen family-like 1 [Source:HGNC Symbol;Acc:25578]	-	-	PA162399835
ENSG00000164659	Pass filtering	No	KIAA1324L	1451.29	-0.350127	0.0648854	1	1	2245	2278	2308	1328	1204	1355	7	q21.12	protein_coding	KIAA1324L	KIAA1324-like [Source:HGNC Symbol;Acc:21945]	GO:0016021 [Name: integral component of membrane]//GO:0016020 [Name: membrane]	-	-
ENSG00000164654	Pass filtering	No	MIOS	3762.32	0.649772	0.0841375	1	1	4038	3634	3671	4091	4288	4582	7	p21.3	protein_coding	MIOS	missing oocyte, meiosis regulator, homolog (Drosophila) [Source:HGNC Symbol;Acc:21905]	GO:0034629 [Name: cellular protein complex localization]//GO:0032008 [Name: positive regulation of TOR signaling]//GO:0034198 [Name: cellular response to amino acid starvation] | GO:0005634 [Name: nucleus]//GO:0005765 [Name: lysosomal membrane]//GO:0030054 [Name: cell junction]//GO:0005764 [Name: lysosome]//GO:0005654 [Name: nucleoplasm]//GO:0005829 [Name: cytosol]//GO:0016020 [Name: membrane]//G…	-	-
ENSG00000161021	Pass filtering	No	MAML1	7508.37	0.824223	0.0399707	1	1	7264	7617	7091	9767	8591	9890	5	q35.3	protein_coding	MAML1	mastermind-like 1 (Drosophila) [Source:HGNC Symbol;Acc:13632]	GO:0003162 [Name: atrioventricular node development]//GO:0045445 [Name: myoblast differentiation]//GO:0006468 [Name: protein phosphorylation]//GO:0007221 [Name: positive regulation of transcription of Notch receptor target]//GO:0045944 [Name: positive regulation of transcription from RNA polymerase II promoter]//GO:0051149 [Name: positive regulation of muscle cell differentiation]//GO:0060928 [Na…	-	-
ENSG00000257341	Pass filtering	No	CRIP1	98.0155	0.116383	0.624796	1	1	64	17	21	63	13	10	14	q32.33	protein_coding	-	-	-	-	-
ENSG00000119509	Pass filtering	No	INVS	3621.1	0.076419	0.0478508	1	1	4685	5099	4654	3688	3498	3837	9	q31.1	protein_coding	INVS	inversin [Source:HGNC Symbol;Acc:17870]	GO:0090090 [Name: negative regulation of canonical Wnt signaling pathway]//GO:0016055 [Name: Wnt signaling pathway]//GO:0007275 [Name: multicellular organism development] | GO:0005737 [Name: cytoplasm]//GO:0005819 [Name: spindle]//GO:0042995 [Name: cell projection]//GO:0005634 [Name: nucleus]//GO:0005856 [Name: cytoskeleton]//GO:0005874 [Name: microtubule]//GO:0005929 [Name: cilium]//GO:0016020 […	-	-
ENSG00000165304	Pass filtering	No	MELK	3498.04	0.720251	0.0570805	1	1	4591	4940	4570	5666	5398	5786	9	p13.2	protein_coding	MELK	maternal embryonic leucine zipper kinase [Source:HGNC Symbol;Acc:16870]	GO:0007049 [Name: cell cycle]//GO:0000086 [Name: G2/M transition of mitotic cell cycle]//GO:0008283 [Name: cell proliferation]//GO:0016310 [Name: phosphorylation]//GO:0035556 [Name: intracellular signal transduction]//GO:0018108 [Name: peptidyl-tyrosine phosphorylation]//GO:0006468 [Name: protein phosphorylation]//GO:0043065 [Name: positive regulation of apoptotic process]//GO:0061351 [Name: neur…	-	PA134902874
ENSG00000165300	Pass filtering	Up	SLITRK5	38.5319	2.64183	0.432614	4.6203e-05	0.000361814	8	23	17	82	70	80	13	q31.2	protein_coding	SLITRK5	SLIT and NTRK-like family, member 5 [Source:HGNC Symbol;Acc:20295]	GO:0051965 [Name: positive regulation of synapse assembly]//GO:0048813 [Name: dendrite morphogenesis]//GO:0007268 [Name: chemical synaptic transmission]//GO:0021756 [Name: striatum development]//GO:0007409 [Name: axonogenesis]//GO:0030534 [Name: adult behavior]//GO:0009410 [Name: response to xenobiotic stimulus]//GO:0043588 [Name: skin development]//GO:0007625 [Name: grooming behavior]//GO:007235…	-	-
ENSG00000101608	Pass filtering	No	MYL12A	9430.07	0.342524	0.0432742	1	1	10206	11155	10450	9573	9505	10152	18	p11.31	protein_coding	MYL12A	myosin, light chain 12A, regulatory, non-sarcomeric [Source:HGNC Symbol;Acc:16701]	GO:0070527 [Name: platelet aggregation]//GO:0006936 [Name: muscle contraction] | GO:0005829 [Name: cytosol]//GO:0070062 [Name: extracellular exosome]//GO:0016459 [Name: myosin complex] | GO:0005509 [Name: calcium ion binding]//GO:0005515 [Name: protein binding]//GO:0046872 [Name: metal ion binding]	hsa04670 [Pathway Title: Leukocyte transendothelial migration]//hsa04510 [Pathway Title: Focal adhesion]//hsa04611 [Pathway Title: Platelet activation]//hsa04530 [Pathway Title: Tight junction]//hsa04810 [Pathway Title: Regulation of actin cytoskeleton]	-
ENSG00000101605	Pass filtering	No	MYOM1	392.593	0.140227	0.122033	1	1	278	337	306	244	230	262	18	p11.31	protein_coding	MYOM1	myomesin 1 [Source:HGNC Symbol;Acc:7613]	GO:0045214 [Name: sarcomere organization]//GO:0010628 [Name: positive regulation of gene expression]//GO:0030241 [Name: skeletal muscle myosin thick filament assembly]//GO:0002074 [Name: extraocular skeletal muscle development]//GO:0055003 [Name: cardiac myofibril assembly]//GO:0071688 [Name: striated muscle myosin thick filament assembly]//GO:0048739 [Name: cardiac muscle fiber development]//GO:…	-	-
ENSG00000198791	Pass filtering	No	CNOT7	10455.7	0.0628548	0.0450091	1	1	14634	16189	15143	11791	11251	11734	8	p22	protein_coding	CNOT7	CCR4-NOT transcription complex, subunit 7 [Source:HGNC Symbol;Acc:14101]	GO:0008284 [Name: positive regulation of cell proliferation]//GO:0045892 [Name: negative regulation of transcription, DNA-templated]//GO:0033962 [Name: cytoplasmic mRNA processing body assembly]//GO:0006977 [Name: DNA damage response, signal transduction by p53 class mediator resulting in cell cycle arrest]//GO:0008285 [Name: negative regulation of cell proliferation]//GO:0010629 [Name: negative …	hsa03018 [Pathway Title: RNA degradation]	-
ENSG00000198792	Pass filtering	No	TMEM184B	849.298	-0.832332	0.0794118	1	1	1281	1423	1298	560	528	535	22	q13.1	protein_coding	TMEM184B	transmembrane protein 184B [Source:HGNC Symbol;Acc:1310]	GO:0016020 [Name: membrane]//GO:0016021 [Name: integral component of membrane]	-	-
ENSG00000198793	Pass filtering	No	MTOR	14310.8	0.504604	0.033401	1	1	14832	17200	15203	16215	15529	16770	1	p36.22	protein_coding	MTOR	mechanistic target of rapamycin (serine/threonine kinase) [Source:HGNC Symbol;Acc:3942]	GO:0016310 [Name: phosphorylation]//GO:0005979 [Name: regulation of glycogen biosynthetic process]//GO:0008542 [Name: visual learning]//GO:0010592 [Name: positive regulation of lamellipodium assembly]//GO:0014042 [Name: positive regulation of neuron maturation]//GO:0016242 [Name: negative regulation of macroautophagy]//GO:0031669 [Name: cellular response to nutrient levels]//GO:0045792 [Name: neg…	-	-
ENSG00000198794	Pass filtering	Down	SCAMP5	51.7639	-2.14796	0.453285	0.0044489	0.0267803	96	64	111	8	12	21	15	q24.2	protein_coding	SCAMP5	secretory carrier membrane protein 5 [Source:HGNC Symbol;Acc:30386]	GO:0050715 [Name: positive regulation of cytokine secretion]//GO:0045806 [Name: negative regulation of endocytosis]//GO:0015031 [Name: protein transport]//GO:0006887 [Name: exocytosis]//GO:0045956 [Name: positive regulation of calcium ion-dependent exocytosis]//GO:0034976 [Name: response to endoplasmic reticulum stress] | GO:0030054 [Name: cell junction]//GO:0005794 [Name: Golgi apparatus]//GO:00…	-	PA134962580
ENSG00000198795	Pass filtering	Down	ZNF521	275.286	-4.92959	0.382168	1.30966e-25	2.82174e-24	945	1019	1034	23	16	30	18	q11.2	protein_coding	ZNF521	zinc finger protein 521 [Source:HGNC Symbol;Acc:24605]	GO:0048663 [Name: neuron fate commitment]//GO:0006357 [Name: regulation of transcription from RNA polymerase II promoter]//GO:0030154 [Name: cell differentiation]//GO:0007275 [Name: multicellular organism development] | GO:0005634 [Name: nucleus] | GO:0003677 [Name: DNA binding]//GO:0019904 [Name: protein domain specific binding]//GO:0046872 [Name: metal ion binding]//GO:0000981 [Name: RNA polyme…	hsa05202 [Pathway Title: Transcriptional misregulation in cancer]	PA134956321//PA32959
ENSG00000198796	Pass filtering	Down	ALPK2	219.037	-2.07894	0.204262	5.80455e-08	5.91525e-07	370	394	325	43	67	73	18	q21.32	protein_coding	ALPK2	alpha-kinase 2 [Source:HGNC Symbol;Acc:20565]	GO:0006468 [Name: protein phosphorylation]//GO:0016310 [Name: phosphorylation] | GO:0016301 [Name: kinase activity]//GO:0004674 [Name: protein serine/threonine kinase activity]//GO:0005524 [Name: ATP binding]//GO:0016740 [Name: transferase activity]	-	-
ENSG00000197776	Pass filtering	No	KLHDC1	615.298	-0.367906	0.174816	1	1	1078	763	857	551	431	535	14	q21.3	protein_coding	KLHDC1	kelch domain containing 1 [Source:HGNC Symbol;Acc:19836]	GO:0005737 [Name: cytoplasm]//GO:0005829 [Name: cytosol] | GO:0005515 [Name: protein binding]	-	-
ENSG00000175550	Pass filtering	No	DRAP1	2704.13	-0.660515	0.0545856	1	1	4710	5365	4744	2221	2120	2443	11	q13.1	protein_coding	DRAP1	DR1-associated protein 1 (negative cofactor 2 alpha) [Source:HGNC Symbol;Acc:3019]	GO:0000122 [Name: negative regulation of transcription from RNA polymerase II promoter] | GO:0005634 [Name: nucleus] | GO:0003714 [Name: transcription corepressor activity]//GO:0003677 [Name: DNA binding]//GO:0003700 [Name: transcription factor activity, sequence-specific DNA binding]//GO:0003712 [Name: transcription cofactor activity]//GO:0005515 [Name: protein binding]//GO:0042802 [Name: identi…	-	-
ENSG00000175556	Pass filtering	No	LONRF3	37.1133	1.92772	0.653524	0.0612483	0.29082	9	10	4	22	43	10	X	q24	protein_coding	LONRF3	LON peptidase N-terminal domain and ring finger 3 [Source:HGNC Symbol;Acc:21152]	GO:0005515 [Name: protein binding]//GO:0046872 [Name: metal ion binding]	-	-
ENSG00000197771	Pass filtering	No	MCMBP	5702.88	0.00898113	0.0732429	1	1	8280	9267	7700	6043	6390	5936	10	q26.11	protein_coding	MCMBP	minichromosome maintenance complex binding protein [Source:HGNC Symbol;Acc:25782]	GO:0007062 [Name: sister chromatid cohesion]//GO:0006260 [Name: DNA replication]//GO:0006261 [Name: DNA-dependent DNA replication]//GO:0007049 [Name: cell cycle]//GO:0051301 [Name: cell division] | GO:0000790 [Name: nuclear chromatin]//GO:0005634 [Name: nucleus]//GO:0005654 [Name: nucleoplasm]//GO:0005886 [Name: plasma membrane]//GO:0005829 [Name: cytosol]//GO:0042555 [Name: MCM complex] | GO:000…	-	-
ENSG00000161682	Pass filtering	Down	FAM171A2	67.3739	-2.12144	0.266424	1.18964e-05	9.92712e-05	184	172	156	26	24	33	17	q21.31	protein_coding	FAM171A2	family with sequence similarity 171, member A2 [Source:HGNC Symbol;Acc:30480]	GO:0016021 [Name: integral component of membrane]//GO:0016020 [Name: membrane]	-	-
ENSG00000076321	Pass filtering	No	KLHL20	2350.68	0.346311	0.0649475	1	1	2647	3020	2630	2445	2554	2642	1	q25.1	protein_coding	KLHL20	kelch-like family member 20 [Source:HGNC Symbol;Acc:25056]	GO:0007010 [Name: cytoskeleton organization]//GO:0043066 [Name: negative regulation of apoptotic process]//GO:0035455 [Name: response to interferon-alpha]//GO:0006895 [Name: Golgi to endosome transport]//GO:0043687 [Name: post-translational protein modification]//GO:1990390 [Name: protein K33-linked ubiquitination]//GO:0016567 [Name: protein ubiquitination]//GO:0043161 [Name: proteasome-mediated …	-	-
ENSG00000183864	Pass filtering	No	TOB2	2999.32	0.530416	0.0521502	1	1	3300	3734	3486	3882	3421	3715	22	q13.2	protein_coding	TOB2	transducer of ERBB2, 2 [Source:HGNC Symbol;Acc:11980]	GO:0010468 [Name: regulation of gene expression]//GO:1903507 [Name: negative regulation of nucleic acid-templated transcription]//GO:0008285 [Name: negative regulation of cell proliferation]//GO:0045671 [Name: negative regulation of osteoclast differentiation]//GO:0007292 [Name: female gamete generation]//GO:0045778 [Name: positive regulation of ossification] | GO:0005634 [Name: nucleus]//GO:0005…	hsa03018 [Pathway Title: RNA degradation]	-
ENSG00000167680	Pass filtering	No	SEMA6B	24.5371	0.588113	0.982878	0.647616	1	0	3	0	0	0	7	19	p13.3	protein_coding	SEMA6B	sema domain, transmembrane domain (TM), and cytoplasmic domain, (semaphorin) 6B [Source:HGNC Symbol;Acc:10739]	GO:0048843 [Name: negative regulation of axon extension involved in axon guidance]//GO:0030335 [Name: positive regulation of cell migration]//GO:0071526 [Name: semaphorin-plexin signaling pathway]//GO:0001755 [Name: neural crest cell migration]//GO:0007275 [Name: multicellular organism development]//GO:0007399 [Name: nervous system development]//GO:0030154 [Name: cell differentiation]//GO:0050919…	hsa04360 [Pathway Title: Axon guidance]	-
ENSG00000124217	Pass filtering	No	MOCS3	799.312	-0.54336	0.135171	1	1	1297	1629	1481	641	692	843	20	q13.13	protein_coding	MOCS3	molybdenum cofactor synthesis 3 [Source:HGNC Symbol;Acc:15765]	GO:0034227 [Name: tRNA thio-modification]//GO:0008152 [Name: metabolic process]//GO:0002098 [Name: tRNA wobble uridine modification]//GO:0032324 [Name: molybdopterin cofactor biosynthetic process]//GO:0006777 [Name: Mo-molybdopterin cofactor biosynthetic process]//GO:0008033 [Name: tRNA processing]//GO:0018192 [Name: enzyme active site formation via cysteine modification to L-cysteine persulfide]…	hsa04122 [Pathway Title: Sulfur relay system]	-
ENSG00000124214	Pass filtering	No	STAU1	5957.03	0.143143	0.0412071	1	1	6998	7919	7235	5815	5813	6081	20	q13.13	protein_coding	STAU1	staufen double-stranded RNA binding protein 1 [Source:HGNC Symbol;Acc:11370]	GO:0050804 [Name: modulation of synaptic transmission]//GO:0045070 [Name: positive regulation of viral genome replication]//GO:1900273 [Name: positive regulation of long-term synaptic potentiation]//GO:0016032 [Name: viral process]//GO:0034599 [Name: cellular response to oxidative stress]//GO:0046726 [Name: positive regulation by virus of viral protein levels in host cell]//GO:0099010 [Name: modi…	-	-
ENSG00000124215	Pass filtering	No	CDH26	115.882	-1.09497	0.260957	0.590244	1	169	194	178	41	55	82	20	q13.33	protein_coding	CDH26	cadherin 26 [Source:HGNC Symbol;Acc:15902]	GO:0000902 [Name: cell morphogenesis]//GO:0007043 [Name: cell-cell junction assembly]//GO:0035710 [Name: CD4-positive, alpha-beta T cell activation]//GO:0016339 [Name: calcium-dependent cell-cell adhesion via plasma membrane cell adhesion molecules]//GO:0007155 [Name: cell adhesion]//GO:0034332 [Name: adherens junction organization]//GO:0044331 [Name: cell-cell adhesion mediated by cadherin]//GO:…	-	-
ENSG00000124212	Pass filtering	No	PTGIS	3.11752	-1.17022	2.31044	0.0389366	0.193776	12	15	11	0	0	0	20	q13.13	protein_coding	PTGIS	prostaglandin I2 (prostacyclin) synthase [Source:HGNC Symbol;Acc:9603]	GO:0019371 [Name: cyclooxygenase pathway]//GO:0045019 [Name: negative regulation of nitric oxide biosynthetic process]//GO:0035360 [Name: positive regulation of peroxisome proliferator activated receptor signaling pathway]//GO:0045766 [Name: positive regulation of angiogenesis]//GO:0001516 [Name: prostaglandin biosynthetic process]//GO:0006690 [Name: icosanoid metabolic process]//GO:0071354 [Name…	hsa00590 [Pathway Title: Arachidonic acid metabolism]//hsa01100 [Pathway Title: Metabolic pathways]	-
ENSG00000247596	Pass filtering	No	TWF2	3508.91	0.330092	0.077168	1	1	4074	4387	4696	4162	3768	4088	3	p21.2	protein_coding	TWF2	twinfilin actin-binding protein 2 [Source:HGNC Symbol;Acc:9621]	GO:0051016 [Name: barbed-end actin filament capping]//GO:0032956 [Name: regulation of actin cytoskeleton organization]//GO:0042989 [Name: sequestering of actin monomers]//GO:0030837 [Name: negative regulation of actin filament polymerization]//GO:0030030 [Name: cell projection organization]//GO:0071300 [Name: cellular response to retinoic acid]//GO:0030042 [Name: actin filament depolymerization]/…	-	-
ENSG00000161970	Pass filtering	No	RPL26	21460.1	-0.672596	0.0622156	1	1	38685	38817	36565	17292	17076	17420	17	p13.1	protein_coding	RPL26	ribosomal protein L26 [Source:HGNC Symbol;Acc:10327]	GO:0019083 [Name: viral transcription]//GO:0002181 [Name: cytoplasmic translation]//GO:0000184 [Name: nuclear-transcribed mRNA catabolic process, nonsense-mediated decay]//GO:0006413 [Name: translational initiation]//GO:0042273 [Name: ribosomal large subunit biogenesis]//GO:1902167 [Name: positive regulation of intrinsic apoptotic signaling pathway in response to DNA damage by p53 class mediator]…	hsa03010 [Pathway Title: Ribosome]	PA34705
ENSG00000175073	Pass filtering	No	VCPIP1	8338.83	0.404683	0.0526778	1	1	9274	9806	9527	9124	8896	9496	8	q13.1	protein_coding	VCPIP1	valosin containing protein (p97)/p47 complex interacting protein 1 [Source:HGNC Symbol;Acc:30897]	GO:0006508 [Name: proteolysis]//GO:0071108 [Name: protein K48-linked deubiquitination]//GO:0035871 [Name: protein K11-linked deubiquitination]//GO:0007030 [Name: Golgi organization]//GO:0016567 [Name: protein ubiquitination]//GO:0090168 [Name: Golgi reassembly]//GO:0000278 [Name: mitotic cell cycle]//GO:0016320 [Name: endoplasmic reticulum membrane fusion] | GO:0005783 [Name: endoplasmic reticulu…	-	-
ENSG00000161973	Pass filtering	No	CCDC42	4.97188	0.0120747	0.894376	1	1	10	6	0	0	5	7	17	p13.1	protein_coding	CCDC42	coiled-coil domain containing 42 [Source:HGNC Symbol;Acc:26528]	GO:0007286 [Name: spermatid development] | GO:0005515 [Name: protein binding]	-	PA142672159
ENSG00000255275	Pass filtering	No	RP13-279N23.2	21.8229	1.32258	1.08219	0.289841	1	1	6	12	40	3	19	1	p36.13	protein_coding	-	-	GO:0005882 [Name: intermediate filament] | GO:0005198 [Name: structural molecule activity]	-	-
ENSG00000160087	Pass filtering	No	UBE2J2	1778.84	0.532847	0.0814341	1	1	1880	2052	2110	2095	1879	2389	1	p36.33	protein_coding	UBE2J2	ubiquitin-conjugating enzyme E2, J2 [Source:HGNC Symbol;Acc:19268]	GO:0030433 [Name: ubiquitin-dependent ERAD pathway]//GO:0000209 [Name: protein polyubiquitination]//GO:1903955 [Name: positive regulation of protein targeting to mitochondrion]//GO:0006986 [Name: response to unfolded protein]//GO:0016567 [Name: protein ubiquitination] | GO:0005789 [Name: endoplasmic reticulum membrane]//GO:0016020 [Name: membrane]//GO:0005783 [Name: endoplasmic reticulum]//GO:000…	-	-
ENSG00000036054	Pass filtering	No	TBC1D23	3294.4	0.548959	0.0704512	1	1	3793	3948	3465	4098	4011	3775	3	q12.1	protein_coding	TBC1D23	TBC1 domain family, member 23 [Source:HGNC Symbol;Acc:25622]	GO:1990403 [Name: embryonic brain development]//GO:0042147 [Name: retrograde transport, endosome to Golgi]//GO:0016192 [Name: vesicle-mediated transport]//GO:0007275 [Name: multicellular organism development]//GO:0050727 [Name: regulation of inflammatory response]//GO:0032680 [Name: regulation of tumor necrosis factor production]//GO:0032755 [Name: positive regulation of interleukin-6 production]…	-	-
ENSG00000002587	Pass filtering	Up	HS3ST1	144.694	3.26771	0.231236	2.75951e-23	5.55715e-22	35	37	37	238	258	279	4	p15.33	protein_coding	HS3ST1	heparan sulfate (glucosamine) 3-O-sulfotransferase 1 [Source:HGNC Symbol;Acc:5194]	GO:0006024 [Name: glycosaminoglycan biosynthetic process]//GO:0015012 [Name: heparan sulfate proteoglycan biosynthetic process] | GO:0005796 [Name: Golgi lumen]//GO:0005794 [Name: Golgi apparatus] | GO:0034483 [Name: heparan sulfate sulfotransferase activity]//GO:0008467 [Name: [heparan sulfate]-glucosamine 3-sulfotransferase 1 activity]//GO:0016740 [Name: transferase activity]//GO:0008146 [Name:…	hsa00534 [Pathway Title: Glycosaminoglycan biosynthesis - heparan sulfate / heparin]	PA29467
ENSG00000002586	Pass filtering	No	CD99	48385.3	-1.01164	0.032937	0.84056	1	109184	122188	112832	41918	39213	42990	X	p22.33	protein_coding	CD99	CD99 molecule [Source:HGNC Symbol;Acc:7082]	GO:0007155 [Name: cell adhesion]//GO:0050776 [Name: regulation of immune response] | GO:0005886 [Name: plasma membrane]//GO:0005925 [Name: focal adhesion]//GO:0005887 [Name: integral component of plasma membrane]//GO:0016020 [Name: membrane]//GO:0005737 [Name: cytoplasm]//GO:0016021 [Name: integral component of membrane] | GO:0005515 [Name: protein binding]	hsa04514 [Pathway Title: Cell adhesion molecules (CAMs)]//hsa04670 [Pathway Title: Leukocyte transendothelial migration]	-
ENSG00000177951	Pass filtering	No	BET1L	675.262	0.42505	0.0827271	1	1	668	710	653	628	668	682	11	p15.5	protein_coding	BET1L	Bet1 golgi vesicular membrane trafficking protein-like [Source:HGNC Symbol;Acc:19348]	GO:0006888 [Name: ER to Golgi vesicle-mediated transport]//GO:0061025 [Name: membrane fusion]//GO:2000156 [Name: regulation of retrograde vesicle-mediated transport, Golgi to ER]//GO:0015031 [Name: protein transport]//GO:0042147 [Name: retrograde transport, endosome to Golgi] | GO:0016020 [Name: membrane]//GO:0016021 [Name: integral component of membrane]//GO:0031201 [Name: SNARE complex]//GO:000…	-	-
ENSG00000198242	Pass filtering	No	RPL23A	40890.1	-0.619537	0.0338373	1	1	67110	76279	69249	33760	30822	35450	17	q11.2	protein_coding	RPL23A	ribosomal protein L23a [Source:HGNC Symbol;Acc:10317]	GO:0000184 [Name: nuclear-transcribed mRNA catabolic process, nonsense-mediated decay]//GO:0006413 [Name: translational initiation]//GO:0008283 [Name: cell proliferation]//GO:0000027 [Name: ribosomal large subunit assembly]//GO:0006412 [Name: translation]//GO:0006614 [Name: SRP-dependent cotranslational protein targeting to membrane]//GO:0019083 [Name: viral transcription] | GO:0005730 [Name: nuc…	hsa03010 [Pathway Title: Ribosome]	-
ENSG00000198246	Pass filtering	No	SLC29A3	398.794	-0.0407383	0.104722	1	1	516	561	548	390	352	403	10	q22.1	protein_coding	SLC29A3	solute carrier family 29 (equilibrative nucleoside transporter), member 3 [Source:HGNC Symbol;Acc:23096]	GO:1901642 [Name: nucleoside transmembrane transport]//GO:0015858 [Name: nucleoside transport] | GO:0016021 [Name: integral component of membrane]//GO:0031902 [Name: late endosome membrane]//GO:0005794 [Name: Golgi apparatus]//GO:0016020 [Name: membrane]//GO:0005764 [Name: lysosome]//GO:0043231 [Name: intracellular membrane-bounded organelle]//GO:0005765 [Name: lysosomal membrane]//GO:0005768 [Na…	-	-
ENSG00000092140	Pass filtering	No	G2E3	7381.1	0.826566	0.0694327	1	1	7381	7835	7445	10009	9272	9912	14	q12	protein_coding	G2E3	G2/M-phase specific E3 ubiquitin protein ligase [Source:HGNC Symbol;Acc:20338]	GO:0016567 [Name: protein ubiquitination]//GO:0007275 [Name: multicellular organism development]//GO:0006915 [Name: apoptotic process] | GO:0005829 [Name: cytosol]//GO:0043231 [Name: intracellular membrane-bounded organelle]//GO:0005634 [Name: nucleus]//GO:0005730 [Name: nucleolus]//GO:0005737 [Name: cytoplasm] | GO:0005515 [Name: protein binding]//GO:0004842 [Name: ubiquitin-protein transferase …	-	-
ENSG00000135916	Pass filtering	No	ITM2C	13285.4	-0.226564	0.0250429	1	1	22418	25200	23338	15040	13740	15161	2	q37.1	protein_coding	ITM2C	integral membrane protein 2C [Source:HGNC Symbol;Acc:6175]	GO:0042985 [Name: negative regulation of amyloid precursor protein biosynthetic process]//GO:0010977 [Name: negative regulation of neuron projection development]//GO:0030182 [Name: neuron differentiation]//GO:2001238 [Name: positive regulation of extrinsic apoptotic signaling pathway] | GO:0016021 [Name: integral component of membrane]//GO:0048471 [Name: perinuclear region of cytoplasm]//GO:00057…	-	-
ENSG00000135914	Pass filtering	Up	HTR2B	62.03	2.6462	0.565453	0.00113945	0.00753524	0	7	8	21	23	33	2	q37.1	protein_coding	HTR2B	5-hydroxytryptamine (serotonin) receptor 2B, G protein-coupled [Source:HGNC Symbol;Acc:5294]	GO:0006874 [Name: cellular calcium ion homeostasis]//GO:0006939 [Name: smooth muscle contraction]//GO:0019722 [Name: calcium-mediated signaling]//GO:0019934 [Name: cGMP-mediated signaling]//GO:0043547 [Name: positive regulation of GTPase activity]//GO:0050715 [Name: positive regulation of cytokine secretion]//GO:0070374 [Name: positive regulation of ERK1 and ERK2 cascade]//GO:0001755 [Name: neura…	-	-
ENSG00000135913	Pass filtering	No	USP37	5022.55	-0.245303	0.0752124	1	1	7653	8286	7374	4523	4761	4936	2	q35	protein_coding	USP37	ubiquitin specific peptidase 37 [Source:HGNC Symbol;Acc:20063]	GO:0006275 [Name: regulation of DNA replication]//GO:0007049 [Name: cell cycle]//GO:0006511 [Name: ubiquitin-dependent protein catabolic process]//GO:0035871 [Name: protein K11-linked deubiquitination]//GO:0051301 [Name: cell division]//GO:0006508 [Name: proteolysis]//GO:0071108 [Name: protein K48-linked deubiquitination]//GO:0016579 [Name: protein deubiquitination]//GO:0000082 [Name: G1/S transi…	-	-
ENSG00000135912	Pass filtering	No	TTLL4	1111.46	0.2263	0.0714115	1	1	1256	1270	1273	1106	989	1132	2	q35	protein_coding	TTLL4	tubulin tyrosine ligase-like family, member 4 [Source:HGNC Symbol;Acc:28976]	GO:0018095 [Name: protein polyglutamylation]//GO:0018200 [Name: peptidyl-glutamic acid modification]//GO:0006464 [Name: cellular protein modification process] | GO:0042995 [Name: cell projection]//GO:0005874 [Name: microtubule]//GO:0005737 [Name: cytoplasm]//GO:0005929 [Name: cilium]//GO:0005829 [Name: cytosol]//GO:0005856 [Name: cytoskeleton] | GO:0015631 [Name: tubulin binding]//GO:0070739 [Nam…	-	-
ENSG00000092148	Pass filtering	No	HECTD1	16146.8	-0.272354	0.0389544	1	1	22497	24198	22526	14053	13323	14238	14	q12	protein_coding	HECTD1	HECT domain containing E3 ubiquitin protein ligase 1 [Source:HGNC Symbol;Acc:20157]	GO:0003281 [Name: ventricular septum development]//GO:0035904 [Name: aorta development]//GO:0003170 [Name: heart valve development]//GO:0070534 [Name: protein K63-linked ubiquitination]//GO:0016567 [Name: protein ubiquitination] | GO:0005515 [Name: protein binding]//GO:0016740 [Name: transferase activity]//GO:0046872 [Name: metal ion binding]//GO:0004842 [Name: ubiquitin-protein transferase activ…	-	-
ENSG00000034693	Pass filtering	No	PEX3	1549.08	-0.416813	0.058631	1	1	2220	2502	2169	1287	1197	1247	6	q24.2	protein_coding	PEX3	peroxisomal biogenesis factor 3 [Source:HGNC Symbol;Acc:8858]	GO:0016557 [Name: peroxisome membrane biogenesis]//GO:0007031 [Name: peroxisome organization]//GO:0045046 [Name: protein import into peroxisome membrane]//GO:0055085 [Name: transmembrane transport] | GO:0005777 [Name: peroxisome]//GO:0005783 [Name: endoplasmic reticulum]//GO:0005654 [Name: nucleoplasm]//GO:0005778 [Name: peroxisomal membrane]//GO:0005779 [Name: integral component of peroxisomal m…	-	-
ENSG00000135919	Pass filtering	No	SERPINE2	894.395	-0.29721	0.090876	1	1	712	777	733	413	413	483	2	q36.1	protein_coding	SERPINE2	serpin peptidase inhibitor, clade E (nexin, plasminogen activator inhibitor type 1), member 2 [Source:HGNC Symbol;Acc:8951]	GO:0007275 [Name: multicellular organism development]//GO:0010466 [Name: negative regulation of peptidase activity]//GO:0048711 [Name: positive regulation of astrocyte differentiation]//GO:0042177 [Name: negative regulation of protein catabolic process]//GO:0061108 [Name: seminal vesicle epithelium development]//GO:0021683 [Name: cerebellar granular layer morphogenesis]//GO:0090331 [Name: negativ…	-	-
ENSG00000176396	Pass filtering	No	EID2	943.164	-0.0893717	0.0919549	1	1	1454	1589	1547	969	1064	1089	19	q13.2	protein_coding	EID2	EP300 interacting inhibitor of differentiation 2 [Source:HGNC Symbol;Acc:28292]	GO:0007517 [Name: muscle organ development]//GO:0030512 [Name: negative regulation of transforming growth factor beta receptor signaling pathway]//GO:0045892 [Name: negative regulation of transcription, DNA-templated]//GO:0007275 [Name: multicellular organism development]//GO:0042127 [Name: regulation of cell proliferation]//GO:0007181 [Name: transforming growth factor beta receptor complex assem…	-	-
ENSG00000176390	Pass filtering	No	CRLF3	7017.21	0.3375	0.0306125	1	1	6498	6938	6408	6218	5683	6279	17	q11.2	protein_coding	CRLF3	cytokine receptor-like factor 3 [Source:HGNC Symbol;Acc:17177]	GO:0045944 [Name: positive regulation of transcription from RNA polymerase II promoter]//GO:0046427 [Name: positive regulation of JAK-STAT cascade]//GO:0071158 [Name: positive regulation of cell cycle arrest]//GO:0030308 [Name: negative regulation of cell growth]//GO:0045893 [Name: positive regulation of transcription, DNA-templated]//GO:0000082 [Name: G1/S transition of mitotic cell cycle] | GO:…	-	-
ENSG00000176393	Pass filtering	No	RNPEP	1421.56	0.359285	0.0764111	1	1	1476	1759	1566	1563	1286	1623	1	q32.1	protein_coding	RNPEP	arginyl aminopeptidase (aminopeptidase B) [Source:HGNC Symbol;Acc:10078]	GO:0006508 [Name: proteolysis]//GO:0045776 [Name: negative regulation of blood pressure] | GO:0005886 [Name: plasma membrane]//GO:0005615 [Name: extracellular space]//GO:0030141 [Name: secretory granule]//GO:0005576 [Name: extracellular region]//GO:0070062 [Name: extracellular exosome] | GO:0004301 [Name: epoxide hydrolase activity]//GO:0008270 [Name: zinc ion binding]//GO:0008233 [Name: peptidas…	-	-
ENSG00000176399	Pass filtering	Down	DMRTA1	13.9064	-7.83473	3.00296	6.2968e-05	0.000485273	42	42	56	0	0	0	9	p21.3	protein_coding	DMRTA1	DMRT-like family A1 [Source:HGNC Symbol;Acc:13826]	GO:0006357 [Name: regulation of transcription from RNA polymerase II promoter]//GO:0006355 [Name: regulation of transcription, DNA-templated]//GO:0060179 [Name: male mating behavior]//GO:0001541 [Name: ovarian follicle development] | GO:0005634 [Name: nucleus] | GO:0003677 [Name: DNA binding]//GO:0005515 [Name: protein binding]//GO:0043565 [Name: sequence-specific DNA binding]//GO:0046872 [Name: …	-	-
ENSG00000083635	Pass filtering	No	NUFIP1	877.074	-1.00244	0.0699382	0.935425	1	1680	1827	1653	654	586	622	13	q14.12	protein_coding	NUFIP1	nuclear fragile X mental retardation protein interacting protein 1 [Source:HGNC Symbol;Acc:8057]	GO:0000492 [Name: box C/D snoRNP assembly]//GO:0045944 [Name: positive regulation of transcription from RNA polymerase II promoter]//GO:0006396 [Name: RNA processing]//GO:0051259 [Name: protein oligomerization] | GO:0016363 [Name: nuclear matrix]//GO:0048786 [Name: presynaptic active zone]//GO:0070761 [Name: pre-snoRNP complex]//GO:0008023 [Name: transcription elongation factor complex]//GO:00056…	-	-
ENSG00000167536	Pass filtering	No	DHRS13	566.665	-0.404647	0.125076	1	1	749	760	792	422	409	425	17	q11.2	protein_coding	DHRS13	dehydrogenase/reductase (SDR family) member 13 [Source:HGNC Symbol;Acc:28326]	GO:0055114 [Name: oxidation-reduction process] | GO:0005576 [Name: extracellular region]//GO:0016020 [Name: membrane] | GO:0016491 [Name: oxidoreductase activity]	-	-
ENSG00000167535	Pass filtering	No	CACNB3	1315.71	-0.783382	0.126187	1	1	2667	3006	2842	1181	1093	1290	12	q13.12	protein_coding	CACNB3	calcium channel, voltage-dependent, beta 3 subunit [Source:HGNC Symbol;Acc:1403]	GO:0061577 [Name: calcium ion transmembrane transport via high voltage-gated calcium channel]//GO:1901387 [Name: positive regulation of voltage-gated calcium channel activity]//GO:0051899 [Name: membrane depolarization]//GO:0072659 [Name: protein localization to plasma membrane]//GO:0034765 [Name: regulation of ion transmembrane transport]//GO:0070588 [Name: calcium ion transmembrane transport]//…	-	-
ENSG00000188886	Pass filtering	No	ASTL	200.903	1.35995	0.234016	0.0894804	0.403253	95	83	122	229	156	192	2	q11.2	protein_coding	ASTL	astacin-like metallo-endopeptidase (M12 family) [Source:HGNC Symbol;Acc:31704]	GO:0007338 [Name: single fertilization]//GO:0010954 [Name: positive regulation of protein processing]//GO:2000360 [Name: negative regulation of binding of sperm to zona pellucida]//GO:0007155 [Name: cell adhesion]//GO:0060468 [Name: prevention of polyspermy]//GO:0009566 [Name: fertilization]//GO:0006508 [Name: proteolysis] | GO:0060473 [Name: cortical granule]//GO:0016020 [Name: membrane]//GO:003…	-	-
ENSG00000188883	Pass filtering	Down	KLRG2	10.0498	-6.90102	3.32506	0.00180586	0.0115653	21	54	36	0	0	0	7	q34	protein_coding	KLRG2	killer cell lectin-like receptor subfamily G, member 2 [Source:HGNC Symbol;Acc:24778]	GO:0016020 [Name: membrane]//GO:0016021 [Name: integral component of membrane] | GO:0030246 [Name: carbohydrate binding]	-	-
ENSG00000188888	Pass filtering	No	GPR179	16.1949	0.09634	0.518272	1	1	27	15	25	15	11	28	17	q12	protein_coding	-	G protein-coupled receptor 179 [Source:HGNC Symbol;Acc:31371]	-	-	-
ENSG00000198366	Pass filtering	No	HIST1H3A	7632.01	0.447867	0.0832469	1	1	10784	12463	11585	11757	10699	12033	6	p22.2	protein_coding	-	histone cluster 1, H3a [Source:HGNC Symbol;Acc:4766]	-	-	-
ENSG00000271786	Pass filtering	No	RP11-139J15.7	28.1182	0.457302	0.440694	1	1	26	35	24	44	19	27	10	p12.31	protein_coding	-	Uncharacterized protein [Source:UniProtKB/TrEMBL;Acc:U3KQU2]	-	-	-
ENSG00000049192	Pass filtering	No	ADAMTS6	1620.01	1.00837	0.0587317	0.856187	1	1112	1259	1236	1744	1687	1835	5	q12.3	protein_coding	ADAMTS6	ADAM metallopeptidase with thrombospondin type 1 motif, 6 [Source:HGNC Symbol;Acc:222]	GO:0035904 [Name: aorta development]//GO:0060976 [Name: coronary vasculature development]//GO:0006508 [Name: proteolysis]//GO:0003279 [Name: cardiac septum development]//GO:0007507 [Name: heart development] | GO:0005576 [Name: extracellular region] | GO:0004222 [Name: metalloendopeptidase activity]//GO:0046872 [Name: metal ion binding]//GO:0008233 [Name: peptidase activity]//GO:0008237 [Name: met…	-	-
ENSG00000177042	Pass filtering	No	TMEM80	601.834	0.595999	0.122392	1	1	560	684	612	653	685	700	11	p15.5	protein_coding	TMEM80	transmembrane protein 80 [Source:HGNC Symbol;Acc:27453]	GO:1905515 [Name: non-motile cilium assembly] | GO:0042995 [Name: cell projection]//GO:0016021 [Name: integral component of membrane]//GO:0016020 [Name: membrane]//GO:0035869 [Name: ciliary transition zone]//GO:0005929 [Name: cilium]	-	-
ENSG00000129566	Pass filtering	No	TEP1	8096.73	0.569208	0.0474717	1	1	7116	7253	6944	7863	7199	7899	14	q11.2	protein_coding	TEP1	telomerase-associated protein 1 [Source:HGNC Symbol;Acc:11726]	GO:0000722 [Name: telomere maintenance via recombination]//GO:0006278 [Name: RNA-dependent DNA biosynthetic process] | GO:1990904 [Name: ribonucleoprotein complex]//GO:0016363 [Name: nuclear matrix]//GO:0005634 [Name: nucleus]//GO:0005694 [Name: chromosome]//GO:0005697 [Name: telomerase holoenzyme complex]//GO:0005737 [Name: cytoplasm]//GO:0000781 [Name: chromosome, telomeric region] | GO:0002039…	-	-
ENSG00000154252	Pass filtering	No	GAL3ST2	69.0361	-1.08814	0.273378	0.613414	1	115	131	107	34	38	44	2	q37.3	protein_coding	GAL3ST2	galactose-3-O-sulfotransferase 2 [Source:HGNC Symbol;Acc:24869]	GO:0009247 [Name: glycolipid biosynthetic process]//GO:0008150 [Name: biological_process] | GO:0005794 [Name: Golgi apparatus]//GO:0016021 [Name: integral component of membrane]//GO:0032580 [Name: Golgi cisterna membrane]//GO:0016020 [Name: membrane] | GO:0001733 [Name: galactosylceramide sulfotransferase activity]//GO:0005515 [Name: protein binding]//GO:0016740 [Name: transferase activity]//GO:0…	-	-
ENSG00000141232	Pass filtering	No	TOB1	3419.81	-0.0942288	0.16383	1	1	3871	4532	4116	2825	2725	2919	17	q21.33	protein_coding	TOB1	transducer of ERBB2, 1 [Source:HGNC Symbol;Acc:11979]	GO:0060213 [Name: positive regulation of nuclear-transcribed mRNA poly(A) tail shortening]//GO:1900153 [Name: positive regulation of nuclear-transcribed mRNA catabolic process, deadenylation-dependent decay]//GO:1903507 [Name: negative regulation of nucleic acid-templated transcription]//GO:0017148 [Name: negative regulation of translation]//GO:0060212 [Name: negative regulation of nuclear-transc…	hsa03018 [Pathway Title: RNA degradation]	PA36663
ENSG00000172673	Pass filtering	Up	THEMIS	20595.4	2.93934	0.0302144	0	0	6376	6946	6663	37540	35447	38136	6	q22.33	protein_coding	THEMIS	thymocyte selection associated [Source:HGNC Symbol;Acc:21569]	GO:0043368 [Name: positive T cell selection]//GO:0002376 [Name: immune system process]//GO:0043383 [Name: negative T cell selection]//GO:0050852 [Name: T cell receptor signaling pathway]//GO:0002250 [Name: adaptive immune response]//GO:0007275 [Name: multicellular organism development] | GO:0005911 [Name: cell-cell junction]//GO:0005634 [Name: nucleus]//GO:0005737 [Name: cytoplasm]//GO:0008180 [N…	-	PA165618330
ENSG00000172671	Pass filtering	No	ZFAND4	3074.62	0.554837	0.0447386	1	1	3088	3488	3156	3436	3400	3518	10	q11.22	protein_coding	ZFAND4	zinc finger, AN1-type domain 4 [Source:HGNC Symbol;Acc:23504]	GO:0046872 [Name: metal ion binding]//GO:0005515 [Name: protein binding]//GO:0008270 [Name: zinc ion binding]	-	-
ENSG00000136754	Pass filtering	No	ABI1	7123.05	0.831531	0.116647	1	1	6689	7259	6372	9023	8488	8787	10	p12.1	protein_coding	ABI1	abl-interactor 1 [Source:HGNC Symbol;Acc:11320]	GO:0008154 [Name: actin polymerization or depolymerization]//GO:0007169 [Name: transmembrane receptor protein tyrosine kinase signaling pathway]//GO:0048813 [Name: dendrite morphogenesis]//GO:0001756 [Name: somitogenesis]//GO:0035855 [Name: megakaryocyte development]//GO:0072673 [Name: lamellipodium morphogenesis]//GO:0016032 [Name: viral process]//GO:0038096 [Name: Fc-gamma receptor signaling pa…	-	-
ENSG00000136758	Pass filtering	No	YME1L1	16951.4	0.0420145	0.037262	1	1	22012	24406	22234	17115	15980	18134	10	p12.1	protein_coding	YME1L1	YME1-like 1 ATPase [Source:HGNC Symbol;Acc:12843]	GO:0008283 [Name: cell proliferation]//GO:0035694 [Name: mitochondrial protein catabolic process]//GO:0006515 [Name: misfolded or incompletely synthesized protein catabolic process]//GO:0034214 [Name: protein hexamerization]//GO:0006508 [Name: proteolysis]//GO:0007005 [Name: mitochondrion organization]//GO:0043066 [Name: negative regulation of apoptotic process]//GO:0006851 [Name: mitochondrial c…	-	-
ENSG00000249087	Pass filtering	No	C1orf213	227.441	-0.853716	0.144567	1	1	425	482	442	187	180	168	1	p36.12	protein_coding	-	chromosome 1 open reading frame 213 [Source:HGNC Symbol;Acc:25122]	-	-	-
ENSG00000116017	Pass filtering	No	ARID3A	1320.78	1.12805	0.0794586	0.102603	0.45674	1123	1140	1148	1860	1631	1931	19	p13.3	protein_coding	ARID3A	AT rich interactive domain 3A (BRIGHT-like) [Source:HGNC Symbol;Acc:3031]	GO:0006977 [Name: DNA damage response, signal transduction by p53 class mediator resulting in cell cycle arrest]//GO:0045944 [Name: positive regulation of transcription from RNA polymerase II promoter]//GO:0006355 [Name: regulation of transcription, DNA-templated] | GO:0005634 [Name: nucleus]//GO:0043231 [Name: intracellular membrane-bounded organelle]//GO:0045121 [Name: membrane raft]//GO:000565…	-	-
ENSG00000116016	Pass filtering	Down	EPAS1	355.42	-2.56945	0.301516	6.14354e-08	6.24483e-07	777	434	783	89	77	71	2	p21	protein_coding	EPAS1	endothelial PAS domain protein 1 [Source:HGNC Symbol;Acc:3374]	GO:0001525 [Name: angiogenesis]//GO:0001974 [Name: blood vessel remodeling]//GO:0007275 [Name: multicellular organism development]//GO:0030218 [Name: erythrocyte differentiation]//GO:0042415 [Name: norepinephrine metabolic process]//GO:0045944 [Name: positive regulation of transcription from RNA polymerase II promoter]//GO:0048625 [Name: myoblast fate commitment]//GO:0030097 [Name: hemopoiesis]//…	hsa05211 [Pathway Title: Renal cell carcinoma]//hsa05200 [Pathway Title: Pathways in cancer]	-
ENSG00000175137	Pass filtering	No	SH3BP5L	2173.87	0.579395	0.199512	1	1	2069	2403	2037	2370	2134	2619	1	q44	protein_coding	SH3BP5L	SH3-binding domain protein 5-like [Source:HGNC Symbol;Acc:29360]	GO:0061099 [Name: negative regulation of protein tyrosine kinase activity]//GO:0035556 [Name: intracellular signal transduction] | GO:0005737 [Name: cytoplasm] | GO:0005085 [Name: guanyl-nucleotide exchange factor activity]//GO:0004860 [Name: protein kinase inhibitor activity]//GO:0017112 [Name: Rab guanyl-nucleotide exchange factor activity]	-	-
ENSG00000187243	Pass filtering	No	MAGED4B	542.177	0.412052	0.176829	1	1	459	731	512	493	508	643	X	p11.22	protein_coding	MAGED4B	melanoma antigen family D, 4B [Source:HGNC Symbol;Acc:22880]	-	-	-
ENSG00000187244	Pass filtering	No	BCAM	16.656	-2.04943	0.566562	0.024896	0.12932	55	50	53	8	9	7	19	q13.32	protein_coding	BCAM	basal cell adhesion molecule (Lutheran blood group) [Source:HGNC Symbol;Acc:6722]	GO:0007155 [Name: cell adhesion]//GO:0007160 [Name: cell-matrix adhesion]//GO:0007165 [Name: signal transduction] | GO:0009897 [Name: external side of plasma membrane]//GO:0009986 [Name: cell surface]//GO:0005887 [Name: integral component of plasma membrane]//GO:0005886 [Name: plasma membrane]//GO:0070062 [Name: extracellular exosome]//GO:0005576 [Name: extracellular region]//GO:0016020 [Name: me…	-	PA30484
ENSG00000174099	Pass filtering	No	MSRB3	420.045	-1.76282	0.826284	0.131653	0.568995	434	796	2136	238	38	269	12	q14.3	protein_coding	MSRB3	methionine sulfoxide reductase B3 [Source:HGNC Symbol;Acc:27375]	GO:0055114 [Name: oxidation-reduction process]//GO:0006979 [Name: response to oxidative stress]//GO:0030091 [Name: protein repair]//GO:0034599 [Name: cellular response to oxidative stress] | GO:0005739 [Name: mitochondrion]//GO:0005829 [Name: cytosol]//GO:0005783 [Name: endoplasmic reticulum] | GO:0033743 [Name: peptide-methionine (R)-S-oxide reductase activity]//GO:0016671 [Name: oxidoreductase …	-	PA134991350
ENSG00000137409	Pass filtering	No	MTCH1	8716.97	0.344117	0.0395901	1	1	9656	11225	10173	9524	8906	10135	6	p21.2	protein_coding	MTCH1	mitochondrial carrier 1 [Source:HGNC Symbol;Acc:17586]	GO:0006915 [Name: apoptotic process]//GO:0009966 [Name: regulation of signal transduction]//GO:0043065 [Name: positive regulation of apoptotic process]//GO:0045161 [Name: neuronal ion channel clustering]//GO:0006919 [Name: activation of cysteine-type endopeptidase activity involved in apoptotic process] | GO:0005743 [Name: mitochondrial inner membrane]//GO:0016020 [Name: membrane]//GO:0005739 [Na…	-	-
ENSG00000174093	Pass filtering	No	RP11-1407O15.2	4270.98	0.595098	0.0484235	1	1	4190	4402	4012	4705	4324	4787	17	q12	protein_coding	-	TBC1 domain family member 3 [Source:UniProtKB/TrEMBL;Acc:E5RJ24]	-	-	-
ENSG00000137404	Pass filtering	No	NRM	486.49	-0.487751	0.39672	1	1	573	1653	650	737	301	349	6	p21.33	protein_coding	NRM	nurim (nuclear envelope membrane protein) [Source:HGNC Symbol;Acc:8003]	GO:0008150 [Name: biological_process] | GO:0005635 [Name: nuclear envelope]//GO:0005637 [Name: nuclear inner membrane]//GO:0005634 [Name: nucleus]//GO:0031965 [Name: nuclear membrane]//GO:0016021 [Name: integral component of membrane]//GO:0016020 [Name: membrane] | GO:0003674 [Name: molecular_function]//GO:0005515 [Name: protein binding]	-	-
ENSG00000060138	Pass filtering	Down	YBX3	8096.74	-3.23869	0.0804204	1.21812e-171	1.33742e-169	22263	24391	21591	1655	1698	1858	12	p13.2	protein_coding	YBX3	Y box binding protein 3 [Source:HGNC Symbol;Acc:2428]	GO:0071474 [Name: cellular hyperosmotic response]//GO:0048642 [Name: negative regulation of skeletal muscle tissue development]//GO:0071356 [Name: cellular response to tumor necrosis factor]//GO:0043066 [Name: negative regulation of apoptotic process]//GO:0046622 [Name: positive regulation of organ growth]//GO:0009409 [Name: response to cold]//GO:0001701 [Name: in utero embryonic development]//GO…	hsa04530 [Pathway Title: Tight junction]	PA26929
ENSG00000231852	Pass filtering	No	CYP21A2	16.2801	0.451317	0.568473	1	1	17	8	16	14	16	16	6	p21.33	protein_coding	CYP21A2	cytochrome P450, family 21, subfamily A, polypeptide 2 [Source:HGNC Symbol;Acc:2600]	GO:0055114 [Name: oxidation-reduction process]//GO:0006694 [Name: steroid biosynthetic process]//GO:0006704 [Name: glucocorticoid biosynthetic process]//GO:0008202 [Name: steroid metabolic process]//GO:0016125 [Name: sterol metabolic process]//GO:0006705 [Name: mineralocorticoid biosynthetic process] | GO:0005789 [Name: endoplasmic reticulum membrane]//GO:0016020 [Name: membrane]//GO:0005783 [Nam…	-	-
ENSG00000130751	Pass filtering	No	NPAS1	11.224	-0.871688	1.01458	0.512623	1	26	34	34	4	3	13	19	q13.32	protein_coding	NPAS1	neuronal PAS domain protein 1 [Source:HGNC Symbol;Acc:7894]	GO:0006355 [Name: regulation of transcription, DNA-templated]//GO:0000122 [Name: negative regulation of transcription from RNA polymerase II promoter]//GO:0006357 [Name: regulation of transcription from RNA polymerase II promoter]//GO:0045944 [Name: positive regulation of transcription from RNA polymerase II promoter]//GO:0042711 [Name: maternal behavior]//GO:0007417 [Name: central nervous system…	-	-
ENSG00000130755	Pass filtering	No	GMFG	6210.5	0.368599	0.0941292	1	1	6972	7541	8398	6918	7302	7270	19	q13.2	protein_coding	GMFG	glia maturation factor, gamma [Source:HGNC Symbol;Acc:4374]	GO:0043312 [Name: neutrophil degranulation]//GO:0071846 [Name: actin filament debranching]//GO:0006469 [Name: negative regulation of protein kinase activity]//GO:0043085 [Name: positive regulation of catalytic activity]//GO:0034316 [Name: negative regulation of Arp2/3 complex-mediated actin nucleation]//GO:0006468 [Name: protein phosphorylation]//GO:2000249 [Name: regulation of actin cytoskeleton…	-	-
ENSG00000186115	Pass filtering	Down	CYP4F2	17.0564	-8.60435	2.82158	7.80503e-08	7.84417e-07	65	66	52	0	0	0	19	p13.12	protein_coding	CYP4F2	cytochrome P450, family 4, subfamily F, polypeptide 2 [Source:HGNC Symbol;Acc:2645]	GO:0032304 [Name: negative regulation of icosanoid secretion]//GO:0006690 [Name: icosanoid metabolic process]//GO:0007596 [Name: blood coagulation]//GO:0042360 [Name: vitamin E metabolic process]//GO:0055078 [Name: sodium ion homeostasis]//GO:0003095 [Name: pressure natriuresis]//GO:0006691 [Name: leukotriene metabolic process]//GO:0019373 [Name: epoxygenase P450 pathway]//GO:0055114 [Name: oxida…	hsa00590 [Pathway Title: Arachidonic acid metabolism]//hsa01100 [Pathway Title: Metabolic pathways]	PA27121
ENSG00000110756	Pass filtering	No	HPS5	3206.91	0.0748698	0.0443772	1	1	3790	4041	3682	2984	2762	3045	11	p15.1	protein_coding	HPS5	Hermansky-Pudlak syndrome 5 [Source:HGNC Symbol;Acc:17022]	GO:0007596 [Name: blood coagulation]//GO:0043473 [Name: pigmentation]//GO:0006996 [Name: organelle organization] | GO:0005829 [Name: cytosol]//GO:0031084 [Name: BLOC-2 complex]//GO:0005737 [Name: cytoplasm] | GO:0005515 [Name: protein binding]	-	-
ENSG00000134278	Pass filtering	No	SPIRE1	131.284	0.098712	0.296494	1	1	139	179	141	134	98	126	18	p11.21	protein_coding	SPIRE1	spire-type actin nucleation factor 1 [Source:HGNC Symbol;Acc:30622]	GO:0070649 [Name: formin-nucleated actin cable assembly]//GO:2000781 [Name: positive regulation of double-strand break repair]//GO:0016192 [Name: vesicle-mediated transport]//GO:0015031 [Name: protein transport]//GO:0036089 [Name: cleavage furrow formation]//GO:0051295 [Name: establishment of meiotic spindle localization]//GO:0040038 [Name: polar body extrusion after meiotic divisions]//GO:004501…	hsa04320 [Pathway Title: Dorso-ventral axis formation]	PA134895885
ENSG00000064726	Pass filtering	No	BTBD1	5601.06	0.370634	0.0527454	1	1	6554	7244	6747	6386	6222	6647	15	q25.2	protein_coding	BTBD1	BTB (POZ) domain containing 1 [Source:HGNC Symbol;Acc:1120]	GO:0022008 [Name: neurogenesis]//GO:0043687 [Name: post-translational protein modification]//GO:0030154 [Name: cell differentiation]//GO:0043393 [Name: regulation of protein binding]//GO:0016567 [Name: protein ubiquitination]//GO:0007517 [Name: muscle organ development] | GO:0000932 [Name: P-body]//GO:0005829 [Name: cytosol]//GO:0032991 [Name: macromolecular complex]//GO:0005737 [Name: cytoplasm]…	-	-
ENSG00000072506	Pass filtering	No	HSD17B10	1677.93	-0.467312	0.0598645	1	1	2971	3279	2770	1596	1487	1635	X	p11.22	protein_coding	HSD17B10	hydroxysteroid (17-beta) dehydrogenase 10 [Source:HGNC Symbol;Acc:4800]	GO:0070901 [Name: mitochondrial tRNA methylation]//GO:0009083 [Name: branched-chain amino acid catabolic process]//GO:0055114 [Name: oxidation-reduction process]//GO:1990180 [Name: mitochondrial tRNA 3'-end processing]//GO:0007005 [Name: mitochondrion organization]//GO:0097745 [Name: mitochondrial tRNA 5'-end processing]//GO:0051289 [Name: protein homotetramerization]//GO:0090646 [Name: mitochond…	-	-
ENSG00000181135	Pass filtering	No	ZNF707	960.374	0.715002	0.0873656	1	1	823	931	784	953	1029	1039	8	q24.3	protein_coding	ZNF707	zinc finger protein 707 [Source:HGNC Symbol;Acc:27815]	GO:0006357 [Name: regulation of transcription from RNA polymerase II promoter]//GO:0006355 [Name: regulation of transcription, DNA-templated] | GO:0005634 [Name: nucleus]//GO:0005622 [Name: intracellular] | GO:0003677 [Name: DNA binding]//GO:0003676 [Name: nucleic acid binding]//GO:0000981 [Name: RNA polymerase II transcription factor activity, sequence-specific DNA binding]//GO:0046872 [Name: me…	-	-
ENSG00000134186	Pass filtering	No	PRPF38B	6464.02	0.828521	0.0986642	1	1	5922	6627	6602	8932	8365	7399	1	p13.3	protein_coding	PRPF38B	pre-mRNA processing factor 38B [Source:HGNC Symbol;Acc:25512]	GO:0006397 [Name: mRNA processing]//GO:0008380 [Name: RNA splicing] | GO:0005681 [Name: spliceosomal complex]//GO:0071011 [Name: precatalytic spliceosome]//GO:0005634 [Name: nucleus] | GO:0003723 [Name: RNA binding]	-	-
ENSG00000134184	Pass filtering	No	GSTM1	529.973	-1.03187	0.126811	0.73675	1	1069	1389	1179	445	372	461	1	p13.3	protein_coding	GSTM1	glutathione S-transferase mu 1 [Source:HGNC Symbol;Acc:4632]	GO:0006749 [Name: glutathione metabolic process]//GO:0042178 [Name: xenobiotic catabolic process]//GO:1901687 [Name: glutathione derivative biosynthetic process]//GO:0018916 [Name: nitrobenzene metabolic process]//GO:0070458 [Name: cellular detoxification of nitrogen compound] | GO:0045171 [Name: intercellular bridge]//GO:0005737 [Name: cytoplasm]//GO:0005829 [Name: cytosol] | GO:0004364 [Name: g…	-	-
ENSG00000037042	Pass filtering	No	TUBG2	545.765	-0.625346	0.148422	1	1	670	807	795	289	370	398	17	q21.2	protein_coding	TUBG2	tubulin, gamma 2 [Source:HGNC Symbol;Acc:12419]	GO:0000278 [Name: mitotic cell cycle]//GO:0007052 [Name: mitotic spindle organization]//GO:0007017 [Name: microtubule-based process]//GO:0007020 [Name: microtubule nucleation]//GO:0000212 [Name: meiotic spindle organization]//GO:0031122 [Name: cytoplasmic microtubule organization]//GO:0000070 [Name: mitotic sister chromatid segregation]//GO:0000226 [Name: microtubule cytoskeleton organization] | …	-	-
ENSG00000078487	Pass filtering	No	ZCWPW1	431.485	0.355446	0.137492	1	1	405	541	427	397	425	451	7	q22.1	protein_coding	ZCWPW1	zinc finger, CW type with PWWP domain 1 [Source:HGNC Symbol;Acc:23486]	GO:0046872 [Name: metal ion binding]//GO:0008270 [Name: zinc ion binding]	-	-
ENSG00000042753	Pass filtering	No	AP2S1	1884.66	-0.270371	0.0615719	1	1	2883	3497	3127	1897	1827	1975	19	q13.32	protein_coding	AP2S1	adaptor-related protein complex 2, sigma 1 subunit [Source:HGNC Symbol;Acc:565]	GO:0048013 [Name: ephrin receptor signaling pathway]//GO:0072583 [Name: clathrin-dependent endocytosis]//GO:0030100 [Name: regulation of endocytosis]//GO:0050690 [Name: regulation of defense response to virus by virus]//GO:0061024 [Name: membrane organization]//GO:0006886 [Name: intracellular protein transport]//GO:0015031 [Name: protein transport]//GO:0006897 [Name: endocytosis]//GO:0034383 [Nam…	-	-
ENSG00000105855	Pass filtering	No	ITGB8	83.6223	0.550479	0.343387	1	1	68	37	80	60	65	82	7	p21.1	protein_coding	ITGB8	integrin, beta 8 [Source:HGNC Symbol;Acc:6163]	GO:0007229 [Name: integrin-mediated signaling pathway]//GO:0010628 [Name: positive regulation of gene expression]//GO:0060674 [Name: placenta blood vessel development]//GO:0010629 [Name: negative regulation of gene expression]//GO:0016477 [Name: cell migration]//GO:0051216 [Name: cartilage development]//GO:0030198 [Name: extracellular matrix organization]//GO:1901388 [Name: regulation of transfor…	hsa04514 [Pathway Title: Cell adhesion molecules (CAMs)]//hsa04512 [Pathway Title: ECM-receptor interaction]//hsa04810 [Pathway Title: Regulation of actin cytoskeleton]//hsa05410 [Pathway Title: Hypertrophic cardiomyopathy (HCM)]//hsa04151 [Pathway Title: PI3K-Akt signaling pathway]//hsa04510 [Pathway Title: Focal adhesion]//hsa05412 [Pathway Title: Arrhythmogenic right ventricular cardiomyopathy…	-
ENSG00000105854	Pass filtering	No	PON2	713.514	-0.97196	0.146881	1	1	1290	1080	933	419	367	427	7	q21.3	protein_coding	PON2	paraoxonase 2 [Source:HGNC Symbol;Acc:9205]	GO:0019372 [Name: lipoxygenase pathway]//GO:0009636 [Name: response to toxic substance]//GO:0006979 [Name: response to oxidative stress]//GO:0019439 [Name: aromatic compound catabolic process] | GO:0005576 [Name: extracellular region]//GO:0016021 [Name: integral component of membrane]//GO:0005886 [Name: plasma membrane]//GO:0005764 [Name: lysosome]//GO:0016020 [Name: membrane]//GO:0005739 [Name: …	-	-
ENSG00000111481	Pass filtering	No	COPZ1	4370.47	-0.104022	0.0921185	1	1	6699	7052	6507	4743	4280	4632	12	q13.13	protein_coding	COPZ1	coatomer protein complex, subunit zeta 1 [Source:HGNC Symbol;Acc:2243]	GO:1901998 [Name: toxin transport]//GO:0006886 [Name: intracellular protein transport]//GO:0006890 [Name: retrograde vesicle-mediated transport, Golgi to ER]//GO:0016192 [Name: vesicle-mediated transport]//GO:0006888 [Name: ER to Golgi vesicle-mediated transport]//GO:0006891 [Name: intra-Golgi vesicle-mediated transport]//GO:0015031 [Name: protein transport] | GO:0000139 [Name: Golgi membrane]//G…	-	-
ENSG00000105856	Pass filtering	No	HBP1	6430.54	0.893348	0.0456671	1	1	5322	5774	5096	7427	7053	7308	7	q22.3	protein_coding	HBP1	HMG-box transcription factor 1 [Source:HGNC Symbol;Acc:23200]	GO:0006357 [Name: regulation of transcription from RNA polymerase II promoter]//GO:0016055 [Name: Wnt signaling pathway]//GO:0007050 [Name: cell cycle arrest]//GO:0006355 [Name: regulation of transcription, DNA-templated] | GO:0005634 [Name: nucleus]//GO:0016607 [Name: nuclear speck]//GO:0005654 [Name: nucleoplasm] | GO:0000981 [Name: RNA polymerase II transcription factor activity, sequence-spec…	-	-
ENSG00000105851	Pass filtering	No	PIK3CG	9567.46	0.274155	0.0323792	1	1	11736	12611	12142	10763	10092	11144	7	q22.3	protein_coding	PIK3CG	phosphatidylinositol-4,5-bisphosphate 3-kinase, catalytic subunit gamma [Source:HGNC Symbol;Acc:8978]	GO:0016310 [Name: phosphorylation]//GO:0042110 [Name: T cell activation]//GO:0043303 [Name: mast cell degranulation]//GO:0048015 [Name: phosphatidylinositol-mediated signaling]//GO:0051897 [Name: positive regulation of protein kinase B signaling]//GO:0072672 [Name: neutrophil extravasation]//GO:0002675 [Name: positive regulation of acute inflammatory response]//GO:0007204 [Name: positive regulati…	hsa04015 [Pathway Title: Rap1 signaling pathway]//hsa04066 [Pathway Title: HIF-1 signaling pathway]//hsa04620 [Pathway Title: Toll-like receptor signaling pathway]//hsa04660 [Pathway Title: T cell receptor signaling pathway]//hsa04921 [Pathway Title: Oxytocin signaling pathway]//hsa05166 [Pathway Title: HTLV-I infection]//hsa04012 [Pathway Title: ErbB signaling pathway]//hsa04370 [Pathway Title: …	-
ENSG00000105852	Pass filtering	No	PON3	37.7095	1.41289	0.386588	0.183052	0.763551	13	20	16	25	39	37	7	q21.3	protein_coding	PON3	paraoxonase 3 [Source:HGNC Symbol;Acc:9206]	GO:0019372 [Name: lipoxygenase pathway]//GO:0009636 [Name: response to toxic substance]//GO:0032929 [Name: negative regulation of superoxide anion generation]//GO:0046226 [Name: coumarin catabolic process]//GO:0019439 [Name: aromatic compound catabolic process]//GO:0046395 [Name: carboxylic acid catabolic process]//GO:0016311 [Name: dephosphorylation]//GO:0010124 [Name: phenylacetate catabolic pr…	-	-
ENSG00000142252	Pass filtering	No	GEMIN7	480.104	-0.153274	0.0965939	1	1	746	768	765	499	462	525	19	q13.32	protein_coding	GEMIN7	gem (nuclear organelle) associated protein 7 [Source:HGNC Symbol;Acc:20045]	GO:0000387 [Name: spliceosomal snRNP assembly]//GO:0008380 [Name: RNA splicing]//GO:0051170 [Name: nuclear import]//GO:0000398 [Name: mRNA splicing, via spliceosome]//GO:0006397 [Name: mRNA processing] | GO:0016604 [Name: nuclear body]//GO:0005634 [Name: nucleus]//GO:0097504 [Name: Gemini of coiled bodies]//GO:0032797 [Name: SMN complex]//GO:0034719 [Name: SMN-Sm protein complex]//GO:0005654 [Nam…	-	-
ENSG00000012174	Pass filtering	No	MBTPS2	1123.46	-0.293564	0.0937096	1	1	1486	1593	1339	883	845	877	X	p22.12	protein_coding	MBTPS2	membrane-bound transcription factor peptidase, site 2 [Source:HGNC Symbol;Acc:15455]	GO:0051091 [Name: positive regulation of sequence-specific DNA binding transcription factor activity]//GO:1990440 [Name: positive regulation of transcription from RNA polymerase II promoter in response to endoplasmic reticulum stress]//GO:0008203 [Name: cholesterol metabolic process]//GO:0034976 [Name: response to endoplasmic reticulum stress]//GO:0036500 [Name: ATF6-mediated unfolded protein res…	-	-
ENSG00000135587	Pass filtering	No	SMPD2	1004.88	0.432065	0.096063	1	1	1089	1155	977	1060	956	1143	6	q21	protein_coding	SMPD2	sphingomyelin phosphodiesterase 2, neutral membrane (neutral sphingomyelinase) [Source:HGNC Symbol;Acc:11121]	GO:0006665 [Name: sphingolipid metabolic process]//GO:0009612 [Name: response to mechanical stimulus]//GO:0006629 [Name: lipid metabolic process]//GO:0006684 [Name: sphingomyelin metabolic process]//GO:0035556 [Name: intracellular signal transduction]//GO:0046513 [Name: ceramide biosynthetic process]//GO:2000304 [Name: positive regulation of ceramide biosynthetic process]//GO:0006685 [Name: sphin…	-	-
ENSG00000071082	Pass filtering	No	RPL31	36437.5	-0.533323	0.0874971	1	1	57010	64082	58830	27977	32461	29041	2	q11.2	protein_coding	RPL31	ribosomal protein L31 [Source:HGNC Symbol;Acc:10334]	GO:0002181 [Name: cytoplasmic translation]//GO:0006413 [Name: translational initiation]//GO:0006412 [Name: translation]//GO:0006614 [Name: SRP-dependent cotranslational protein targeting to membrane]//GO:0000184 [Name: nuclear-transcribed mRNA catabolic process, nonsense-mediated decay]//GO:0019083 [Name: viral transcription] | GO:0005622 [Name: intracellular]//GO:0005840 [Name: ribosome]//GO:002…	hsa03010 [Pathway Title: Ribosome]	PA34715
ENSG00000139780	Pass filtering	No	METTL21C	2.58182	-0.738307	1.43046	0.0745702	0.344882	11	7	13	0	0	0	13	q33.1	protein_coding	METTL21C	methyltransferase like 21C [Source:HGNC Symbol;Acc:33717]	GO:0006479 [Name: protein methylation]//GO:0071549 [Name: cellular response to dexamethasone stimulus]//GO:0018022 [Name: peptidyl-lysine methylation]//GO:0007519 [Name: skeletal muscle tissue development]//GO:0010880 [Name: regulation of release of sequestered calcium ion into cytosol by sarcoplasmic reticulum]//GO:0008628 [Name: hormone-mediated apoptotic signaling pathway]//GO:0032259 [Name: m…	-	-
ENSG00000180667	Pass filtering	No	YOD1	20268	1.01459	0.0280275	0.589398	1	21501	23687	21977	32959	31253	34153	1	q32.2	protein_coding	YOD1	YOD1 deubiquitinase [Source:HGNC Symbol;Acc:25035]	GO:0006508 [Name: proteolysis]//GO:0030968 [Name: endoplasmic reticulum unfolded protein response]//GO:1904153 [Name: negative regulation of retrograde protein transport, ER to cytosol]//GO:0006986 [Name: response to unfolded protein]//GO:0035523 [Name: protein K29-linked deubiquitination]//GO:1990168 [Name: protein K33-linked deubiquitination]//GO:1990167 [Name: protein K27-linked deubiquitinati…	hsa04141 [Pathway Title: Protein processing in endoplasmic reticulum]	-
ENSG00000135632	Pass filtering	Down	SMYD5	1043.04	-1.74403	0.0850746	1.30505e-18	2.28135e-17	1929	2230	2148	468	417	475	2	p13.2	protein_coding	SMYD5	SMYD family member 5 [Source:HGNC Symbol;Acc:16258]	GO:0032259 [Name: methylation]//GO:0008150 [Name: biological_process] | GO:0005575 [Name: cellular_component] | GO:0046872 [Name: metal ion binding]//GO:0005515 [Name: protein binding]//GO:0016740 [Name: transferase activity]//GO:0003674 [Name: molecular_function]//GO:0008168 [Name: methyltransferase activity]	-	-
ENSG00000135631	Pass filtering	Down	RAB11FIP5	22.9449	-3.89507	0.869065	0.000187691	0.00136883	51	54	48	1	0	5	2	p13.2	protein_coding	RAB11FIP5	RAB11 family interacting protein 5 (class I) [Source:HGNC Symbol;Acc:24845]	GO:0070164 [Name: negative regulation of adiponectin secretion]//GO:0015031 [Name: protein transport]//GO:0035773 [Name: insulin secretion involved in cellular response to glucose stimulus]//GO:0071468 [Name: cellular response to acidic pH]//GO:2000008 [Name: regulation of protein localization to cell surface]//GO:0045055 [Name: regulated exocytosis] | GO:0000139 [Name: Golgi membrane]//GO:000576…	hsa04144 [Pathway Title: Endocytosis]	PA134971129
ENSG00000135636	Pass filtering	Down	DYSF	1021.38	-2.98938	0.138432	1.37679e-47	4.61714e-46	1153	1290	1356	135	116	92	2	p13.2	protein_coding	DYSF	dysferlin [Source:HGNC Symbol;Acc:3097]	GO:0001778 [Name: plasma membrane repair]//GO:0006906 [Name: vesicle fusion]//GO:0090023 [Name: positive regulation of neutrophil chemotaxis]//GO:0043403 [Name: skeletal muscle tissue regeneration]//GO:0050765 [Name: negative regulation of phagocytosis]//GO:0001525 [Name: angiogenesis]//GO:0019915 [Name: lipid storage]//GO:0002280 [Name: monocyte activation involved in immune response]//GO:000693…	-	-
ENSG00000135637	Pass filtering	No	CCDC142	941.509	0.177703	0.174017	1	1	960	1256	1255	943	1006	893	2	p13.1	protein_coding	CCDC142	coiled-coil domain containing 142 [Source:HGNC Symbol;Acc:25889]	-	-	-
ENSG00000147155	Pass filtering	No	EBP	704.616	0.283532	0.172068	1	1	1191	880	796	875	805	875	X	p11.23	protein_coding	EBP	emopamil binding protein (sterol isomerase) [Source:HGNC Symbol;Acc:3133]	GO:0006855 [Name: drug transmembrane transport]//GO:0006694 [Name: steroid biosynthetic process]//GO:0001501 [Name: skeletal system development]//GO:0006695 [Name: cholesterol biosynthetic process]//GO:0016125 [Name: sterol metabolic process]//GO:0033490 [Name: cholesterol biosynthetic process via lathosterol]//GO:0006629 [Name: lipid metabolic process]//GO:0008202 [Name: steroid metabolic proces…	-	-
ENSG00000114503	Pass filtering	No	NCBP2	4481.54	-0.491515	0.0614186	1	1	7797	7654	7479	4122	3803	3876	3	q29	protein_coding	NCBP2	nuclear cap binding protein subunit 2, 20kDa [Source:HGNC Symbol;Acc:7659]	GO:0016070 [Name: RNA metabolic process]//GO:0000184 [Name: nuclear-transcribed mRNA catabolic process, nonsense-mediated decay]//GO:0008334 [Name: histone mRNA metabolic process]//GO:0031047 [Name: gene silencing by RNA]//GO:0042795 [Name: snRNA transcription from RNA polymerase II promoter]//GO:0051028 [Name: mRNA transport]//GO:0051168 [Name: nuclear export]//GO:0000398 [Name: mRNA splicing, v…	hsa03013 [Pathway Title: RNA transport]//hsa03015 [Pathway Title: mRNA surveillance pathway]//hsa03040 [Pathway Title: Spliceosome]	-
ENSG00000184992	Pass filtering	No	BRI3BP	4255.15	-1.10605	0.0464031	0.0195188	0.103605	9186	10142	9301	3314	3086	3217	12	q24.31	protein_coding	BRI3BP	BRI3 binding protein [Source:HGNC Symbol;Acc:14251]	GO:0016020 [Name: membrane]//GO:0005741 [Name: mitochondrial outer membrane]//GO:0005739 [Name: mitochondrion]//GO:0016021 [Name: integral component of membrane]	-	-
ENSG00000115677	Pass filtering	No	HDLBP	11974.6	-0.402555	0.0745678	1	1	19534	20170	16382	11102	9505	10141	2	q37.3	protein_coding	HDLBP	high density lipoprotein binding protein [Source:HGNC Symbol;Acc:4857]	GO:0034384 [Name: high-density lipoprotein particle clearance]//GO:0008203 [Name: cholesterol metabolic process]//GO:0006869 [Name: lipid transport]//GO:0008202 [Name: steroid metabolic process]//GO:0006629 [Name: lipid metabolic process] | GO:0005829 [Name: cytosol]//GO:0005634 [Name: nucleus]//GO:0034364 [Name: high-density lipoprotein particle]//GO:0005886 [Name: plasma membrane]//GO:0005737 […	-	-
ENSG00000116852	Pass filtering	Up	KIF21B	7375.79	2.0976	0.046362	1.21779e-124	1.01146e-122	2593	2717	2550	8121	7778	8542	1	q32.1	protein_coding	KIF21B	kinesin family member 21B [Source:HGNC Symbol;Acc:29442]	GO:0007018 [Name: microtubule-based movement] | GO:0042995 [Name: cell projection]//GO:0030425 [Name: dendrite]//GO:0030426 [Name: growth cone]//GO:0031410 [Name: cytoplasmic vesicle]//GO:0005871 [Name: kinesin complex]//GO:0005874 [Name: microtubule]//GO:0005737 [Name: cytoplasm]//GO:0005856 [Name: cytoskeleton]//GO:0030424 [Name: axon] | GO:0003777 [Name: microtubule motor activity]//GO:0008017…	-	-
ENSG00000029364	Pass filtering	No	SLC39A9	4980.74	0.0244125	0.278209	1	1	8636	5820	5426	4272	6167	4142	14	q24.1	protein_coding	SLC39A9	solute carrier family 39, member 9 [Source:HGNC Symbol;Acc:20182]	GO:0055085 [Name: transmembrane transport]//GO:0006829 [Name: zinc II ion transport]//GO:0006811 [Name: ion transport]//GO:0030001 [Name: metal ion transport] | GO:0016021 [Name: integral component of membrane]//GO:0016020 [Name: membrane] | GO:0046873 [Name: metal ion transmembrane transporter activity]	-	-
ENSG00000105146	Pass filtering	No	AURKC	45.5408	0.343241	0.373739	1	1	34	56	54	41	50	45	19	q13.43	protein_coding	AURKC	aurora kinase C [Source:HGNC Symbol;Acc:11391]	GO:0016570 [Name: histone modification]//GO:0035404 [Name: histone-serine phosphorylation]//GO:0007283 [Name: spermatogenesis]//GO:0006468 [Name: protein phosphorylation]//GO:0016310 [Name: phosphorylation]//GO:0032467 [Name: positive regulation of cytokinesis]//GO:0007052 [Name: mitotic spindle organization]//GO:0051255 [Name: spindle midzone assembly]//GO:0007049 [Name: cell cycle]//GO:0008608 …	-	-
ENSG00000146205	Pass filtering	No	ANO7	5.40549	-1.06115	1.55489	0.231304	0.937496	0	4	3	0	0	0	2	q37.3	protein_coding	ANO7	anoctamin 7 [Source:HGNC Symbol;Acc:31677]	GO:0006821 [Name: chloride transport]//GO:0034220 [Name: ion transmembrane transport]//GO:0006869 [Name: lipid transport]//GO:0061589 [Name: calcium activated phosphatidylserine scrambling]//GO:0061588 [Name: calcium activated phospholipid scrambling]//GO:0061591 [Name: calcium activated galactosylceramide scrambling]//GO:0061590 [Name: calcium activated phosphatidylcholine scrambling] | GO:00057…	-	PA32980
ENSG00000164414	Pass filtering	No	SLC35A1	783.944	0.246797	0.265382	1	1	919	1046	933	953	738	831	6	q15	protein_coding	SLC35A1	solute carrier family 35 (CMP-sialic acid transporter), member A1 [Source:HGNC Symbol;Acc:11021]	GO:0090481 [Name: pyrimidine nucleotide-sugar transmembrane transport]//GO:0015739 [Name: sialic acid transport]//GO:0015782 [Name: CMP-N-acetylneuraminate transport]//GO:0005975 [Name: carbohydrate metabolic process]//GO:0006464 [Name: cellular protein modification process]//GO:0008643 [Name: carbohydrate transport] | GO:0005887 [Name: integral component of plasma membrane]//GO:0016020 [Name: me…	-	-
ENSG00000100532	Pass filtering	No	CGRRF1	476.89	-0.31838	0.129125	1	1	702	858	616	435	424	395	14	q22.2	protein_coding	CGRRF1	cell growth regulator with ring finger domain 1 [Source:HGNC Symbol;Acc:15528]	GO:0007050 [Name: cell cycle arrest]//GO:0008285 [Name: negative regulation of cell proliferation]//GO:0007049 [Name: cell cycle] | GO:0005634 [Name: nucleus]//GO:0016020 [Name: membrane]//GO:0016021 [Name: integral component of membrane]//GO:0043231 [Name: intracellular membrane-bounded organelle]//GO:0005783 [Name: endoplasmic reticulum]//GO:0005654 [Name: nucleoplasm] | GO:0046872 [Name: metal…	-	-
ENSG00000198937	Pass filtering	No	CCDC167	1064.23	0.888493	0.0810716	1	1	1134	1345	1192	1684	1589	1657	6	p21.2	protein_coding	CCDC167	coiled-coil domain containing 167 [Source:HGNC Symbol;Acc:21239]	GO:0016020 [Name: membrane]//GO:0016021 [Name: integral component of membrane]	-	PA134900129
ENSG00000077454	Pass filtering	No	LRCH4	9245.02	1.08238	0.0819474	0.288825	1	5645	6496	6205	9364	8854	10027	7	q22.1	protein_coding	LRCH4	leucine-rich repeats and calponin homology (CH) domain containing 4 [Source:HGNC Symbol;Acc:6691]	GO:0007399 [Name: nervous system development] | GO:0016605 [Name: PML body]//GO:0016021 [Name: integral component of membrane]//GO:0016020 [Name: membrane] | GO:0005515 [Name: protein binding]	-	-
ENSG00000077458	Pass filtering	No	FAM76B	5557.17	0.372143	0.098202	1	1	7230	7880	5918	6959	5558	7272	11	q21	protein_coding	FAM76B	family with sequence similarity 76, member B [Source:HGNC Symbol;Acc:28492]	GO:0016021 [Name: integral component of membrane]//GO:0016607 [Name: nuclear speck]//GO:0016020 [Name: membrane]//GO:0005634 [Name: nucleus] | GO:0005515 [Name: protein binding]	-	-
ENSG00000152056	Pass filtering	No	AP1S3	139.872	-1.11138	0.195266	0.482951	1	190	171	166	60	54	60	2	q36.1	protein_coding	AP1S3	adaptor-related protein complex 1, sigma 3 subunit [Source:HGNC Symbol;Acc:18971]	GO:0019886 [Name: antigen processing and presentation of exogenous peptide antigen via MHC class II]//GO:0050690 [Name: regulation of defense response to virus by virus]//GO:0006605 [Name: protein targeting]//GO:0016192 [Name: vesicle-mediated transport]//GO:0015031 [Name: protein transport]//GO:0006886 [Name: intracellular protein transport] | GO:0000139 [Name: Golgi membrane]//GO:0016020 [Name:…	hsa04142 [Pathway Title: Lysosome]	-
ENSG00000213337	Pass filtering	No	ANKRD39	910.964	0.871987	0.165761	1	1	782	879	808	1228	1182	888	2	q11.2	protein_coding	ANKRD39	ankyrin repeat domain 39 [Source:HGNC Symbol;Acc:28640]	GO:0008150 [Name: biological_process] | GO:0005575 [Name: cellular_component] | GO:0005515 [Name: protein binding]//GO:0003674 [Name: molecular_function]	-	-
ENSG00000021300	Pass filtering	Up	PLEKHB1	260.512	2.73085	0.225924	6.6852e-15	1.0334e-13	24	24	24	130	119	104	11	q13.4	protein_coding	PLEKHB1	pleckstrin homology domain containing, family B (evectins) member 1 [Source:HGNC Symbol;Acc:19079]	GO:0045595 [Name: regulation of cell differentiation]//GO:0007602 [Name: phototransduction]//GO:0007275 [Name: multicellular organism development] | GO:0016020 [Name: membrane]//GO:0016021 [Name: integral component of membrane]//GO:0005737 [Name: cytoplasm] | GO:0005515 [Name: protein binding]	-	-
ENSG00000100399	Pass filtering	No	CHADL	24.2422	-0.55522	0.475025	1	1	32	44	41	27	12	14	22	q13.2	protein_coding	CHADL	chondroadherin-like [Source:HGNC Symbol;Acc:25165]	GO:0032331 [Name: negative regulation of chondrocyte differentiation]//GO:1904027 [Name: negative regulation of collagen fibril organization] | GO:0005615 [Name: extracellular space]//GO:0031012 [Name: extracellular matrix]//GO:0005576 [Name: extracellular region] | GO:0030021 [Name: extracellular matrix structural constituent conferring compression resistance]//GO:0005518 [Name: collagen binding…	-	-
ENSG00000100393	Pass filtering	No	EP300	15672.9	0.728062	0.0338993	1	1	14158	15221	14155	17627	16436	18236	22	q13.2	protein_coding	EP300	E1A binding protein p300 [Source:HGNC Symbol;Acc:3373]	GO:0001966 [Name: thigmotaxis]//GO:0045652 [Name: regulation of megakaryocyte differentiation]//GO:0051091 [Name: positive regulation of sequence-specific DNA binding transcription factor activity]//GO:1901796 [Name: regulation of signal transduction by p53 class mediator]//GO:0061418 [Name: regulation of transcription from RNA polymerase II promoter in response to hypoxia]//GO:0006355 [Name: reg…	hsa04024 [Pathway Title: cAMP signaling pathway]//hsa05203 [Pathway Title: Viral carcinogenesis]//hsa04066 [Pathway Title: HIF-1 signaling pathway]//hsa05161 [Pathway Title: Hepatitis B]//hsa05164 [Pathway Title: Influenza A]//hsa05166 [Pathway Title: HTLV-I infection]//hsa05168 [Pathway Title: Herpes simplex infection]//hsa04110 [Pathway Title: Cell cycle]//hsa05169 [Pathway Title: Epstein-Barr …	-
ENSG00000100395	Pass filtering	No	L3MBTL2	2801.43	0.146381	0.0975631	1	1	3057	3348	3634	3060	2375	2643	22	q13.2	protein_coding	L3MBTL2	l(3)mbt-like 2 (Drosophila) [Source:HGNC Symbol;Acc:18594]	GO:0006325 [Name: chromatin organization]//GO:0006355 [Name: regulation of transcription, DNA-templated]//GO:0070317 [Name: negative regulation of G0 to G1 transition] | GO:0005654 [Name: nucleoplasm]//GO:0005634 [Name: nucleus] | GO:0008270 [Name: zinc ion binding]//GO:0042393 [Name: histone binding]//GO:0005515 [Name: protein binding]//GO:0035064 [Name: methylated histone binding]//GO:0046872 […	-	-
ENSG00000196550	Pass filtering	No	FAM72A	349.46	0.199061	0.267058	1	1	441	472	583	341	504	408	1	q32.1	protein_coding	FAM72A	family with sequence similarity 72, member A [Source:HGNC Symbol;Acc:24044]	GO:0005829 [Name: cytosol]//GO:0043231 [Name: intracellular membrane-bounded organelle]//GO:0005739 [Name: mitochondrion]//GO:0005737 [Name: cytoplasm]//GO:0016020 [Name: membrane] | GO:0005515 [Name: protein binding]	-	PA142671833
ENSG00000196557	Pass filtering	No	CACNA1H	219.277	1.02288	0.253661	0.798276	1	45	104	77	119	106	115	16	p13.3	protein_coding	CACNA1H	calcium channel, voltage-dependent, T type, alpha 1H subunit [Source:HGNC Symbol;Acc:1395]	GO:0055085 [Name: transmembrane transport]//GO:0006811 [Name: ion transport]//GO:0019228 [Name: neuronal action potential]//GO:0006816 [Name: calcium ion transport]//GO:0042391 [Name: regulation of membrane potential]//GO:0070509 [Name: calcium ion import]//GO:0098662 [Name: inorganic cation transmembrane transport]//GO:0070588 [Name: calcium ion transmembrane transport]//GO:0007520 [Name: myobla…	hsa04020 [Pathway Title: Calcium signaling pathway]//hsa04010 [Pathway Title: MAPK signaling pathway]//hsa04713 [Pathway Title: Circadian entrainment]//hsa04925 [Pathway Title: Aldosterone synthesis and secretion]	PA380
ENSG00000197208	Pass filtering	Down	SLC22A4	23.5543	-4.38138	0.974657	0.000169321	0.0012388	35	36	41	0	0	3	5	q31.1	protein_coding	SLC22A4	solute carrier family 22 (organic cation/zwitterion transporter), member 4 [Source:HGNC Symbol;Acc:10968]	GO:0034220 [Name: ion transmembrane transport]//GO:0055085 [Name: transmembrane transport]//GO:0015879 [Name: carnitine transport]//GO:0098655 [Name: cation transmembrane transport]//GO:0006811 [Name: ion transport]//GO:0006641 [Name: triglyceride metabolic process]//GO:0007589 [Name: body fluid secretion]//GO:0009437 [Name: carnitine metabolic process]//GO:0015697 [Name: quaternary ammonium grou…	hsa05231 [Pathway Title: Choline metabolism in cancer]	PA332
ENSG00000151292	Pass filtering	No	CSNK1G3	3661.72	0.390347	0.0596512	1	1	3376	3703	3614	3334	3330	3499	5	q23.2	protein_coding	CSNK1G3	casein kinase 1, gamma 3 [Source:HGNC Symbol;Acc:2456]	GO:0007165 [Name: signal transduction]//GO:0016055 [Name: Wnt signaling pathway]//GO:0018107 [Name: peptidyl-threonine phosphorylation]//GO:0006468 [Name: protein phosphorylation]//GO:0016310 [Name: phosphorylation]//GO:0006464 [Name: cellular protein modification process]//GO:0018105 [Name: peptidyl-serine phosphorylation]//GO:0006897 [Name: endocytosis]//GO:0090263 [Name: positive regulation of…	-	-
ENSG00000113141	Pass filtering	No	IK	9040.39	0.468204	0.0515783	1	1	11075	11785	10865	11412	10611	11821	5	q31.3	protein_coding	IK	IK cytokine, down-regulator of HLA II [Source:HGNC Symbol;Acc:5958]	GO:0006397 [Name: mRNA processing]//GO:0000278 [Name: mitotic cell cycle]//GO:0007094 [Name: mitotic spindle assembly checkpoint]//GO:0016032 [Name: viral process]//GO:0034501 [Name: protein localization to kinetochore]//GO:0000398 [Name: mRNA splicing, via spliceosome]//GO:0008380 [Name: RNA splicing] | GO:0000922 [Name: spindle pole]//GO:0005856 [Name: cytoskeleton]//GO:0097431 [Name: mitotic s…	-	-
ENSG00000026652	Pass filtering	No	AGPAT4	1863.71	-0.0568356	0.0823394	1	1	1982	2320	2018	1503	1348	1548	6	q26	protein_coding	AGPAT4	1-acylglycerol-3-phosphate O-acyltransferase 4 [Source:HGNC Symbol;Acc:20885]	GO:0006629 [Name: lipid metabolic process]//GO:0016024 [Name: CDP-diacylglycerol biosynthetic process]//GO:0008654 [Name: phospholipid biosynthetic process]//GO:0006654 [Name: phosphatidic acid biosynthetic process]//GO:0006644 [Name: phospholipid metabolic process] | GO:0005741 [Name: mitochondrial outer membrane]//GO:0016020 [Name: membrane]//GO:0005789 [Name: endoplasmic reticulum membrane]//G…	-	-
ENSG00000177971	Pass filtering	No	IMP3	902.735	-0.00796438	0.907688	1	1	3646	18	16	9	4	2706	15	q24.2	protein_coding	IMP3	IMP3, U3 small nucleolar ribonucleoprotein, homolog (yeast) [Source:HGNC Symbol;Acc:14497]	GO:0006364 [Name: rRNA processing]//GO:0042254 [Name: ribosome biogenesis] | GO:0005622 [Name: intracellular]//GO:0005730 [Name: nucleolus]//GO:0032040 [Name: small-subunit processome]//GO:0034457 [Name: Mpp10 complex]//GO:0005654 [Name: nucleoplasm]//GO:0030684 [Name: preribosome]//GO:0005634 [Name: nucleus] | GO:0005515 [Name: protein binding]//GO:0030515 [Name: snoRNA binding]//GO:0003723 [Nam…	-	-
ENSG00000185158	Pass filtering	No	LRRC37B	2948.13	-0.0993543	0.103405	1	1	4097	4319	4072	2822	2558	3074	17	q11.2	protein_coding	LRRC37B	leucine rich repeat containing 37B [Source:HGNC Symbol;Acc:29070]	GO:0016020 [Name: membrane]//GO:0016021 [Name: integral component of membrane] | GO:0005515 [Name: protein binding]	-	-
ENSG00000185155	Pass filtering	No	MIXL1	6.80552	-1.72124	2.1166	0.100343	0.447552	33	14	24	4	0	0	1	q42.12	protein_coding	MIXL1	Mix paired-like homeobox [Source:HGNC Symbol;Acc:13363]	GO:0002244 [Name: hematopoietic progenitor cell differentiation]//GO:0006355 [Name: regulation of transcription, DNA-templated]//GO:0035987 [Name: endodermal cell differentiation]//GO:0042074 [Name: cell migration involved in gastrulation]//GO:0001706 [Name: endoderm formation]//GO:0007275 [Name: multicellular organism development]//GO:0007492 [Name: endoderm development]//GO:0007507 [Name: heart…	-	-
ENSG00000185156	Pass filtering	Down	MFSD6L	65.5878	-2.39526	0.431741	0.000424645	0.00295702	107	187	109	10	15	26	17	p13.1	protein_coding	MFSD6L	major facilitator superfamily domain containing 6-like [Source:HGNC Symbol;Acc:26656]	GO:0016021 [Name: integral component of membrane]//GO:0016020 [Name: membrane]	-	PA164722299
ENSG00000182545	Pass filtering	No	RNASE10	3.41757	0.575981	0.821255	0.911378	1	2	2	3	5	4	2	14	q11.2	protein_coding	RNASE10	ribonuclease, RNase A family, 10 (non-active) [Source:HGNC Symbol;Acc:19275]	GO:1902093 [Name: positive regulation of flagellated sperm motility]//GO:0007338 [Name: single fertilization]//GO:0022409 [Name: positive regulation of cell-cell adhesion]//GO:0034113 [Name: heterotypic cell-cell adhesion]//GO:0090501 [Name: RNA phosphodiester bond hydrolysis]//GO:0007155 [Name: cell adhesion]//GO:0080154 [Name: regulation of fertilization] | GO:0005576 [Name: extracellular regio…	-	-
ENSG00000106635	Pass filtering	No	BCL7B	1307.86	0.152129	0.234907	1	1	1048	2076	1190	965	1452	1005	7	q11.23	protein_coding	BCL7B	B-cell CLL/lymphoma 7B [Source:HGNC Symbol;Acc:1005]	GO:0008150 [Name: biological_process]//GO:0006915 [Name: apoptotic process]//GO:0016055 [Name: Wnt signaling pathway]//GO:0030154 [Name: cell differentiation] | GO:0005575 [Name: cellular_component] | GO:0005515 [Name: protein binding]//GO:0003779 [Name: actin binding]	-	-
ENSG00000106636	Pass filtering	No	YKT6	3918.89	0.206424	0.128707	1	1	5128	6058	5622	4751	4476	4826	7	p13	protein_coding	YKT6	YKT6 v-SNARE homolog (S. cerevisiae) [Source:HGNC Symbol;Acc:16959]	GO:0016192 [Name: vesicle-mediated transport]//GO:0006888 [Name: ER to Golgi vesicle-mediated transport]//GO:0042147 [Name: retrograde transport, endosome to Golgi]//GO:0006903 [Name: vesicle targeting]//GO:0006904 [Name: vesicle docking involved in exocytosis]//GO:0015031 [Name: protein transport]//GO:0061025 [Name: membrane fusion] | GO:0031201 [Name: SNARE complex]//GO:0031410 [Name: cytoplasm…	-	-
ENSG00000225190	Pass filtering	No	PLEKHM1	3427.18	0.862064	0.0425211	1	1	2994	3168	2950	4078	3739	4202	17	q21.31	protein_coding	PLEKHM1	pleckstrin homology domain containing, family M (with RUN domain) member 1 [Source:HGNC Symbol;Acc:29017]	GO:0006914 [Name: autophagy]//GO:0015031 [Name: protein transport]//GO:0035556 [Name: intracellular signal transduction]//GO:1900029 [Name: positive regulation of ruffle assembly]//GO:0032418 [Name: lysosome localization]//GO:0045780 [Name: positive regulation of bone resorption] | GO:0010008 [Name: endosome membrane]//GO:0005730 [Name: nucleolus]//GO:0005737 [Name: cytoplasm]//GO:0005768 [Name: …	-	-
ENSG00000106633	Pass filtering	No	GCK	7.54487	0.565411	0.873102	0.849202	1	3	3	10	6	14	7	7	p13	protein_coding	GCK	glucokinase (hexokinase 4) [Source:HGNC Symbol;Acc:4195]	GO:0001678 [Name: cellular glucose homeostasis]//GO:0046835 [Name: carbohydrate phosphorylation]//GO:0005975 [Name: carbohydrate metabolic process]//GO:0061621 [Name: canonical glycolysis]//GO:0006006 [Name: glucose metabolic process]//GO:0008152 [Name: metabolic process]//GO:0042593 [Name: glucose homeostasis]//GO:0032869 [Name: cellular response to insulin stimulus]//GO:0045721 [Name: negative …	-	-
ENSG00000106638	Pass filtering	No	TBL2	979.115	-0.149867	0.135596	1	1	1608	1445	1271	952	987	879	7	q11.23	protein_coding	TBL2	transducin (beta)-like 2 [Source:HGNC Symbol;Acc:11586]	GO:0030968 [Name: endoplasmic reticulum unfolded protein response]//GO:0042149 [Name: cellular response to glucose starvation]//GO:0071456 [Name: cellular response to hypoxia] | GO:0005783 [Name: endoplasmic reticulum]//GO:0030176 [Name: integral component of endoplasmic reticulum membrane] | GO:0003723 [Name: RNA binding]//GO:0051219 [Name: phosphoprotein binding]//GO:0031369 [Name: translation …	-	-
ENSG00000152670	Pass filtering	No	DDX4	23.6946	-0.00694133	0.501561	1	1	13	32	27	21	21	9	5	q11.2	protein_coding	DDX4	DEAD (Asp-Glu-Ala-Asp) box polypeptide 4 [Source:HGNC Symbol;Acc:18700]	GO:0007141 [Name: male meiosis I]//GO:0051321 [Name: meiotic cell cycle]//GO:0007283 [Name: spermatogenesis]//GO:0031047 [Name: gene silencing by RNA]//GO:0043046 [Name: DNA methylation involved in gamete generation]//GO:1990511 [Name: piRNA biosynthetic process]//GO:0030317 [Name: flagellated sperm motility]//GO:0007275 [Name: multicellular organism development]//GO:0010529 [Name: negative regul…	-	-
ENSG00000152672	Pass filtering	No	CLEC4F	5.00698	0.799413	0.931843	0.617012	1	3	0	3	4	7	2	2	p13.3	protein_coding	CLEC4F	C-type lectin domain family 4, member F [Source:HGNC Symbol;Acc:25357]	GO:0006897 [Name: endocytosis] | GO:0016020 [Name: membrane]//GO:0016021 [Name: integral component of membrane] | GO:0030246 [Name: carbohydrate binding]	-	-
ENSG00000143643	Pass filtering	No	TTC13	3979.19	0.948304	0.0742735	1	1	2612	2870	3124	4054	3935	4061	1	q42.2	protein_coding	TTC13	tetratricopeptide repeat domain 13 [Source:HGNC Symbol;Acc:26204]	GO:0005515 [Name: protein binding]	-	-
ENSG00000124588	Pass filtering	No	NQO2	620.561	-0.483067	0.142579	1	1	994	1284	1110	531	536	677	6	p25.2	protein_coding	NQO2	NAD(P)H dehydrogenase, quinone 2 [Source:HGNC Symbol;Acc:7856]	GO:0043525 [Name: positive regulation of neuron apoptotic process]//GO:0055114 [Name: oxidation-reduction process]//GO:0022900 [Name: electron transport chain]//GO:1904707 [Name: positive regulation of vascular smooth muscle cell proliferation]//GO:2000379 [Name: positive regulation of reactive oxygen species metabolic process]//GO:0006805 [Name: xenobiotic metabolic process]//GO:0007613 [Name: m…	-	-
ENSG00000143641	Pass filtering	No	GALNT2	15011.9	-0.78555	0.187477	1	1	27622	30452	27934	11582	9835	14317	1	q42.13	protein_coding	GALNT2	UDP-N-acetyl-alpha-D-galactosamine:polypeptide N-acetylgalactosaminyltransferase 2 (GalNAc-T2) [Source:HGNC Symbol;Acc:4124]	GO:0018243 [Name: protein O-linked glycosylation via threonine]//GO:0016266 [Name: O-glycan processing]//GO:0018242 [Name: protein O-linked glycosylation via serine]//GO:0006493 [Name: protein O-linked glycosylation]//GO:0002378 [Name: immunoglobulin biosynthetic process]//GO:0006486 [Name: protein glycosylation] | GO:0032580 [Name: Golgi cisterna membrane]//GO:0005576 [Name: extracellular region…	hsa01100 [Pathway Title: Metabolic pathways]//hsa00512 [Pathway Title: Mucin type O-Glycan biosynthesis]	-
ENSG00000124587	Pass filtering	No	PEX6	3549.13	-0.412059	0.0562895	1	1	4950	5949	5248	3078	2641	3064	6	p21.1	protein_coding	PEX6	peroxisomal biogenesis factor 6 [Source:HGNC Symbol;Acc:8859]	GO:0006625 [Name: protein targeting to peroxisome]//GO:0016558 [Name: protein import into peroxisome matrix]//GO:0007031 [Name: peroxisome organization]//GO:0016561 [Name: protein import into peroxisome matrix, translocation]//GO:0050821 [Name: protein stabilization] | GO:0005778 [Name: peroxisomal membrane]//GO:0005737 [Name: cytoplasm]//GO:0016020 [Name: membrane]//GO:0042995 [Name: cell projec…	-	-
ENSG00000167333	Pass filtering	No	TRIM68	1227.74	-0.412709	0.0595818	1	1	1999	2112	2017	1138	1071	1124	11	p15.4	protein_coding	TRIM68	tripartite motif containing 68 [Source:HGNC Symbol;Acc:21161]	GO:0060765 [Name: regulation of androgen receptor signaling pathway]//GO:0060333 [Name: interferon-gamma-mediated signaling pathway]//GO:0016567 [Name: protein ubiquitination]//GO:0051865 [Name: protein autoubiquitination] | GO:0005829 [Name: cytosol]//GO:0005794 [Name: Golgi apparatus]//GO:0048471 [Name: perinuclear region of cytoplasm]//GO:0005634 [Name: nucleus]//GO:0005737 [Name: cytoplasm]//…	-	-
ENSG00000009830	Pass filtering	No	POMT2	655.921	-0.0395373	0.104341	1	1	998	1038	871	688	605	759	14	q24.3	protein_coding	POMT2	protein-O-mannosyltransferase 2 [Source:HGNC Symbol;Acc:19743]	GO:0035269 [Name: protein O-linked mannosylation]//GO:0071712 [Name: ER-associated misfolded protein catabolic process]//GO:0006493 [Name: protein O-linked glycosylation]//GO:1904100 [Name: positive regulation of protein O-linked glycosylation]//GO:0097502 [Name: mannosylation]//GO:0006486 [Name: protein glycosylation] | GO:0016020 [Name: membrane]//GO:0016021 [Name: integral component of membran…	-	-
ENSG00000178927	Pass filtering	No	C17orf62	5020.5	0.284758	0.0628005	1	1	5489	6316	5079	4930	4613	5365	17	q25.3	protein_coding	CYBC1	chromosome 17 open reading frame 62 [Source:HGNC Symbol;Acc:28672]	GO:0002376 [Name: immune system process]//GO:0045087 [Name: innate immune response]//GO:0045728 [Name: respiratory burst after phagocytosis] | GO:0005783 [Name: endoplasmic reticulum]//GO:0005789 [Name: endoplasmic reticulum membrane]//GO:0016020 [Name: membrane]//GO:0016021 [Name: integral component of membrane] | GO:0005515 [Name: protein binding]	-	-
ENSG00000178921	Pass filtering	No	PFAS	3781.56	-0.939241	0.0613435	1	1	6799	8102	7684	2937	2583	3002	17	p13.1	protein_coding	PFAS	phosphoribosylformylglycinamidine synthase [Source:HGNC Symbol;Acc:8863]	GO:0006164 [Name: purine nucleotide biosynthetic process]//GO:0097065 [Name: anterior head development]//GO:0042493 [Name: response to drug]//GO:0006189 [Name: 'de novo' IMP biosynthetic process]//GO:0006541 [Name: glutamine metabolic process]//GO:0009156 [Name: ribonucleoside monophosphate biosynthetic process]//GO:0009168 [Name: purine ribonucleoside monophosphate biosynthetic process] | GO:000…	hsa00230 [Pathway Title: Purine metabolism]//hsa01130 [Pathway Title: Biosynthesis of antibiotics]//hsa01100 [Pathway Title: Metabolic pathways]	-
ENSG00000178922	Pass filtering	No	HYI	724.061	-0.986825	0.100329	1	1	1400	1533	1401	534	490	554	1	p34.2	protein_coding	HYI	hydroxypyruvate isomerase (putative) [Source:HGNC Symbol;Acc:26948]	GO:0008150 [Name: biological_process] | GO:0005575 [Name: cellular_component] | GO:0016853 [Name: isomerase activity]//GO:0016857 [Name: racemase and epimerase activity, acting on carbohydrates and derivatives]//GO:0008903 [Name: hydroxypyruvate isomerase activity]//GO:0005515 [Name: protein binding]//GO:0003674 [Name: molecular_function]	-	-
ENSG00000168310	Pass filtering	No	IRF2	2308.76	0.667333	0.0476706	1	1	2180	2323	2063	2504	2397	2663	4	q35.1	protein_coding	IRF2	interferon regulatory factor 2 [Source:HGNC Symbol;Acc:6117]	GO:0002376 [Name: immune system process]//GO:0007596 [Name: blood coagulation]//GO:0006355 [Name: regulation of transcription, DNA-templated]//GO:0008283 [Name: cell proliferation]//GO:0000122 [Name: negative regulation of transcription from RNA polymerase II promoter]//GO:0045944 [Name: positive regulation of transcription from RNA polymerase II promoter]//GO:0051607 [Name: defense response to v…	-	-
ENSG00000114268	Pass filtering	No	PFKFB4	160.026	-1.02929	0.306744	0.764225	1	258	268	251	106	108	48	3	p21.31	protein_coding	PFKFB4	6-phosphofructo-2-kinase/fructose-2,6-biphosphatase 4 [Source:HGNC Symbol;Acc:8875]	GO:0008152 [Name: metabolic process]//GO:0016311 [Name: dephosphorylation]//GO:0045821 [Name: positive regulation of glycolytic process]//GO:0006000 [Name: fructose metabolic process]//GO:0016310 [Name: phosphorylation]//GO:0046835 [Name: carbohydrate phosphorylation]//GO:0006003 [Name: fructose 2,6-bisphosphate metabolic process] | GO:0005829 [Name: cytosol] | GO:0003873 [Name: 6-phosphofructo-2…	hsa04152 [Pathway Title: AMPK signaling pathway]//hsa00051 [Pathway Title: Fructose and mannose metabolism]	-
ENSG00000040487	Pass filtering	No	PQLC2	381.025	-1.06275	0.121151	0.549411	1	595	687	622	208	239	207	1	p36.13	protein_coding	SLC66A1	PQ loop repeat containing 2 [Source:HGNC Symbol;Acc:26001]	GO:0006865 [Name: amino acid transport]//GO:0055085 [Name: transmembrane transport]//GO:1990822 [Name: basic amino acid transmembrane transport]//GO:0015819 [Name: lysine transport]//GO:1903401 [Name: L-lysine transmembrane transport]//GO:0080144 [Name: amino acid homeostasis]//GO:0015809 [Name: arginine transport]//GO:1903826 [Name: arginine transmembrane transport] | GO:0031301 [Name: integral …	-	-
ENSG00000153107	Pass filtering	No	ANAPC1	10346.4	-0.208281	0.0307069	1	1	15521	17129	15706	10339	9489	10492	2	q13	protein_coding	ANAPC1	anaphase promoting complex subunit 1 [Source:HGNC Symbol;Acc:19988]	GO:0007049 [Name: cell cycle]//GO:0016567 [Name: protein ubiquitination]//GO:0031145 [Name: anaphase-promoting complex-dependent catabolic process]//GO:1901990 [Name: regulation of mitotic cell cycle phase transition]//GO:0006511 [Name: ubiquitin-dependent protein catabolic process]//GO:0051301 [Name: cell division]//GO:0070979 [Name: protein K11-linked ubiquitination]//GO:0007091 [Name: metaphas…	-	-
ENSG00000164047	Pass filtering	No	CAMP	24.6276	-0.342323	0.766384	1	1	10	0	5	3	0	4	3	p21.31	protein_coding	CAMP	cathelicidin antimicrobial peptide [Source:HGNC Symbol;Acc:1472]	GO:0050829 [Name: defense response to Gram-negative bacterium]//GO:0044140 [Name: negative regulation of growth of symbiont on or near host surface]//GO:0002227 [Name: innate immune response in mucosa]//GO:0043312 [Name: neutrophil degranulation]//GO:0061844 [Name: antimicrobial humoral immune response mediated by antimicrobial peptide]//GO:0019730 [Name: antimicrobial humoral response]//GO:00427…	hsa05152 [Pathway Title: Tuberculosis]//hsa04970 [Pathway Title: Salivary secretion]	PA26054
ENSG00000143756	Pass filtering	No	FBXO28	3959.7	0.373686	0.0580394	1	1	5001	5244	4804	4775	4516	4853	1	q42.11	protein_coding	FBXO28	F-box protein 28 [Source:HGNC Symbol;Acc:29046]	GO:0000775 [Name: chromosome, centromeric region]//GO:0000776 [Name: kinetochore]//GO:0000777 [Name: condensed chromosome kinetochore]//GO:0005694 [Name: chromosome] | GO:0005515 [Name: protein binding]	-	-
ENSG00000158023	Pass filtering	No	WDR66	260.263	0.510726	0.183389	1	1	348	381	327	357	312	435	12	q24.31	protein_coding	WDR66	WD repeat domain 66 [Source:HGNC Symbol;Acc:28506]	GO:0030317 [Name: flagellated sperm motility]//GO:0003341 [Name: cilium movement] | GO:0042995 [Name: cell projection]//GO:0005856 [Name: cytoskeleton]//GO:0031514 [Name: motile cilium]//GO:0005929 [Name: cilium]//GO:0005737 [Name: cytoplasm]//GO:0001536 [Name: radial spoke stalk]//GO:0005930 [Name: axoneme]//GO:0036126 [Name: sperm flagellum] | GO:0005515 [Name: protein binding]	-	-
ENSG00000198722	Pass filtering	Down	UNC13B	89.4054	-2.77702	0.273069	2.55276e-11	3.2451e-10	204	202	196	24	15	23	9	p13.3	protein_coding	UNC13B	unc-13 homolog B (C. elegans) [Source:HGNC Symbol;Acc:12566]	GO:0010808 [Name: positive regulation of synaptic vesicle priming]//GO:0016188 [Name: synaptic vesicle maturation]//GO:0035249 [Name: synaptic transmission, glutamatergic]//GO:0050714 [Name: positive regulation of protein secretion]//GO:0060478 [Name: acrosomal vesicle exocytosis]//GO:0061789 [Name: dense core granule priming]//GO:0007528 [Name: neuromuscular junction development]//GO:0090382 [Na…	hsa04721 [Pathway Title: Synaptic vesicle cycle]	-
ENSG00000183248	Pass filtering	No	CTD-3193O13.9	5.5099	-0.192024	0.912669	1	1	0	3	12	0	6	0	19	p13.2	protein_coding	PRR36	Protein FLJ22184 [Source:UniProtKB/TrEMBL;Acc:F5H1R7]	-	-	-
ENSG00000127774	Pass filtering	No	EMC6	725.24	0.0156363	0.103865	1	1	1040	1201	1191	822	818	873	17	p13.2	protein_coding	EMC6	ER membrane protein complex subunit 6 [Source:HGNC Symbol;Acc:28430]	GO:0000045 [Name: autophagosome assembly]//GO:0034975 [Name: protein folding in endoplasmic reticulum] | GO:0030176 [Name: integral component of endoplasmic reticulum membrane]//GO:0072546 [Name: ER membrane protein complex]//GO:0016020 [Name: membrane]//GO:0005783 [Name: endoplasmic reticulum]//GO:0016021 [Name: integral component of membrane]//GO:0097631 [Name: integral component of omegasome m…	-	-
ENSG00000143753	Pass filtering	No	DEGS1	1224.77	-0.394259	0.333526	1	1	1330	2773	1531	1489	770	725	1	q42.11	protein_coding	DEGS1	delta(4)-desaturase, sphingolipid 1 [Source:HGNC Symbol;Acc:13709]	GO:0055114 [Name: oxidation-reduction process]//GO:0006631 [Name: fatty acid metabolic process]//GO:0006636 [Name: unsaturated fatty acid biosynthetic process]//GO:0043312 [Name: neutrophil degranulation]//GO:0030148 [Name: sphingolipid biosynthetic process]//GO:0006629 [Name: lipid metabolic process]//GO:0006633 [Name: fatty acid biosynthetic process]//GO:0046513 [Name: ceramide biosynthetic pro…	-	-
ENSG00000233927	Pass filtering	No	RPS28	11678.4	-0.0701027	0.0645343	1	1	15534	18103	17052	12110	11081	11757	19	p13.2	protein_coding	RPS28	ribosomal protein S28 [Source:HGNC Symbol;Acc:10418]	GO:0000028 [Name: ribosomal small subunit assembly]//GO:0019083 [Name: viral transcription]//GO:0002181 [Name: cytoplasmic translation]//GO:0006364 [Name: rRNA processing]//GO:0042274 [Name: ribosomal small subunit biogenesis]//GO:0006413 [Name: translational initiation]//GO:0000184 [Name: nuclear-transcribed mRNA catabolic process, nonsense-mediated decay]//GO:0006614 [Name: SRP-dependent cotran…	hsa03010 [Pathway Title: Ribosome]	PA34825
ENSG00000122729	Pass filtering	No	ACO1	2108.43	-0.124797	0.051368	1	1	3256	3472	3209	2334	2034	2239	9	p21.1	protein_coding	ACO1	aconitase 1, soluble [Source:HGNC Symbol;Acc:117]	GO:0006101 [Name: citrate metabolic process]//GO:0006879 [Name: cellular iron ion homeostasis]//GO:0050892 [Name: intestinal absorption]//GO:0006099 [Name: tricarboxylic acid cycle]//GO:0010040 [Name: response to iron(II) ion]//GO:0009791 [Name: post-embryonic development]//GO:0006417 [Name: regulation of translation]//GO:0010468 [Name: regulation of gene expression] | GO:0005794 [Name: Golgi app…	-	-
ENSG00000245317	Pass filtering	Down	CTC-241N9.1	80.7665	-3.68535	0.486032	6.63578e-09	7.30072e-08	265	259	182	21	6	10	5	q35.3	protein_coding	-	Uncharacterized protein [Source:UniProtKB/TrEMBL;Acc:D6RGH1]	-	-	-
ENSG00000165406	Pass filtering	No	MARCH8	3921.32	-0.164491	0.0547712	1	1	5165	5910	5078	3630	3167	3640	10	q11.21	protein_coding	MARCH8	membrane-associated ring finger (C3HC4) 8, E3 ubiquitin protein ligase [Source:HGNC Symbol;Acc:23356]	GO:0016567 [Name: protein ubiquitination]//GO:0002250 [Name: adaptive immune response]//GO:0002376 [Name: immune system process]//GO:0000209 [Name: protein polyubiquitination] | GO:0031410 [Name: cytoplasmic vesicle]//GO:0005764 [Name: lysosome]//GO:0005765 [Name: lysosomal membrane]//GO:0016021 [Name: integral component of membrane]//GO:0016020 [Name: membrane]//GO:0031901 [Name: early endosome …	-	-
ENSG00000165409	Pass filtering	Up	TSHR	3306.96	1.49118	0.0486929	4.58546e-24	9.52137e-23	3070	3130	3053	6294	6010	6586	14	q31.1	protein_coding	TSHR	thyroid stimulating hormone receptor [Source:HGNC Symbol;Acc:12373]	GO:0007165 [Name: signal transduction]//GO:0030183 [Name: B cell differentiation]//GO:1905229 [Name: cellular response to thyrotropin-releasing hormone]//GO:0040012 [Name: regulation of locomotion]//GO:0007187 [Name: G-protein coupled receptor signaling pathway, coupled to cyclic nucleotide second messenger]//GO:0040018 [Name: positive regulation of multicellular organism growth]//GO:0060119 [Nam…	hsa05320 [Pathway Title: Autoimmune thyroid disease]//hsa04080 [Pathway Title: Neuroactive ligand-receptor interaction]//hsa04923 [Pathway Title: Regulation of lipolysis in adipocytes]//hsa04024 [Pathway Title: cAMP signaling pathway]//hsa04918 [Pathway Title: Thyroid hormone synthesis]	PA37042
ENSG00000241258	Pass filtering	No	CRCP	916.179	-0.0432291	0.310041	1	1	1283	1663	804	1017	925	652	7	q11.21	protein_coding	CRCP	CGRP receptor component [Source:HGNC Symbol;Acc:17888]	GO:0006383 [Name: transcription from RNA polymerase III promoter]//GO:0045087 [Name: innate immune response]//GO:0002376 [Name: immune system process]//GO:0007218 [Name: neuropeptide signaling pathway]//GO:0006352 [Name: DNA-templated transcription, initiation]//GO:0051607 [Name: defense response to virus]//GO:0032481 [Name: positive regulation of type I interferon production]//GO:0006384 [Name: …	-	-
ENSG00000147614	Pass filtering	No	ATP6V0D2	3.09222	-1.11815	2.04414	0.0650706	0.306789	5	2	18	0	0	0	8	q21.3	protein_coding	ATP6V0D2	ATPase, H+ transporting, lysosomal 38kDa, V0 subunit d2 [Source:HGNC Symbol;Acc:18266]	GO:0016241 [Name: regulation of macroautophagy]//GO:0033572 [Name: transferrin transport]//GO:0034220 [Name: ion transmembrane transport]//GO:0007035 [Name: vacuolar acidification]//GO:0090383 [Name: phagosome acidification]//GO:0006811 [Name: ion transport]//GO:0008286 [Name: insulin receptor signaling pathway]//GO:0015991 [Name: ATP hydrolysis coupled proton transport]//GO:0007034 [Name: vacuol…	-	-
ENSG00000240849	Pass filtering	No	TMEM189	1772.93	0.75306	0.272855	1	1	1498	1718	1824	2482	1604	2289	20	q13.13	protein_coding	TMEM189	transmembrane protein 189 [Source:HGNC Symbol;Acc:16735]	GO:0005789 [Name: endoplasmic reticulum membrane]//GO:0016020 [Name: membrane]//GO:0016021 [Name: integral component of membrane]//GO:0005783 [Name: endoplasmic reticulum]	-	-
ENSG00000158683	Pass filtering	No	PKD1L1	97.2796	0.925937	0.263752	1	1	105	101	78	129	107	169	7	p12.3	protein_coding	PKD1L1	polycystic kidney disease 1 like 1 [Source:HGNC Symbol;Acc:18053]	GO:0070588 [Name: calcium ion transmembrane transport]//GO:0098609 [Name: cell-cell adhesion]//GO:0050982 [Name: detection of mechanical stimulus]//GO:0003127 [Name: detection of nodal flow]//GO:0006811 [Name: ion transport]//GO:0070986 [Name: left/right axis specification]//GO:0006816 [Name: calcium ion transport] | GO:0005929 [Name: cilium]//GO:0034704 [Name: calcium channel complex]//GO:009773…	-	-
ENSG00000008056	Pass filtering	No	SYN1	13.2379	-0.538531	0.95547	0.732262	1	32	32	25	0	22	0	X	p11.23	protein_coding	SYN1	synapsin I [Source:HGNC Symbol;Acc:11494]	GO:0097091 [Name: synaptic vesicle clustering]//GO:0007268 [Name: chemical synaptic transmission]//GO:0007269 [Name: neurotransmitter secretion]//GO:0048666 [Name: neuron development]//GO:0050808 [Name: synapse organization]//GO:2000300 [Name: regulation of synaptic vesicle exocytosis]//GO:0046928 [Name: regulation of neurotransmitter secretion]//GO:0099504 [Name: synaptic vesicle cycle] | GO:003…	-	-
ENSG00000130518	Pass filtering	No	KIAA1683	1445.4	-1.16979	0.158238	0.237784	0.959153	1620	1908	1558	404	530	683	19	p13.11	protein_coding	IQCN	KIAA1683 [Source:HGNC Symbol;Acc:29350]	GO:0005634 [Name: nucleus]//GO:0005739 [Name: mitochondrion] | GO:0005515 [Name: protein binding]	-	-
ENSG00000159374	Pass filtering	Down	M1AP	13.3399	-7.03987	3.05674	0.000589036	0.00404726	44	23	31	0	0	0	2	p13.1	protein_coding	M1AP	meiosis 1 associated protein [Source:HGNC Symbol;Acc:25183]	GO:0006396 [Name: RNA processing]//GO:0031497 [Name: chromatin assembly]//GO:0051308 [Name: male meiosis chromosome separation]//GO:0007127 [Name: meiosis I]//GO:0007283 [Name: spermatogenesis]//GO:0007292 [Name: female gamete generation]//GO:0030154 [Name: cell differentiation] | GO:0016021 [Name: integral component of membrane]//GO:0005737 [Name: cytoplasm] | GO:0042802 [Name: identical protein…	-	-
ENSG00000159377	Pass filtering	No	PSMB4	6895.74	-0.182969	0.0465566	1	1	10809	12574	11231	7555	6949	7565	1	q21.3	protein_coding	PSMB4	proteasome (prosome, macropain) subunit, beta type, 4 [Source:HGNC Symbol;Acc:9541]	GO:0000165 [Name: MAPK cascade]//GO:0000209 [Name: protein polyubiquitination]//GO:0002223 [Name: stimulatory C-type lectin receptor signaling pathway]//GO:0002862 [Name: negative regulation of inflammatory response to antigenic stimulus]//GO:0060071 [Name: Wnt signaling pathway, planar cell polarity pathway]//GO:0055085 [Name: transmembrane transport]//GO:1902036 [Name: regulation of hematopoiet…	-	-
ENSG00000130511	Pass filtering	No	SSBP4	1529.68	-0.406863	0.0711745	1	1	2205	2502	2318	1206	1241	1386	19	p13.11	protein_coding	SSBP4	single stranded DNA binding protein 4 [Source:HGNC Symbol;Acc:15676]	GO:0045944 [Name: positive regulation of transcription from RNA polymerase II promoter] | GO:0016020 [Name: membrane]//GO:0016021 [Name: integral component of membrane]//GO:0005634 [Name: nucleus] | GO:0003697 [Name: single-stranded DNA binding]//GO:0003677 [Name: DNA binding]//GO:0005515 [Name: protein binding]//GO:0000978 [Name: RNA polymerase II core promoter proximal region sequence-specific …	-	-
ENSG00000130517	Pass filtering	No	PGPEP1	3044.3	-0.462476	0.210994	1	1	4995	5716	5123	2817	2721	2661	19	p13.11	protein_coding	PGPEP1	pyroglutamyl-peptidase I [Source:HGNC Symbol;Acc:13568]	GO:0006508 [Name: proteolysis] | GO:0005737 [Name: cytoplasm]//GO:0005829 [Name: cytosol] | GO:0016787 [Name: hydrolase activity]//GO:0008234 [Name: cysteine-type peptidase activity]//GO:0008233 [Name: peptidase activity]//GO:0016920 [Name: pyroglutamyl-peptidase activity]	-	-
ENSG00000164758	Pass filtering	No	MED30	2107.64	0.488921	0.101354	1	1	2622	2624	2833	2699	2708	2839	8	q24.11	protein_coding	MED30	mediator complex subunit 30 [Source:HGNC Symbol;Acc:23032]	GO:0006367 [Name: transcription initiation from RNA polymerase II promoter]//GO:0045893 [Name: positive regulation of transcription, DNA-templated]//GO:0019827 [Name: stem cell population maintenance]//GO:0016567 [Name: protein ubiquitination] | GO:0016592 [Name: mediator complex]//GO:0005654 [Name: nucleoplasm]//GO:0005634 [Name: nucleus]//GO:0000151 [Name: ubiquitin ligase complex] | GO:0003712…	hsa04919 [Pathway Title: Thyroid hormone signaling pathway]	-
ENSG00000164756	Pass filtering	No	SLC30A8	6.727	0.182266	0.716503	1	1	8	3	8	11	1	6	8	q24.11	protein_coding	SLC30A8	solute carrier family 30 (zinc transporter), member 8 [Source:HGNC Symbol;Acc:20303]	GO:0006812 [Name: cation transport]//GO:0006882 [Name: cellular zinc ion homeostasis]//GO:0009749 [Name: response to glucose]//GO:0006811 [Name: ion transport]//GO:0006829 [Name: zinc II ion transport]//GO:0071577 [Name: zinc II ion transmembrane transport]//GO:0010043 [Name: response to zinc ion]//GO:0032119 [Name: sequestering of zinc ion]//GO:0061088 [Name: regulation of sequestering of zinc i…	-	-
ENSG00000164754	Pass filtering	No	RAD21	27189	0.706165	0.043649	1	1	30778	32450	31243	37764	36197	38453	8	q24.11	protein_coding	RAD21	RAD21 homolog (S. pombe) [Source:HGNC Symbol;Acc:9811]	GO:0006357 [Name: regulation of transcription from RNA polymerase II promoter]//GO:0007049 [Name: cell cycle]//GO:0007062 [Name: sister chromatid cohesion]//GO:0006974 [Name: cellular response to DNA damage stimulus]//GO:0006302 [Name: double-strand break repair]//GO:0006310 [Name: DNA recombination]//GO:0045876 [Name: positive regulation of sister chromatid cohesion]//GO:0051301 [Name: cell divi…	hsa04110 [Pathway Title: Cell cycle]	-
ENSG00000164751	Pass filtering	No	PEX2	2297.08	0.408452	0.160926	1	1	2156	3209	2179	2232	2609	2391	8	q21.11	protein_coding	PEX2	peroxisomal biogenesis factor 2 [Source:HGNC Symbol;Acc:9717]	GO:0006635 [Name: fatty acid beta-oxidation]//GO:0007031 [Name: peroxisome organization]//GO:0000038 [Name: very long-chain fatty acid metabolic process]//GO:0016558 [Name: protein import into peroxisome matrix]//GO:0016567 [Name: protein ubiquitination]//GO:0031648 [Name: protein destabilization]//GO:0006625 [Name: protein targeting to peroxisome]//GO:0048147 [Name: negative regulation of fibrob…	-	-
ENSG00000155508	Pass filtering	No	CNOT8	4654.86	0.162089	0.0575805	1	1	5963	6121	5927	5215	4649	4761	5	q33.2	protein_coding	CNOT8	CCR4-NOT transcription complex, subunit 8 [Source:HGNC Symbol;Acc:9207]	GO:0006417 [Name: regulation of translation]//GO:0006977 [Name: DNA damage response, signal transduction by p53 class mediator resulting in cell cycle arrest]//GO:0008284 [Name: positive regulation of cell proliferation]//GO:0043928 [Name: exonucleolytic nuclear-transcribed mRNA catabolic process involved in deadenylation-dependent decay]//GO:0000289 [Name: nuclear-transcribed mRNA poly(A) tail s…	hsa03018 [Pathway Title: RNA degradation]	-
ENSG00000159082	Pass filtering	No	SYNJ1	2966.73	0.961715	0.0848502	1	1	2393	2591	2125	3201	3412	3445	21	q22.11	protein_coding	SYNJ1	synaptojanin 1 [Source:HGNC Symbol;Acc:11503]	GO:0006661 [Name: phosphatidylinositol biosynthetic process]//GO:0006836 [Name: neurotransmitter transport]//GO:0007612 [Name: learning]//GO:0046488 [Name: phosphatidylinositol metabolic process]//GO:0046856 [Name: phosphatidylinositol dephosphorylation]//GO:0048488 [Name: synaptic vesicle endocytosis]//GO:0016191 [Name: synaptic vesicle uncoating]//GO:1904980 [Name: positive regulation of endoso…	hsa04070 [Pathway Title: Phosphatidylinositol signaling system]//hsa00562 [Pathway Title: Inositol phosphate metabolism]//hsa01100 [Pathway Title: Metabolic pathways]	-
ENSG00000155506	Pass filtering	No	LARP1	12315.8	-0.686988	0.0902128	1	1	19051	21565	20760	9277	8748	9520	5	q33.2	protein_coding	LARP1	La ribonucleoprotein domain family, member 1 [Source:HGNC Symbol;Acc:29531]	GO:0048255 [Name: mRNA stabilization]//GO:0008283 [Name: cell proliferation]//GO:0045947 [Name: negative regulation of translational initiation]//GO:0006417 [Name: regulation of translation]//GO:0038202 [Name: TORC1 signaling]//GO:0031929 [Name: TOR signaling]//GO:1990928 [Name: response to amino acid starvation]//GO:0006412 [Name: translation]//GO:0006413 [Name: translational initiation]//GO:004…	-	-
ENSG00000159086	Pass filtering	No	PAXBP1	14150.4	0.662848	0.02898	1	1	15335	16290	15449	18472	16967	18627	21	q22.11	protein_coding	PAXBP1	PAX3 and PAX7 binding protein 1 [Source:HGNC Symbol;Acc:13579]	GO:0007517 [Name: muscle organ development]//GO:0045944 [Name: positive regulation of transcription from RNA polymerase II promoter]//GO:2000288 [Name: positive regulation of myoblast proliferation]//GO:0014842 [Name: regulation of skeletal muscle satellite cell proliferation]//GO:0031062 [Name: positive regulation of histone methylation]//GO:0000122 [Name: negative regulation of transcription fr…	-	-
ENSG00000011478	Pass filtering	No	QPCTL	310.673	-0.158373	0.120868	1	1	438	478	422	306	274	287	19	q13.32	protein_coding	QPCTL	glutaminyl-peptide cyclotransferase-like [Source:HGNC Symbol;Acc:25952]	GO:0017186 [Name: peptidyl-pyroglutamic acid biosynthetic process, using glutaminyl-peptide cyclotransferase] | GO:0000139 [Name: Golgi membrane]//GO:0016020 [Name: membrane]//GO:0016021 [Name: integral component of membrane]//GO:0005794 [Name: Golgi apparatus] | GO:0016746 [Name: transferase activity, transferring acyl groups]//GO:0016603 [Name: glutaminyl-peptide cyclotransferase activity]//GO:…	-	-
ENSG00000010704	Pass filtering	No	HFE	28.5986	-1.69772	0.635213	0.12366	0.53793	37	47	50	6	5	14	6	p22.2	protein_coding	HFE	hemochromatosis [Source:HGNC Symbol;Acc:4886]	GO:0006811 [Name: ion transport]//GO:2000272 [Name: negative regulation of receptor activity]//GO:1990641 [Name: response to iron ion starvation]//GO:0060586 [Name: multicellular organismal iron ion homeostasis]//GO:1904434 [Name: positive regulation of ferrous iron binding]//GO:0030509 [Name: BMP signaling pathway]//GO:0032092 [Name: positive regulation of protein binding]//GO:0033572 [Name: tra…	-	-
ENSG00000196616	Pass filtering	Down	ADH1B	8.48004	-7.24377	2.95079	0.000199724	0.00144899	48	27	27	0	0	0	4	q23	protein_coding	ADH1B	alcohol dehydrogenase 1B (class I), beta polypeptide [Source:HGNC Symbol;Acc:250]	GO:0055114 [Name: oxidation-reduction process]//GO:0042572 [Name: retinol metabolic process]//GO:0042573 [Name: retinoic acid metabolic process]//GO:0006069 [Name: ethanol oxidation] | GO:0005737 [Name: cytoplasm]//GO:0005654 [Name: nucleoplasm]//GO:0005829 [Name: cytosol]//GO:0005886 [Name: plasma membrane] | GO:0008270 [Name: zinc ion binding]//GO:0004024 [Name: alcohol dehydrogenase activity, …	-	-
ENSG00000125046	Pass filtering	No	SSUH2	11.684	-0.856585	0.599852	0.86605	1	18	30	21	4	9	10	3	p25.3	protein_coding	SSUH2	ssu-2 homolog (C. elegans) [Source:HGNC Symbol;Acc:24809]	GO:0042476 [Name: odontogenesis] | GO:0005634 [Name: nucleus]//GO:0005737 [Name: cytoplasm] | GO:0031072 [Name: heat shock protein binding]//GO:0051082 [Name: unfolded protein binding]	-	-
ENSG00000081913	Pass filtering	No	PHLPP1	1965.95	0.359242	0.0717464	1	1	2301	2457	2342	2182	2093	2337	18	q21.33	protein_coding	PHLPP1	PH domain and leucine rich repeat protein phosphatase 1 [Source:HGNC Symbol;Acc:20610]	GO:0009649 [Name: entrainment of circadian clock]//GO:0046328 [Name: regulation of JNK cascade]//GO:0006915 [Name: apoptotic process]//GO:0051898 [Name: negative regulation of protein kinase B signaling]//GO:0006470 [Name: protein dephosphorylation]//GO:0043408 [Name: regulation of MAPK cascade]//GO:0002667 [Name: regulation of T cell anergy]//GO:0042981 [Name: regulation of apoptotic process]//G…	hsa04151 [Pathway Title: PI3K-Akt signaling pathway]	-
ENSG00000088205	Pass filtering	No	DDX18	8321.68	0.236856	0.040115	1	1	10441	10969	10179	8852	8598	9544	2	q14.1	protein_coding	DDX18	DEAD (Asp-Glu-Ala-Asp) box polypeptide 18 [Source:HGNC Symbol;Acc:2741]	GO:0071392 [Name: cellular response to estradiol stimulus] | GO:0005730 [Name: nucleolus]//GO:0005694 [Name: chromosome]//GO:0005634 [Name: nucleus]//GO:0016020 [Name: membrane] | GO:0000166 [Name: nucleotide binding]//GO:0003676 [Name: nucleic acid binding]//GO:0004004 [Name: ATP-dependent RNA helicase activity]//GO:0004386 [Name: helicase activity]//GO:0005515 [Name: protein binding]//GO:000552…	-	-
ENSG00000181029	Pass filtering	No	TRAPPC5	65.2643	-0.329684	0.258077	1	1	93	103	116	53	49	76	19	p13.2	protein_coding	TRAPPC5	trafficking protein particle complex 5 [Source:HGNC Symbol;Acc:23067]	GO:0016192 [Name: vesicle-mediated transport]//GO:0006888 [Name: ER to Golgi vesicle-mediated transport]//GO:0048193 [Name: Golgi vesicle transport]//GO:0048208 [Name: COPII vesicle coating] | GO:0005829 [Name: cytosol]//GO:1990070 [Name: TRAPPI protein complex]//GO:0030008 [Name: TRAPP complex]//GO:0005783 [Name: endoplasmic reticulum]//GO:0005794 [Name: Golgi apparatus]//GO:1990072 [Name: TRAPP…	-	PA134875218
ENSG00000005471	Pass filtering	No	ABCB4	61.1117	0.771066	0.448592	1	1	5	13	8	9	10	16	7	q21.12	protein_coding	ABCB4	ATP-binding cassette, sub-family B (MDR/TAP), member 4 [Source:HGNC Symbol;Acc:45]	GO:0032782 [Name: bile acid secretion]//GO:0055085 [Name: transmembrane transport]//GO:0055088 [Name: lipid homeostasis]//GO:0061092 [Name: positive regulation of phospholipid translocation]//GO:1901557 [Name: response to fenofibrate]//GO:0032376 [Name: positive regulation of cholesterol transport]//GO:0099040 [Name: ceramide translocation]//GO:1903413 [Name: cellular response to bile acid]//GO:0…	hsa04976 [Pathway Title: Bile secretion]//hsa02010 [Pathway Title: ABC transporters]	-
ENSG00000125753	Pass filtering	No	VASP	2157.51	0.439911	0.0646665	1	1	2255	2282	2202	2137	2246	2245	19	q13.32	protein_coding	VASP	vasodilator-stimulated phosphoprotein [Source:HGNC Symbol;Acc:12652]	GO:0051289 [Name: protein homotetramerization]//GO:0030036 [Name: actin cytoskeleton organization]//GO:0030838 [Name: positive regulation of actin filament polymerization]//GO:0034329 [Name: cell junction assembly]//GO:0008154 [Name: actin polymerization or depolymerization]//GO:0001843 [Name: neural tube closure]//GO:0007411 [Name: axon guidance] | GO:0005923 [Name: bicellular tight junction]//G…	hsa04611 [Pathway Title: Platelet activation]//hsa04666 [Pathway Title: Fc gamma R-mediated phagocytosis]//hsa04015 [Pathway Title: Rap1 signaling pathway]//hsa04510 [Pathway Title: Focal adhesion]//hsa04022 [Pathway Title: cGMP-PKG signaling pathway]//hsa04670 [Pathway Title: Leukocyte transendothelial migration]	-
ENSG00000037280	Pass filtering	No	FLT4	442.912	-0.788645	0.118075	1	1	699	832	790	326	299	343	5	q35.3	protein_coding	FLT4	fms-related tyrosine kinase 4 [Source:HGNC Symbol;Acc:3767]	GO:0043410 [Name: positive regulation of MAPK cascade]//GO:0060312 [Name: regulation of blood vessel remodeling]//GO:0090037 [Name: positive regulation of protein kinase C signaling]//GO:0001934 [Name: positive regulation of protein phosphorylation]//GO:0007169 [Name: transmembrane receptor protein tyrosine kinase signaling pathway]//GO:0007585 [Name: respiratory gaseous exchange]//GO:0018108 [Na…	hsa04151 [Pathway Title: PI3K-Akt signaling pathway]//hsa04510 [Pathway Title: Focal adhesion]//hsa04060 [Pathway Title: Cytokine-cytokine receptor interaction]//hsa04014 [Pathway Title: Ras signaling pathway]//hsa04015 [Pathway Title: Rap1 signaling pathway]	-
ENSG00000160124	Pass filtering	No	CCDC58	680.867	-0.88513	0.112056	1	1	1234	1377	1291	540	496	485	3	q21.1	protein_coding	CCDC58	coiled-coil domain containing 58 [Source:HGNC Symbol;Acc:31136]	-	-	-
ENSG00000231389	Pass filtering	Down	HLA-DPA1	9075.63	-1.20007	0.0677642	0.00271086	0.0169272	5691	6970	6475	1891	1886	2242	6	p21.32	protein_coding	HLA-DPA1	major histocompatibility complex, class II, DP alpha 1 [Source:HGNC Symbol;Acc:4938]	GO:0042102 [Name: positive regulation of T cell proliferation]//GO:0071346 [Name: cellular response to interferon-gamma]//GO:0006955 [Name: immune response]//GO:0050852 [Name: T cell receptor signaling pathway]//GO:0002376 [Name: immune system process]//GO:0002504 [Name: antigen processing and presentation of peptide or polysaccharide antigen via MHC class II]//GO:0019882 [Name: antigen processin…	hsa04514 [Pathway Title: Cell adhesion molecules (CAMs)]//hsa05152 [Pathway Title: Tuberculosis]//hsa05322 [Pathway Title: Systemic lupus erythematosus]//hsa04672 [Pathway Title: Intestinal immune network for IgA production]//hsa05145 [Pathway Title: Toxoplasmosis]//hsa05168 [Pathway Title: Herpes simplex infection]//hsa05332 [Pathway Title: Graft-versus-host disease]//hsa04145 [Pathway Title: Ph…	-
ENSG00000176928	Pass filtering	Up	GCNT4	3980.33	5.19916	0.0729815	0	0	270	272	294	7598	7255	7431	5	q13.3	protein_coding	GCNT4	glucosaminyl (N-acetyl) transferase 4, core 2 [Source:HGNC Symbol;Acc:17973]	GO:0006486 [Name: protein glycosylation]//GO:0016266 [Name: O-glycan processing]//GO:0048872 [Name: homeostasis of number of cells]//GO:0006493 [Name: protein O-linked glycosylation]//GO:0060993 [Name: kidney morphogenesis]//GO:0042403 [Name: thyroid hormone metabolic process]//GO:0002121 [Name: inter-male aggressive behavior]//GO:0005975 [Name: carbohydrate metabolic process]//GO:0048729 [Name: …	hsa01100 [Pathway Title: Metabolic pathways]//hsa00512 [Pathway Title: Mucin type O-Glycan biosynthesis]	-
ENSG00000176920	Pass filtering	No	FUT2	3.73845	-0.7892	1.49779	0.0688031	0.321175	11	15	6	0	0	0	19	q13.33	protein_coding	FUT2	fucosyltransferase 2 (secretor status included) [Source:HGNC Symbol;Acc:4013]	GO:0005975 [Name: carbohydrate metabolic process]//GO:0036065 [Name: fucosylation]//GO:0006486 [Name: protein glycosylation]//GO:0042355 [Name: L-fucose catabolic process] | GO:0016020 [Name: membrane]//GO:0070062 [Name: extracellular exosome]//GO:0032580 [Name: Golgi cisterna membrane]//GO:0016021 [Name: integral component of membrane]//GO:0005794 [Name: Golgi apparatus] | GO:0008107 [Name: gala…	-	-
ENSG00000176927	Pass filtering	No	EFCAB5	372.066	0.865683	0.262608	1	1	487	430	278	588	572	460	17	q11.2	protein_coding	EFCAB5	EF-hand calcium binding domain 5 [Source:HGNC Symbol;Acc:24801]	GO:0046872 [Name: metal ion binding]//GO:0005509 [Name: calcium ion binding]	-	-
ENSG00000198169	Pass filtering	No	ZNF251	2184.11	-0.19325	0.0660365	1	1	3015	3232	3195	2074	1885	2026	8	q24.3	protein_coding	ZNF251	zinc finger protein 251 [Source:HGNC Symbol;Acc:13045]	GO:0006357 [Name: regulation of transcription from RNA polymerase II promoter]//GO:0006355 [Name: regulation of transcription, DNA-templated] | GO:0005622 [Name: intracellular]//GO:0005634 [Name: nucleus] | GO:0046872 [Name: metal ion binding]//GO:0003676 [Name: nucleic acid binding]//GO:0003677 [Name: DNA binding]//GO:0000981 [Name: RNA polymerase II transcription factor activity, sequence-speci…	-	-
ENSG00000198168	Pass filtering	Down	SVIP	2319.75	-1.50779	0.080126	1.61481e-10	1.96399e-09	5319	5420	4756	1359	1296	1279	11	p14.3	protein_coding	SVIP	small VCP/p97-interacting protein [Source:HGNC Symbol;Acc:25238]	GO:0043312 [Name: neutrophil degranulation]//GO:1903070 [Name: negative regulation of ER-associated ubiquitin-dependent protein catabolic process]//GO:0010508 [Name: positive regulation of autophagy]//GO:1903061 [Name: positive regulation of protein lipidation]//GO:1904240 [Name: negative regulation of VCP-NPL4-UFD1 AAA ATPase complex assembly]//GO:0031333 [Name: negative regulation of protein co…	hsa04141 [Pathway Title: Protein processing in endoplasmic reticulum]	-
ENSG00000198162	Pass filtering	No	MAN1A2	13030.4	0.373289	0.0346565	1	1	15010	16513	14971	14582	14264	14798	1	p12	protein_coding	MAN1A2	mannosidase, alpha, class 1A, member 2 [Source:HGNC Symbol;Acc:6822]	GO:0007585 [Name: respiratory gaseous exchange]//GO:0006486 [Name: protein glycosylation]//GO:0008152 [Name: metabolic process]//GO:1904381 [Name: Golgi apparatus mannose trimming]//GO:0048286 [Name: lung alveolus development]//GO:0006491 [Name: N-glycan processing]//GO:0009100 [Name: glycoprotein metabolic process] | GO:0016020 [Name: membrane]//GO:0000139 [Name: Golgi membrane]//GO:0005783 [Nam…	hsa00510 [Pathway Title: N-Glycan biosynthesis]//hsa04141 [Pathway Title: Protein processing in endoplasmic reticulum]//hsa01100 [Pathway Title: Metabolic pathways]	-
ENSG00000198161	Pass filtering	No	PPIAL4C	19.046	1.01011	0.546188	0.699437	1	7	8	4	14	9	9	1	q21.2	protein_coding	-	peptidylprolyl isomerase A (cyclophilin A)-like 4C [Source:HGNC Symbol;Acc:33995]	-	-	-
ENSG00000198160	Pass filtering	No	MIER1	7671.69	0.472333	0.0432341	1	1	8655	9271	8593	8692	8767	9198	1	p31.3	protein_coding	MIER1	mesoderm induction early response 1, transcriptional regulator [Source:HGNC Symbol;Acc:29657]	GO:0016575 [Name: histone deacetylation]//GO:0031937 [Name: positive regulation of chromatin silencing]//GO:0000122 [Name: negative regulation of transcription from RNA polymerase II promoter]//GO:0006355 [Name: regulation of transcription, DNA-templated]//GO:0043123 [Name: positive regulation of I-kappaB kinase/NF-kappaB signaling] | GO:0005737 [Name: cytoplasm]//GO:0017053 [Name: transcriptiona…	-	-
ENSG00000171049	Pass filtering	No	FPR2	48.4947	-0.0220927	0.410093	1	1	19	11	19	13	9	13	19	q13.41	protein_coding	FPR2	formyl peptide receptor 2 [Source:HGNC Symbol;Acc:3827]	GO:0007200 [Name: phospholipase C-activating G-protein coupled receptor signaling pathway]//GO:0007186 [Name: G-protein coupled receptor signaling pathway]//GO:0001774 [Name: microglial cell activation]//GO:1904646 [Name: cellular response to beta-amyloid]//GO:0007165 [Name: signal transduction]//GO:0002430 [Name: complement receptor mediated signaling pathway]//GO:0006954 [Name: inflammatory res…	hsa05150 [Pathway Title: Staphylococcus aureus infection]//hsa04080 [Pathway Title: Neuroactive ligand-receptor interaction]	PA162388901
ENSG00000171045	Pass filtering	No	TSNARE1	1382.58	0.228807	0.0919583	1	1	1387	1641	1530	1259	1281	1329	8	q24.3	protein_coding	TSNARE1	t-SNARE domain containing 1 [Source:HGNC Symbol;Acc:26437]	GO:0006906 [Name: vesicle fusion]//GO:0048278 [Name: vesicle docking]//GO:0016192 [Name: vesicle-mediated transport]//GO:0006886 [Name: intracellular protein transport] | GO:0031201 [Name: SNARE complex]//GO:0016021 [Name: integral component of membrane]//GO:0012505 [Name: endomembrane system]//GO:0016020 [Name: membrane] | GO:0000149 [Name: SNARE binding]//GO:0005484 [Name: SNAP receptor activit…	-	-
ENSG00000171044	Pass filtering	No	XKR6	117.678	-0.799974	0.277831	1	1	96	168	87	43	46	51	8	p23.1	protein_coding	XKR6	XK, Kell blood group complex subunit-related family, member 6 [Source:HGNC Symbol;Acc:27806]	GO:1902742 [Name: apoptotic process involved in development]//GO:0070782 [Name: phosphatidylserine exposure on apoptotic cell surface]//GO:0043652 [Name: engulfment of apoptotic cell] | GO:0016021 [Name: integral component of membrane]//GO:0005886 [Name: plasma membrane]//GO:0016020 [Name: membrane]	-	-
ENSG00000175745	Pass filtering	No	NR2F1	5.32971	0.538778	0.696622	1	1	9	7	7	11	11	8	5	q15	protein_coding	NR2F1	nuclear receptor subfamily 2, group F, member 1 [Source:HGNC Symbol;Acc:7975]	GO:0000122 [Name: negative regulation of transcription from RNA polymerase II promoter]//GO:0007165 [Name: signal transduction]//GO:0006367 [Name: transcription initiation from RNA polymerase II promoter]//GO:0007399 [Name: nervous system development]//GO:0006355 [Name: regulation of transcription, DNA-templated]//GO:0010977 [Name: negative regulation of neuron projection development]//GO:0043401…	-	-
ENSG00000147316	Pass filtering	Up	MCPH1	7475.98	1.27221	0.0376542	4.15692e-13	5.8001e-12	6355	6506	6145	11263	10650	11394	8	p23.1	protein_coding	MCPH1	microcephalin 1 [Source:HGNC Symbol;Acc:6954]	GO:0060623 [Name: regulation of chromosome condensation]//GO:0097150 [Name: neuronal stem cell population maintenance]//GO:0000132 [Name: establishment of mitotic spindle orientation]//GO:0071539 [Name: protein localization to centrosome]//GO:0010468 [Name: regulation of gene expression]//GO:0000122 [Name: negative regulation of transcription from RNA polymerase II promoter]//GO:0021987 [Name: ce…	-	-
ENSG00000167476	Pass filtering	No	JSRP1	12.5052	0.00655588	0.682283	1	1	6	5	8	0	5	9	19	p13.3	protein_coding	JSRP1	junctional sarcoplasmic reticulum protein 1 [Source:HGNC Symbol;Acc:24963]	GO:0003009 [Name: skeletal muscle contraction]//GO:0060314 [Name: regulation of ryanodine-sensitive calcium-release channel activity] | GO:0005783 [Name: endoplasmic reticulum]//GO:0016020 [Name: membrane]//GO:0016529 [Name: sarcoplasmic reticulum]//GO:0033017 [Name: sarcoplasmic reticulum membrane]//GO:0005789 [Name: endoplasmic reticulum membrane]	-	PA143485511
ENSG00000111897	Pass filtering	No	SERINC1	13962.1	0.436358	0.0403657	1	1	14072	15682	14337	14551	13731	14961	6	q22.31	protein_coding	SERINC1	serine incorporator 1 [Source:HGNC Symbol;Acc:13464]	GO:0006665 [Name: sphingolipid metabolic process]//GO:1904222 [Name: positive regulation of serine C-palmitoyltransferase activity]//GO:1904219 [Name: positive regulation of CDP-diacylglycerol-serine O-phosphatidyltransferase activity]//GO:0008654 [Name: phospholipid biosynthetic process]//GO:0044091 [Name: membrane biogenesis]//GO:0006629 [Name: lipid metabolic process]//GO:0006658 [Name: phosph…	-	-
ENSG00000253873	Pass filtering	No	PCDHGA11	57.1096	-0.810797	0.386071	1	1	72	90	140	52	23	43	5	q31.3	protein_coding	PCDHGA11	protocadherin gamma subfamily A, 11 [Source:HGNC Symbol;Acc:8698]	GO:0007156 [Name: homophilic cell adhesion via plasma membrane adhesion molecules]//GO:0007155 [Name: cell adhesion] | GO:0016021 [Name: integral component of membrane]//GO:0005887 [Name: integral component of plasma membrane]//GO:0005886 [Name: plasma membrane]//GO:0016020 [Name: membrane] | GO:0005509 [Name: calcium ion binding]	-	PA33046
ENSG00000268500	Pass filtering	No	SIGLEC5	59.8175	-1.88953	0.74592	0.0884182	0.399201	18	49	27	7	7	0	19	q13.41	protein_coding	-	-	-	-	-
ENSG00000084754	Pass filtering	No	HADHA	11906.6	-0.161433	0.0347201	1	1	18556	20593	18174	12379	11953	12774	2	p23.3	protein_coding	HADHA	hydroxyacyl-CoA dehydrogenase/3-ketoacyl-CoA thiolase/enoyl-CoA hydratase (trifunctional protein), alpha subunit [Source:HGNC Symbol;Acc:4801]	GO:0055114 [Name: oxidation-reduction process]//GO:0008152 [Name: metabolic process]//GO:0006629 [Name: lipid metabolic process]//GO:0006635 [Name: fatty acid beta-oxidation]//GO:0042493 [Name: response to drug]//GO:0035965 [Name: cardiolipin acyl-chain remodeling]//GO:0006631 [Name: fatty acid metabolic process]//GO:0032868 [Name: response to insulin] | GO:0042645 [Name: mitochondrial nucleoid]/…	-	-
ENSG00000240065	Pass filtering	No	PSMB9	2116.59	-0.372744	0.0673793	1	1	3002	3349	3037	1829	1702	1711	6	p21.32	protein_coding	PSMB9	proteasome (prosome, macropain) subunit, beta type, 9 [Source:HGNC Symbol;Acc:9546]	GO:0050852 [Name: T cell receptor signaling pathway]//GO:0055085 [Name: transmembrane transport]//GO:0070498 [Name: interleukin-1-mediated signaling pathway]//GO:2000116 [Name: regulation of cysteine-type endopeptidase activity]//GO:0016032 [Name: viral process]//GO:0043161 [Name: proteasome-mediated ubiquitin-dependent protein catabolic process]//GO:0043687 [Name: post-translational protein modi…	-	-
ENSG00000095637	Pass filtering	No	SORBS1	44.0039	-0.282579	0.349213	1	1	64	74	44	45	21	40	10	q24.1	protein_coding	SORBS1	sorbin and SH3 domain containing 1 [Source:HGNC Symbol;Acc:14565]	GO:0046326 [Name: positive regulation of glucose import]//GO:0006936 [Name: muscle contraction]//GO:0007160 [Name: cell-matrix adhesion]//GO:0007015 [Name: actin filament organization]//GO:0032869 [Name: cellular response to insulin stimulus]//GO:0043149 [Name: stress fiber assembly]//GO:0008286 [Name: insulin receptor signaling pathway]//GO:1903078 [Name: positive regulation of protein localizat…	hsa03320 [Pathway Title: PPAR signaling pathway]//hsa04910 [Pathway Title: Insulin signaling pathway]//hsa04520 [Pathway Title: Adherens junction]	-
ENSG00000034713	Pass filtering	No	GABARAPL2	2749.49	-0.0396777	0.083753	1	1	3974	4295	3523	2994	2508	2808	16	q23.1	protein_coding	GABARAPL2	GABA(A) receptor-associated protein-like 2 [Source:HGNC Symbol;Acc:13291]	GO:0006914 [Name: autophagy]//GO:0032781 [Name: positive regulation of ATPase activity]//GO:0006891 [Name: intra-Golgi vesicle-mediated transport]//GO:0015031 [Name: protein transport]//GO:0016236 [Name: macroautophagy]//GO:0097352 [Name: autophagosome maturation]//GO:0000422 [Name: mitophagy]//GO:0000045 [Name: autophagosome assembly]//GO:0006995 [Name: cellular response to nitrogen starvation]/…	-	-
ENSG00000148225	Pass filtering	No	WDR31	255.097	-0.986609	0.16185	0.981049	1	480	631	583	202	208	200	9	q32	protein_coding	WDR31	WD repeat domain 31 [Source:HGNC Symbol;Acc:21421]	GO:0005515 [Name: protein binding]	-	-
ENSG00000133135	Pass filtering	Down	RNF128	20.2514	-9.09457	2.89281	2.01043e-08	2.12861e-07	82	88	76	0	0	0	X	q22.3	protein_coding	RNF128	ring finger protein 128, E3 ubiquitin protein ligase [Source:HGNC Symbol;Acc:21153]	GO:0016579 [Name: protein deubiquitination]//GO:0031647 [Name: regulation of protein stability]//GO:0016567 [Name: protein ubiquitination]//GO:0061462 [Name: protein localization to lysosome]//GO:0006511 [Name: ubiquitin-dependent protein catabolic process]//GO:1904352 [Name: positive regulation of protein catabolic process in the vacuole]//GO:0042036 [Name: negative regulation of cytokine biosyn…	-	-
ENSG00000133134	Pass filtering	No	BEX2	715.503	-0.671774	0.144003	1	1	1117	1569	1240	601	598	562	X	q22.1	protein_coding	BEX2	brain expressed X-linked 2 [Source:HGNC Symbol;Acc:30933]	GO:0042981 [Name: regulation of apoptotic process]//GO:0007049 [Name: cell cycle]//GO:0006915 [Name: apoptotic process]//GO:0051726 [Name: regulation of cell cycle] | GO:0005634 [Name: nucleus]//GO:0005737 [Name: cytoplasm] | GO:0005515 [Name: protein binding]	-	PA134977614
ENSG00000138303	Pass filtering	No	ASCC1	2057.1	0.366137	0.130771	1	1	2403	2825	2368	2426	2306	2372	10	q22.1	protein_coding	ASCC1	activating signal cointegrator 1 complex subunit 1 [Source:HGNC Symbol;Acc:24268]	GO:0006307 [Name: DNA dealkylation involved in DNA repair]//GO:0006355 [Name: regulation of transcription, DNA-templated]//GO:0006281 [Name: DNA repair]//GO:0006974 [Name: cellular response to DNA damage stimulus] | GO:0005634 [Name: nucleus]//GO:0016607 [Name: nuclear speck]//GO:0005654 [Name: nucleoplasm]//GO:0005667 [Name: transcription factor complex]//GO:0031594 [Name: neuromuscular junction…	-	-
ENSG00000133138	Pass filtering	No	TBC1D8B	159.335	-1.16177	0.184045	0.315599	1	356	383	344	131	108	106	X	q22.3	protein_coding	TBC1D8B	TBC1 domain family, member 8B (with GRAM domain) [Source:HGNC Symbol;Acc:24715]	GO:0006886 [Name: intracellular protein transport]//GO:0090630 [Name: activation of GTPase activity] | GO:0005623 [Name: cell] | GO:0005096 [Name: GTPase activator activity]//GO:0005509 [Name: calcium ion binding]//GO:0017137 [Name: Rab GTPase binding]	-	PA145148061
ENSG00000144579	Pass filtering	No	CTDSP1	5415.56	0.242848	0.0739424	1	1	6917	6952	7302	6048	5623	6551	2	q35	protein_coding	CTDSP1	CTD (carboxy-terminal domain, RNA polymerase II, polypeptide A) small phosphatase 1 [Source:HGNC Symbol;Acc:21614]	GO:0006470 [Name: protein dephosphorylation]//GO:0050768 [Name: negative regulation of neurogenesis]//GO:2000134 [Name: negative regulation of G1/S transition of mitotic cell cycle]//GO:0006357 [Name: regulation of transcription from RNA polymerase II promoter]//GO:0001933 [Name: negative regulation of protein phosphorylation]//GO:0045665 [Name: negative regulation of neuron differentiation]//GO:…	-	-
ENSG00000067840	Pass filtering	No	PDZD4	107.479	0.786378	0.342326	1	1	44	32	42	34	66	55	X	q28	protein_coding	PDZD4	PDZ domain containing 4 [Source:HGNC Symbol;Acc:21167]	GO:0016567 [Name: protein ubiquitination] | GO:0005737 [Name: cytoplasm]//GO:0005938 [Name: cell cortex] | GO:0061630 [Name: ubiquitin protein ligase activity]//GO:0005515 [Name: protein binding]	-	PA134896313
ENSG00000146592	Pass filtering	Down	CREB5	193.378	-1.86222	0.346365	0.00619936	0.036616	316	396	311	63	78	50	7	p15.1	protein_coding	CREB5	cAMP responsive element binding protein 5 [Source:HGNC Symbol;Acc:16844]	GO:0045893 [Name: positive regulation of transcription, DNA-templated]//GO:0006366 [Name: transcription from RNA polymerase II promoter]//GO:0006355 [Name: regulation of transcription, DNA-templated]//GO:0006357 [Name: regulation of transcription from RNA polymerase II promoter] | GO:0070062 [Name: extracellular exosome]//GO:0005634 [Name: nucleus] | GO:0005515 [Name: protein binding]//GO:0000981…	hsa04152 [Pathway Title: AMPK signaling pathway]//hsa04922 [Pathway Title: Glucagon signaling pathway]//hsa04022 [Pathway Title: cGMP-PKG signaling pathway]//hsa04261 [Pathway Title: Adrenergic signaling in cardiomyocytes]//hsa04915 [Pathway Title: Estrogen signaling pathway]//hsa04925 [Pathway Title: Aldosterone synthesis and secretion]//hsa05030 [Pathway Title: Cocaine addiction]//hsa05034 [Pat…	-
ENSG00000172828	Pass filtering	Down	CES3	62.692	-3.35292	0.455509	5.43228e-08	5.55353e-07	153	226	184	21	9	7	16	q22.1	protein_coding	CES3	carboxylesterase 3 [Source:HGNC Symbol;Acc:1865]	GO:0034383 [Name: low-density lipoprotein particle clearance]//GO:0006805 [Name: xenobiotic metabolic process]//GO:0016042 [Name: lipid catabolic process] | GO:0005615 [Name: extracellular space]//GO:0005829 [Name: cytosol]//GO:0005788 [Name: endoplasmic reticulum lumen]//GO:0005783 [Name: endoplasmic reticulum]//GO:0070062 [Name: extracellular exosome] | GO:0004771 [Name: sterol esterase activit…	-	-
ENSG00000254692	Pass filtering	No	TM9SF1	57.3832	4.24399	0.946601	0.484144	1	8	25	3	8	567	10	14	q12	protein_coding	-	Transmembrane 9 superfamily member 1 [Source:UniProtKB/TrEMBL;Acc:E9PSI1]	GO:0072657 [Name: protein localization to membrane]//GO:0007034 [Name: vacuolar transport] | GO:0016020 [Name: membrane]//GO:0016021 [Name: integral component of membrane]	-	-
ENSG00000141068	Pass filtering	No	KSR1	835.728	0.466968	0.230944	1	1	624	908	689	631	528	1107	17	q11.1	protein_coding	KSR1	kinase suppressor of ras 1 [Source:HGNC Symbol;Acc:6465]	GO:0007265 [Name: Ras protein signal transduction]//GO:0042127 [Name: regulation of cell proliferation]//GO:0043405 [Name: regulation of MAP kinase activity]//GO:0035556 [Name: intracellular signal transduction]//GO:0019933 [Name: cAMP-mediated signaling]//GO:0006468 [Name: protein phosphorylation]//GO:0000165 [Name: MAPK cascade]//GO:0043410 [Name: positive regulation of MAPK cascade] | GO:00057…	hsa04014 [Pathway Title: Ras signaling pathway]//hsa05152 [Pathway Title: Tuberculosis]	-
ENSG00000137309	Pass filtering	No	HMGA1	4506.67	0.10801	0.0519149	1	1	6520	7458	6553	5591	4949	5488	6	p21.31	protein_coding	HMGA1	high mobility group AT-hook 1 [Source:HGNC Symbol;Acc:5010]	GO:0006355 [Name: regulation of transcription, DNA-templated]//GO:0051169 [Name: nuclear transport]//GO:0065003 [Name: macromolecular complex assembly]//GO:2000774 [Name: positive regulation of cellular senescence]//GO:0031936 [Name: negative regulation of chromatin silencing]//GO:0045893 [Name: positive regulation of transcription, DNA-templated]//GO:0090402 [Name: oncogene-induced cell senescen…	-	-
ENSG00000144681	Pass filtering	No	STAC	42.1663	0.0702308	0.353389	1	1	25	26	26	23	18	18	3	p22.3	protein_coding	STAC	SH3 and cysteine rich domain [Source:HGNC Symbol;Acc:11353]	GO:0034605 [Name: cellular response to heat]//GO:1901385 [Name: regulation of voltage-gated calcium channel activity]//GO:1903078 [Name: positive regulation of protein localization to plasma membrane]//GO:2001259 [Name: positive regulation of cation channel activity]//GO:0007165 [Name: signal transduction]//GO:0035556 [Name: intracellular signal transduction]//GO:0006936 [Name: muscle contraction…	-	-
ENSG00000172824	Pass filtering	No	CES4A	392.202	-0.213746	0.13892	1	1	310	345	327	235	168	210	16	q22.1	protein_coding	CES4A	carboxylesterase 4A [Source:HGNC Symbol;Acc:26741]	GO:0016042 [Name: lipid catabolic process] | GO:0005615 [Name: extracellular space]//GO:0005576 [Name: extracellular region] | GO:0016787 [Name: hydrolase activity]//GO:0004771 [Name: sterol esterase activity]//GO:0052689 [Name: carboxylic ester hydrolase activity]//GO:0004806 [Name: triglyceride lipase activity]	-	PA164717904
ENSG00000066468	Pass filtering	No	FGFR2	11.8307	-1.69516	0.953344	0.16807	0.707502	12	34	15	6	0	3	10	q26.13	protein_coding	FGFR2	fibroblast growth factor receptor 2 [Source:HGNC Symbol;Acc:3689]	GO:0001701 [Name: in utero embryonic development]//GO:0021847 [Name: ventricular zone neuroblast division]//GO:0040036 [Name: regulation of fibroblast growth factor receptor signaling pathway]//GO:0043410 [Name: positive regulation of MAPK cascade]//GO:0045667 [Name: regulation of osteoblast differentiation]//GO:0048762 [Name: mesenchymal cell differentiation]//GO:0051150 [Name: regulation of smo…	hsa04144 [Pathway Title: Endocytosis]//hsa04015 [Pathway Title: Rap1 signaling pathway]//hsa04550 [Pathway Title: Signaling pathways regulating pluripotency of stem cells]//hsa04014 [Pathway Title: Ras signaling pathway]//hsa04151 [Pathway Title: PI3K-Akt signaling pathway]//hsa04010 [Pathway Title: MAPK signaling pathway]//hsa04810 [Pathway Title: Regulation of actin cytoskeleton]//hsa05200 [Pat…	-
ENSG00000173193	Pass filtering	No	PARP14	18740.2	-0.429686	0.0465077	1	1	25988	28235	25653	14323	13903	14698	3	q21.1	protein_coding	PARP14	poly (ADP-ribose) polymerase family, member 14 [Source:HGNC Symbol;Acc:29232]	GO:0060336 [Name: negative regulation of interferon-gamma-mediated signaling pathway]//GO:1902216 [Name: positive regulation of interleukin-4-mediated signaling pathway]//GO:0042532 [Name: negative regulation of tyrosine phosphorylation of STAT protein]//GO:0002376 [Name: immune system process]//GO:0045087 [Name: innate immune response]//GO:0010629 [Name: negative regulation of gene expression]//…	-	-
ENSG00000067596	Pass filtering	No	DHX8	9554.4	0.720802	0.0330996	1	1	10087	11180	9996	12871	11720	12741	17	q21.31	protein_coding	DHX8	DEAH (Asp-Glu-Ala-His) box polypeptide 8 [Source:HGNC Symbol;Acc:2749]	GO:0006396 [Name: RNA processing]//GO:0000398 [Name: mRNA splicing, via spliceosome]//GO:0000390 [Name: spliceosomal complex disassembly]//GO:0008380 [Name: RNA splicing]//GO:0006397 [Name: mRNA processing] | GO:0005654 [Name: nucleoplasm]//GO:0016604 [Name: nuclear body]//GO:0005634 [Name: nucleus]//GO:0005681 [Name: spliceosomal complex]//GO:0071013 [Name: catalytic step 2 spliceosome]//GO:0071…	hsa03040 [Pathway Title: Spliceosome]	-
ENSG00000204038	Pass filtering	No	AL359195.1	4.11867	-0.476695	1.09625	0.642197	1	0	0	3	0	0	0	10	q23.1	protein_coding	-	Uncharacterized protein; cDNA FLJ46261 fis, clone TESTI4025062 [Source:UniProtKB/TrEMBL;Acc:Q6ZRL6]	-	-	-
ENSG00000116604	Pass filtering	Up	MEF2D	5941.88	1.21884	0.0618186	0.000340235	0.00240595	4857	4905	4709	8652	7504	8342	1	q22	protein_coding	MEF2D	myocyte enhancer factor 2D [Source:HGNC Symbol;Acc:6997]	GO:0045893 [Name: positive regulation of transcription, DNA-templated]//GO:1904707 [Name: positive regulation of vascular smooth muscle cell proliferation]//GO:0002062 [Name: chondrocyte differentiation]//GO:0035914 [Name: skeletal muscle cell differentiation]//GO:0006915 [Name: apoptotic process]//GO:0030154 [Name: cell differentiation]//GO:0007517 [Name: muscle organ development]//GO:0001958 [N…	hsa04022 [Pathway Title: cGMP-PKG signaling pathway]	-
ENSG00000080189	Pass filtering	No	SLC35C2	2474.22	0.594856	0.0919442	1	1	2185	2388	2559	2713	2551	2562	20	q13.12	protein_coding	SLC35C2	solute carrier family 35 (GDP-fucose transporter), member C2 [Source:HGNC Symbol;Acc:17117]	GO:0015786 [Name: UDP-glucose transport]//GO:0036065 [Name: fucosylation]//GO:0045747 [Name: positive regulation of Notch signaling pathway]//GO:0010629 [Name: negative regulation of gene expression]//GO:0036066 [Name: protein O-linked fucosylation] | GO:0033116 [Name: endoplasmic reticulum-Golgi intermediate compartment membrane]//GO:0005654 [Name: nucleoplasm]//GO:0005794 [Name: Golgi apparatus…	-	-
ENSG00000147883	Pass filtering	No	CDKN2B	6.40859	-1.60146	0.862473	0.200411	0.828585	13	17	12	2	3	2	9	p21.3	protein_coding	CDKN2B	cyclin-dependent kinase inhibitor 2B (p15, inhibits CDK4) [Source:HGNC Symbol;Acc:1788]	GO:0042326 [Name: negative regulation of phosphorylation]//GO:0048536 [Name: spleen development]//GO:0007093 [Name: mitotic cell cycle checkpoint]//GO:0031668 [Name: cellular response to extracellular stimulus]//GO:0007049 [Name: cell cycle]//GO:0007050 [Name: cell cycle arrest]//GO:0000086 [Name: G2/M transition of mitotic cell cycle]//GO:0008285 [Name: negative regulation of cell proliferation]…	hsa04350 [Pathway Title: TGF-beta signaling pathway]//hsa05203 [Pathway Title: Viral carcinogenesis]//hsa05222 [Pathway Title: Small cell lung cancer]//hsa05200 [Pathway Title: Pathways in cancer]//hsa04068 [Pathway Title: FoxO signaling pathway]//hsa05166 [Pathway Title: HTLV-I infection]//hsa04110 [Pathway Title: Cell cycle]	-
ENSG00000147889	Pass filtering	No	CDKN2A	62.1463	1.1173	0.366127	0.574469	1	30	65	59	80	72	105	9	p21.3	protein_coding	CDKN2A	cyclin-dependent kinase inhibitor 2A [Source:HGNC Symbol;Acc:1787]	GO:0001953 [Name: negative regulation of cell-matrix adhesion]//GO:0007049 [Name: cell cycle]//GO:2000059 [Name: negative regulation of protein ubiquitination involved in ubiquitin-dependent protein catabolic process]//GO:0007050 [Name: cell cycle arrest]//GO:0090398 [Name: cellular senescence]//GO:2000774 [Name: positive regulation of cellular senescence]//GO:0010389 [Name: regulation of G2/M tr…	hsa05223 [Pathway Title: Non-small cell lung cancer]//hsa04110 [Pathway Title: Cell cycle]//hsa05212 [Pathway Title: Pancreatic cancer]//hsa05219 [Pathway Title: Bladder cancer]//hsa05220 [Pathway Title: Chronic myeloid leukemia]//hsa05166 [Pathway Title: HTLV-I infection]//hsa05218 [Pathway Title: Melanoma]//hsa05200 [Pathway Title: Pathways in cancer]//hsa05203 [Pathway Title: Viral carcinogene…	-
ENSG00000101935	Pass filtering	No	AMMECR1	2452.83	0.385799	0.0802316	1	1	2870	3182	2679	2627	2674	2968	X	q23	protein_coding	AMMECR1	Alport syndrome, mental retardation, midface hypoplasia and elliptocytosis chromosomal region gene 1 [Source:HGNC Symbol;Acc:467]	GO:0008150 [Name: biological_process] | GO:0005634 [Name: nucleus] | GO:0005515 [Name: protein binding]	-	-
ENSG00000101938	Pass filtering	Down	CHRDL1	415.546	-1.53799	0.174812	0.00133475	0.00873665	1128	1204	1268	340	251	296	X	q23	protein_coding	CHRDL1	chordin-like 1 [Source:HGNC Symbol;Acc:29861]	GO:0030509 [Name: BMP signaling pathway]//GO:0030514 [Name: negative regulation of BMP signaling pathway]//GO:0001654 [Name: eye development]//GO:0030154 [Name: cell differentiation]//GO:0043687 [Name: post-translational protein modification]//GO:0048749 [Name: compound eye development]//GO:0007399 [Name: nervous system development]//GO:0001503 [Name: ossification]//GO:0007275 [Name: multicellula…	-	PA134933380
ENSG00000130653	Pass filtering	Up	PNPLA7	695.226	1.69182	0.139824	4.50642e-07	4.28711e-06	264	249	268	601	525	729	9	q34.3	protein_coding	PNPLA7	patatin-like phospholipase domain containing 7 [Source:HGNC Symbol;Acc:24768]	GO:0016042 [Name: lipid catabolic process]//GO:0006629 [Name: lipid metabolic process] | GO:0016020 [Name: membrane]//GO:0005634 [Name: nucleus]//GO:0005783 [Name: endoplasmic reticulum]//GO:0031966 [Name: mitochondrial membrane]//GO:0005764 [Name: lysosome]//GO:0005765 [Name: lysosomal membrane]//GO:0005739 [Name: mitochondrion]//GO:0031965 [Name: nuclear membrane]//GO:0016021 [Name: integral co…	-	-
ENSG00000113389	Pass filtering	Down	NPR3	50.348	-2.58641	0.595279	0.00212952	0.0135193	174	166	172	9	16	29	5	p13.3	protein_coding	NPR3	natriuretic peptide receptor C/guanylate cyclase C (atrionatriuretic peptide receptor C) [Source:HGNC Symbol;Acc:7945]	GO:0001501 [Name: skeletal system development]//GO:0002158 [Name: osteoclast proliferation]//GO:0033688 [Name: regulation of osteoblast proliferation]//GO:0007194 [Name: negative regulation of adenylate cyclase activity]//GO:0048662 [Name: negative regulation of smooth muscle cell proliferation]//GO:0051000 [Name: positive regulation of nitric-oxide synthase activity]//GO:0007200 [Name: phospholi…	-	PA31737
ENSG00000067334	Pass filtering	No	DNTTIP2	3459.41	0.0320012	0.0706188	1	1	5308	5227	4888	3686	3682	4069	1	p22.1	protein_coding	DNTTIP2	deoxynucleotidyltransferase, terminal, interacting protein 2 [Source:HGNC Symbol;Acc:24013]	GO:0005730 [Name: nucleolus]//GO:0005634 [Name: nucleus] | GO:0003723 [Name: RNA binding]	-	-
ENSG00000113387	Pass filtering	No	SUB1	14216.6	-0.389213	0.0363757	1	1	21848	24294	22593	12748	12382	12855	5	p13.3	protein_coding	SUB1	SUB1 homolog (S. cerevisiae) [Source:HGNC Symbol;Acc:19985]	GO:0032508 [Name: DNA duplex unwinding]//GO:0006357 [Name: regulation of transcription from RNA polymerase II promoter]//GO:0051260 [Name: protein homooligomerization]//GO:0006355 [Name: regulation of transcription, DNA-templated]//GO:0045944 [Name: positive regulation of transcription from RNA polymerase II promoter]//GO:0060395 [Name: SMAD protein signal transduction]//GO:0060261 [Name: positiv…	-	-
ENSG00000113384	Pass filtering	No	GOLPH3	4901.43	0.0366041	0.0341945	1	1	6686	7288	6754	5092	4880	5438	5	p13.3	protein_coding	GOLPH3	golgi phosphoprotein 3 (coat-protein) [Source:HGNC Symbol;Acc:15452]	GO:0006890 [Name: retrograde vesicle-mediated transport, Golgi to ER]//GO:0043001 [Name: Golgi to plasma membrane protein transport]//GO:0043066 [Name: negative regulation of apoptotic process]//GO:0045053 [Name: protein retention in Golgi apparatus]//GO:0009306 [Name: protein secretion]//GO:0010467 [Name: gene expression]//GO:0090161 [Name: Golgi ribbon formation]//GO:0008283 [Name: cell prolife…	-	-
ENSG00000099985	Pass filtering	Down	OSM	206.055	-3.01727	0.233462	1.41945e-18	2.47592e-17	430	573	588	38	50	51	22	q12.2	protein_coding	OSM	oncostatin M [Source:HGNC Symbol;Acc:8506]	GO:0008284 [Name: positive regulation of cell proliferation]//GO:0008285 [Name: negative regulation of cell proliferation]//GO:0050729 [Name: positive regulation of inflammatory response]//GO:0006955 [Name: immune response]//GO:0046888 [Name: negative regulation of hormone secretion]//GO:0051781 [Name: positive regulation of cell division]//GO:0051897 [Name: positive regulation of protein kinase …	hsa04060 [Pathway Title: Cytokine-cytokine receptor interaction]//hsa04151 [Pathway Title: PI3K-Akt signaling pathway]//hsa04630 [Pathway Title: Jak-STAT signaling pathway]	PA32836
ENSG00000076258	Pass filtering	No	FMO4	257.265	-0.726058	0.124405	1	1	389	442	400	169	173	194	1	q24.3	protein_coding	FMO4	flavin containing monooxygenase 4 [Source:HGNC Symbol;Acc:3772]	GO:0042737 [Name: drug catabolic process]//GO:0055114 [Name: oxidation-reduction process] | GO:0016020 [Name: membrane]//GO:0005783 [Name: endoplasmic reticulum]//GO:0043231 [Name: intracellular membrane-bounded organelle]//GO:0016021 [Name: integral component of membrane]//GO:0005789 [Name: endoplasmic reticulum membrane]//GO:0031090 [Name: organelle membrane] | GO:0016491 [Name: oxidoreductase …	hsa00982 [Pathway Title: Drug metabolism - cytochrome P450]	-
ENSG00000234631	Pass filtering	No	AL162407.1	19.3421	0.547499	0.439512	1	1	25	22	12	21	21	25	10	q25.3	protein_coding	-	CDNA FLJ20147 fis, clone COL07954; HCG1781466; Uncharacterized protein [Source:UniProtKB/TrEMBL;Acc:Q9NXN1]	-	-	-
ENSG00000180592	Pass filtering	Down	SKIDA1	90.9851	-2.81745	0.251398	1.59728e-13	2.27797e-12	280	290	275	35	22	28	10	p12.31	protein_coding	SKIDA1	SKI/DACH domain containing 1 [Source:HGNC Symbol;Acc:32697]	-	-	PA162377645
ENSG00000061656	Pass filtering	No	SPAG4	49.7841	-1.3504	0.491154	0.292835	1	47	62	50	24	11	5	20	q11.22	protein_coding	SPAG4	sperm associated antigen 4 [Source:HGNC Symbol;Acc:11214]	GO:0090286 [Name: cytoskeletal anchoring at nuclear membrane]//GO:0007283 [Name: spermatogenesis]//GO:0030154 [Name: cell differentiation]//GO:0006998 [Name: nuclear envelope organization] | GO:0016020 [Name: membrane]//GO:0005637 [Name: nuclear inner membrane]//GO:0005737 [Name: cytoplasm]//GO:0042995 [Name: cell projection]//GO:0005635 [Name: nuclear envelope]//GO:0031514 [Name: motile cilium]/…	-	-
ENSG00000180596	Pass filtering	No	HIST1H2BC	44460.5	0.371951	0.0570511	1	1	65538	73490	67725	65626	60897	67454	6	p22.2	protein_coding	HIST1H2BC	histone cluster 1, H2bc [Source:HGNC Symbol;Acc:4757]	GO:0061844 [Name: antimicrobial humoral immune response mediated by antimicrobial peptide]//GO:0006334 [Name: nucleosome assembly]//GO:0019731 [Name: antibacterial humoral response]//GO:0042742 [Name: defense response to bacterium]//GO:0050830 [Name: defense response to Gram-positive bacterium]//GO:0002227 [Name: innate immune response in mucosa]//GO:0016567 [Name: protein ubiquitination] | GO:00…	hsa05203 [Pathway Title: Viral carcinogenesis]//hsa05034 [Pathway Title: Alcoholism]//hsa05322 [Pathway Title: Systemic lupus erythematosus]	PA29132
ENSG00000073578	Pass filtering	No	SDHA	7169.14	0.39331	0.044268	1	1	8270	9961	8906	8641	8287	8869	5	p15.33	protein_coding	SDHA	succinate dehydrogenase complex, subunit A, flavoprotein (Fp) [Source:HGNC Symbol;Acc:10680]	GO:0055114 [Name: oxidation-reduction process]//GO:0006099 [Name: tricarboxylic acid cycle]//GO:0006121 [Name: mitochondrial electron transport, succinate to ubiquinone]//GO:0007399 [Name: nervous system development]//GO:0022904 [Name: respiratory electron transport chain]//GO:0022900 [Name: electron transport chain]//GO:0006105 [Name: succinate metabolic process] | GO:0005739 [Name: mitochondrio…	-	-
ENSG00000180884	Pass filtering	No	ZNF792	2109.47	0.11867	0.0695493	1	1	2337	2581	2469	2117	1699	2005	19	q13.11	protein_coding	ZNF792	zinc finger protein 792 [Source:HGNC Symbol;Acc:24751]	GO:0006357 [Name: regulation of transcription from RNA polymerase II promoter]//GO:0006355 [Name: regulation of transcription, DNA-templated] | GO:0005634 [Name: nucleus]//GO:0005622 [Name: intracellular] | GO:0000981 [Name: RNA polymerase II transcription factor activity, sequence-specific DNA binding]//GO:0003677 [Name: DNA binding]//GO:0005515 [Name: protein binding]//GO:0003676 [Name: nucleic…	-	PA162410535
ENSG00000169203	Pass filtering	No	RP11-231C14.4	2474.39	1.12911	0.0727828	0.0684874	0.319887	1529	1554	1285	2367	2140	2438	16	p11.2	protein_coding	NPIPB12	Uncharacterized protein [Source:UniProtKB/TrEMBL;Acc:A8MQ56]	GO:0005654 [Name: nucleoplasm]//GO:0016021 [Name: integral component of membrane]//GO:0016020 [Name: membrane]	-	-
ENSG00000089009	Pass filtering	No	RPL6	42386.9	-0.599915	0.0740158	1	1	78155	80063	66056	36620	33798	36604	12	q24.13	protein_coding	RPL6	ribosomal protein L6 [Source:HGNC Symbol;Acc:10362]	GO:0000027 [Name: ribosomal large subunit assembly]//GO:0006412 [Name: translation]//GO:0002181 [Name: cytoplasmic translation]//GO:0019083 [Name: viral transcription]//GO:0000184 [Name: nuclear-transcribed mRNA catabolic process, nonsense-mediated decay]//GO:0006355 [Name: regulation of transcription, DNA-templated]//GO:0006413 [Name: translational initiation]//GO:0006614 [Name: SRP-dependent co…	hsa03010 [Pathway Title: Ribosome]	PA34758
ENSG00000089006	Pass filtering	No	SNX5	7635.13	-0.197664	0.0429938	1	1	11014	12006	11600	7347	6880	7646	20	p11.23	protein_coding	SNX5	sorting nexin 5 [Source:HGNC Symbol;Acc:14969]	GO:0042147 [Name: retrograde transport, endosome to Golgi]//GO:0035815 [Name: positive regulation of renal sodium excretion]//GO:0006907 [Name: pinocytosis]//GO:0045776 [Name: negative regulation of blood pressure]//GO:0006886 [Name: intracellular protein transport]//GO:0006897 [Name: endocytosis]//GO:0015031 [Name: protein transport]//GO:0007174 [Name: epidermal growth factor catabolic process]/…	-	-
ENSG00000117266	Pass filtering	No	CDK18	289.817	-0.138346	0.192665	1	1	325	470	417	224	245	325	1	q32.1	protein_coding	CDK18	cyclin-dependent kinase 18 [Source:HGNC Symbol;Acc:8751]	GO:0006468 [Name: protein phosphorylation]//GO:0016310 [Name: phosphorylation]//GO:0051726 [Name: regulation of cell cycle] | GO:0005634 [Name: nucleus]//GO:0005575 [Name: cellular_component]//GO:0005737 [Name: cytoplasm] | GO:0005524 [Name: ATP binding]//GO:0016740 [Name: transferase activity]//GO:0004674 [Name: protein serine/threonine kinase activity]//GO:0016301 [Name: kinase activity]//GO:00…	-	-
ENSG00000117262	Pass filtering	No	GPR89A	1995.39	0.670431	0.0504022	1	1	2057	2261	2117	2586	2329	2514	1	q21.1	protein_coding	GPR89A	G protein-coupled receptor 89A [Source:HGNC Symbol;Acc:31984]	GO:0015698 [Name: inorganic anion transport]//GO:0043123 [Name: positive regulation of I-kappaB kinase/NF-kappaB signaling]//GO:0034220 [Name: ion transmembrane transport]//GO:0051452 [Name: intracellular pH reduction]//GO:0034765 [Name: regulation of ion transmembrane transport]//GO:0006811 [Name: ion transport]//GO:0015031 [Name: protein transport] | GO:0005794 [Name: Golgi apparatus]//GO:00160…	-	-
ENSG00000107831	Pass filtering	No	FGF8	4.44727	0.294916	1.03937	0.525687	1	5	0	0	0	15	10	10	q24.32	protein_coding	FGF8	fibroblast growth factor 8 (androgen-induced) [Source:HGNC Symbol;Acc:3686]	GO:0008406 [Name: gonad development]//GO:0008543 [Name: fibroblast growth factor receptor signaling pathway]//GO:0010628 [Name: positive regulation of gene expression]//GO:0030154 [Name: cell differentiation]//GO:0042476 [Name: odontogenesis]//GO:0060348 [Name: bone development]//GO:0060563 [Name: neuroepithelial cell differentiation]//GO:0001839 [Name: neural plate morphogenesis]//GO:0030509 [Na…	-	-
ENSG00000107833	Pass filtering	Down	NPM3	1119.67	-1.80829	0.0653197	2.00355e-35	5.43433e-34	2489	2774	2572	542	502	574	10	q24.32	protein_coding	NPM3	nucleophosmin/nucleoplasmin 3 [Source:HGNC Symbol;Acc:7931]	GO:0006364 [Name: rRNA processing]//GO:0006338 [Name: chromatin remodeling]//GO:0009303 [Name: rRNA transcription] | GO:0005634 [Name: nucleus]//GO:0005730 [Name: nucleolus]//GO:0005737 [Name: cytoplasm]//GO:0005829 [Name: cytosol]//GO:0015629 [Name: actin cytoskeleton]//GO:0005654 [Name: nucleoplasm] | GO:0003682 [Name: chromatin binding]//GO:0042393 [Name: histone binding]//GO:0003723 [Name: RN…	-	-
ENSG00000156509	Pass filtering	No	FBXO43	866.293	0.467346	0.127844	1	1	1275	1423	1113	1347	1103	1387	8	q22.2	protein_coding	FBXO43	F-box protein 43 [Source:HGNC Symbol;Acc:28521]	GO:0051321 [Name: meiotic cell cycle]//GO:0016567 [Name: protein ubiquitination]//GO:0045835 [Name: negative regulation of meiotic nuclear division] | GO:0005634 [Name: nucleus] | GO:0046872 [Name: metal ion binding]	hsa04114 [Pathway Title: Oocyte meiosis]	PA134913061
ENSG00000156504	Pass filtering	No	FAM122B	3355.95	0.725573	0.101433	1	1	3528	3192	3524	4399	3493	4508	X	q26.3	protein_coding	FAM122B	family with sequence similarity 122B [Source:HGNC Symbol;Acc:30490]	GO:0005581 [Name: collagen trimer]	-	-
ENSG00000103642	Pass filtering	No	LACTB	827.286	0.074638	0.0756764	1	1	939	1052	1033	748	722	840	15	q22.2	protein_coding	LACTB	lactamase, beta [Source:HGNC Symbol;Acc:16468]	GO:0006508 [Name: proteolysis]//GO:0019216 [Name: regulation of lipid metabolic process]//GO:0006629 [Name: lipid metabolic process] | GO:0005739 [Name: mitochondrion]//GO:0005829 [Name: cytosol] | GO:0016787 [Name: hydrolase activity]//GO:0042802 [Name: identical protein binding]//GO:0008233 [Name: peptidase activity]	-	-
ENSG00000022556	Pass filtering	No	NLRP2	1218.97	-1.44015	0.18828	0.0137142	0.0751327	3742	2493	2563	818	808	695	19	q13.42	protein_coding	NLRP2	NLR family, pyrin domain containing 2 [Source:HGNC Symbol;Acc:22948]	GO:0050718 [Name: positive regulation of interleukin-1 beta secretion]//GO:0006915 [Name: apoptotic process]//GO:0043280 [Name: positive regulation of cysteine-type endopeptidase activity involved in apoptotic process]//GO:0002376 [Name: immune system process]//GO:0045087 [Name: innate immune response]//GO:0032088 [Name: negative regulation of NF-kappaB transcription factor activity]//GO:0006954 …	-	PA162397946
ENSG00000181074	Pass filtering	No	OR52N4	20.5714	0.273725	0.612637	1	1	13	13	16	3	11	27	11	p15.4	protein_coding	OR52N4	olfactory receptor, family 52, subfamily N, member 4 (gene/pseudogene) [Source:HGNC Symbol;Acc:15230]	GO:0007608 [Name: sensory perception of smell]//GO:0007165 [Name: signal transduction]//GO:0007186 [Name: G-protein coupled receptor signaling pathway]//GO:0050911 [Name: detection of chemical stimulus involved in sensory perception of smell]//GO:0050896 [Name: response to stimulus] | GO:0016021 [Name: integral component of membrane]//GO:0005886 [Name: plasma membrane]//GO:0016020 [Name: membrane…	-	-
ENSG00000076928	Pass filtering	Up	ARHGEF1	25351.8	1.53678	0.0794874	1.01618e-11	1.32111e-10	10409	12826	10692	23169	21226	27116	19	q13.2	protein_coding	ARHGEF1	Rho guanine nucleotide exchange factor (GEF) 1 [Source:HGNC Symbol;Acc:681]	GO:0043547 [Name: positive regulation of GTPase activity]//GO:0007186 [Name: G-protein coupled receptor signaling pathway]//GO:0008283 [Name: cell proliferation]//GO:0035023 [Name: regulation of Rho protein signal transduction]//GO:0043065 [Name: positive regulation of apoptotic process]//GO:0051056 [Name: regulation of small GTPase mediated signal transduction]//GO:0007266 [Name: Rho protein sig…	hsa05200 [Pathway Title: Pathways in cancer]//hsa05205 [Pathway Title: Proteoglycans in cancer]//hsa04810 [Pathway Title: Regulation of actin cytoskeleton]//hsa04270 [Pathway Title: Vascular smooth muscle contraction]//hsa04611 [Pathway Title: Platelet activation]	-
ENSG00000076924	Pass filtering	No	XAB2	4379.27	0.689867	0.0630731	1	1	4169	4704	4371	5345	4936	5215	19	p13.2	protein_coding	XAB2	XPA binding protein 2 [Source:HGNC Symbol;Acc:14089]	GO:0000349 [Name: generation of catalytic spliceosome for first transesterification step]//GO:0006396 [Name: RNA processing]//GO:0008380 [Name: RNA splicing]//GO:0021987 [Name: cerebral cortex development]//GO:0000398 [Name: mRNA splicing, via spliceosome]//GO:0001824 [Name: blastocyst development]//GO:0006281 [Name: DNA repair]//GO:0006397 [Name: mRNA processing]//GO:0006283 [Name: transcription…	hsa03040 [Pathway Title: Spliceosome]	-
ENSG00000143337	Pass filtering	No	TOR1AIP1	2770.57	0.129397	0.0934154	1	1	3279	3622	3390	2673	2767	2711	1	q25.2	protein_coding	TOR1AIP1	torsin A interacting protein 1 [Source:HGNC Symbol;Acc:29456]	GO:0034504 [Name: protein localization to nucleus]//GO:0071763 [Name: nuclear membrane organization]//GO:0032781 [Name: positive regulation of ATPase activity] | GO:0016020 [Name: membrane]//GO:0016021 [Name: integral component of membrane]//GO:0005634 [Name: nucleus]//GO:0005635 [Name: nuclear envelope]//GO:0005637 [Name: nuclear inner membrane]//GO:0031965 [Name: nuclear membrane] | GO:0008092 …	-	-
ENSG00000143333	Pass filtering	No	RGS16	106.31	0.094266	0.192512	1	1	99	105	105	80	71	89	1	q25.3	protein_coding	RGS16	regulator of G-protein signaling 16 [Source:HGNC Symbol;Acc:9997]	GO:0007186 [Name: G-protein coupled receptor signaling pathway]//GO:0007601 [Name: visual perception]//GO:0009968 [Name: negative regulation of signal transduction]//GO:0043547 [Name: positive regulation of GTPase activity]//GO:0008277 [Name: regulation of G-protein coupled receptor protein signaling pathway] | GO:0016020 [Name: membrane]//GO:0005737 [Name: cytoplasm]//GO:0005886 [Name: plasma me…	-	-
ENSG00000168152	Pass filtering	No	THAP9	597.021	0.244125	0.56626	1	1	1374	658	599	1255	305	919	4	q21.22	protein_coding	THAP9	THAP domain containing 9 [Source:HGNC Symbol;Acc:23192]	GO:0006357 [Name: regulation of transcription from RNA polymerase II promoter]//GO:0006310 [Name: DNA recombination]//GO:0006313 [Name: transposition, DNA-mediated]//GO:0015074 [Name: DNA integration] | GO:0046872 [Name: metal ion binding]//GO:0003676 [Name: nucleic acid binding]//GO:0004803 [Name: transposase activity]//GO:0043565 [Name: sequence-specific DNA binding]//GO:0000981 [Name: RNA poly…	-	-
ENSG00000189241	Pass filtering	No	TSPYL1	9739.53	-0.228459	0.0545483	1	1	13793	15819	14553	9274	8586	9412	6	q22.1	protein_coding	TSPYL1	TSPY-like 1 [Source:HGNC Symbol;Acc:12382]	GO:0008150 [Name: biological_process]//GO:0006334 [Name: nucleosome assembly] | GO:0005634 [Name: nucleus]//GO:0005730 [Name: nucleolus] | GO:0019899 [Name: enzyme binding]	-	-
ENSG00000134028	Pass filtering	No	ADAMDEC1	134.03	1.58973	0.328558	0.043358	0.213068	19	33	17	50	58	49	8	p21.2	protein_coding	ADAMDEC1	ADAM-like, decysin 1 [Source:HGNC Symbol;Acc:16299]	GO:0006508 [Name: proteolysis]//GO:0007162 [Name: negative regulation of cell adhesion]//GO:0006955 [Name: immune response] | GO:0005576 [Name: extracellular region]//GO:0005575 [Name: cellular_component] | GO:0008270 [Name: zinc ion binding]//GO:0008233 [Name: peptidase activity]//GO:0004222 [Name: metalloendopeptidase activity]//GO:0016787 [Name: hydrolase activity]//GO:0046872 [Name: metal ion…	-	-
ENSG00000111837	Pass filtering	Down	MAK	12.4897	-3.15531	0.983593	0.0070729	0.0412436	22	19	27	4	0	0	6	p24.2	protein_coding	MAK	male germ cell-associated kinase [Source:HGNC Symbol;Acc:6816]	GO:0016310 [Name: phosphorylation]//GO:0045494 [Name: photoreceptor cell maintenance]//GO:0060271 [Name: cilium assembly]//GO:0007275 [Name: multicellular organism development]//GO:0010468 [Name: regulation of gene expression]//GO:1903508 [Name: positive regulation of nucleic acid-templated transcription]//GO:0030154 [Name: cell differentiation]//GO:0006468 [Name: protein phosphorylation]//GO:000…	-	-
ENSG00000111834	Pass filtering	No	RSPH4A	143.063	0.653589	0.242062	1	1	173	126	199	224	160	202	6	q22.1	protein_coding	RSPH4A	radial spoke head 4 homolog A (Chlamydomonas) [Source:HGNC Symbol;Acc:21558]	GO:0035082 [Name: axoneme assembly]//GO:0003341 [Name: cilium movement] | GO:0005634 [Name: nucleus]//GO:0005929 [Name: cilium]//GO:0001534 [Name: radial spoke]//GO:0005654 [Name: nucleoplasm]//GO:0005730 [Name: nucleolus]//GO:0042995 [Name: cell projection]//GO:0005930 [Name: axoneme]//GO:0005737 [Name: cytoplasm]//GO:0031514 [Name: motile cilium]//GO:0005856 [Name: cytoskeleton] | GO:0003674 [N…	-	-
ENSG00000111832	Pass filtering	No	RWDD1	2783.87	0.1432	0.055566	1	1	3763	4229	3594	3240	2829	3203	6	q22.1	protein_coding	RWDD1	RWD domain containing 1 [Source:HGNC Symbol;Acc:20993]	GO:0034599 [Name: cellular response to oxidative stress]//GO:0007569 [Name: cell aging]//GO:2000825 [Name: positive regulation of androgen receptor activity]//GO:0002181 [Name: cytoplasmic translation]//GO:0030521 [Name: androgen receptor signaling pathway]//GO:0071394 [Name: cellular response to testosterone stimulus] | GO:0005844 [Name: polysome]//GO:0005737 [Name: cytoplasm] | GO:0005515 [Name…	-	-
ENSG00000188596	Pass filtering	No	C12orf55	37.4764	-1.69336	0.863864	0.159507	0.674998	83	61	62	9	0	25	12	q23.1	protein_coding	CFAP54	chromosome 12 open reading frame 55 [Source:HGNC Symbol;Acc:26456]	GO:0007283 [Name: spermatogenesis]//GO:0030154 [Name: cell differentiation]//GO:0060271 [Name: cilium assembly]//GO:0060294 [Name: cilium movement involved in cell motility]//GO:0030030 [Name: cell projection organization] | GO:0016021 [Name: integral component of membrane]//GO:0005930 [Name: axoneme]//GO:0042995 [Name: cell projection]//GO:0005856 [Name: cytoskeleton]//GO:0005929 [Name: cilium]/…	-	-
ENSG00000170100	Pass filtering	No	ZNF778	498.129	0.298852	0.187672	1	1	552	549	499	538	425	476	16	q24.3	protein_coding	ZNF778	zinc finger protein 778 [Source:HGNC Symbol;Acc:26479]	GO:0006355 [Name: regulation of transcription, DNA-templated]//GO:0006357 [Name: regulation of transcription from RNA polymerase II promoter] | GO:0005634 [Name: nucleus]//GO:0005622 [Name: intracellular] | GO:0003677 [Name: DNA binding]//GO:0005515 [Name: protein binding]//GO:0000981 [Name: RNA polymerase II transcription factor activity, sequence-specific DNA binding]//GO:0003676 [Name: nucleic…	-	-
ENSG00000167914	Pass filtering	No	GSDMA	4.46692	0.645254	1.24987	0.259288	1	0	0	0	5	0	0	17	q21.1	protein_coding	GSDMA	gasdermin A [Source:HGNC Symbol;Acc:13311]	GO:0012501 [Name: programmed cell death]//GO:0070269 [Name: pyroptosis]//GO:0006915 [Name: apoptotic process] | GO:0005829 [Name: cytosol]//GO:0005737 [Name: cytoplasm]//GO:0005886 [Name: plasma membrane]//GO:0016020 [Name: membrane]//GO:0048471 [Name: perinuclear region of cytoplasm] | GO:0005546 [Name: phosphatidylinositol-4,5-bisphosphate binding]//GO:0001786 [Name: phosphatidylserine binding]…	-	-
ENSG00000162975	Pass filtering	No	KCNF1	51.9791	0.213993	0.353604	1	1	65	84	71	61	47	81	2	p25.1	protein_coding	KCNF1	potassium voltage-gated channel, subfamily F, member 1 [Source:HGNC Symbol;Acc:6246]	GO:0006813 [Name: potassium ion transport]//GO:0051260 [Name: protein homooligomerization]//GO:0055085 [Name: transmembrane transport]//GO:0071805 [Name: potassium ion transmembrane transport]//GO:0034765 [Name: regulation of ion transmembrane transport]//GO:0006811 [Name: ion transport] | GO:0016020 [Name: membrane]//GO:0016021 [Name: integral component of membrane]//GO:0005886 [Name: plasma mem…	-	-
ENSG00000119760	Pass filtering	No	SUPT7L	4752.64	0.261809	0.126774	1	1	5897	6438	5891	4817	6232	4729	2	p23.3	protein_coding	SUPT7L	suppressor of Ty 7 (S. cerevisiae)-like [Source:HGNC Symbol;Acc:30632]	GO:0051457 [Name: maintenance of protein location in nucleus]//GO:0043966 [Name: histone H3 acetylation]//GO:1903508 [Name: positive regulation of nucleic acid-templated transcription] | GO:0030914 [Name: STAGA complex]//GO:0005654 [Name: nucleoplasm]//GO:0005634 [Name: nucleus] | GO:0003713 [Name: transcription coactivator activity]//GO:0004402 [Name: histone acetyltransferase activity]//GO:0046…	-	-
ENSG00000019995	Pass filtering	No	ZRANB1	7124.75	0.329623	0.0436289	1	1	8694	9065	8632	8199	7538	8335	10	q26.13	protein_coding	ZRANB1	zinc finger, RAN-binding domain containing 1 [Source:HGNC Symbol;Acc:18224]	GO:0016477 [Name: cell migration]//GO:0030177 [Name: positive regulation of Wnt signaling pathway]//GO:0007010 [Name: cytoskeleton organization]//GO:0035523 [Name: protein K29-linked deubiquitination]//GO:1990168 [Name: protein K33-linked deubiquitination]//GO:0070536 [Name: protein K63-linked deubiquitination]//GO:0022604 [Name: regulation of cell morphogenesis]//GO:0006508 [Name: proteolysis]//…	-	-
ENSG00000197779	Pass filtering	No	ZNF81	3461.02	0.287583	0.0388803	1	1	3995	4438	4019	3721	3454	3841	X	p11.23	protein_coding	ZNF81	zinc finger protein 81 [Source:HGNC Symbol;Acc:13156]	GO:0006355 [Name: regulation of transcription, DNA-templated]//GO:0006357 [Name: regulation of transcription from RNA polymerase II promoter] | GO:0005634 [Name: nucleus]//GO:0005622 [Name: intracellular] | GO:0003677 [Name: DNA binding]//GO:0000981 [Name: RNA polymerase II transcription factor activity, sequence-specific DNA binding]//GO:0003676 [Name: nucleic acid binding]//GO:0046872 [Name: me…	-	-
ENSG00000019991	Pass filtering	Down	HGF	612.011	-4.46258	0.151836	8.02908e-116	6.04254e-114	2001	2256	2030	76	68	61	7	q21.11	protein_coding	HGF	hepatocyte growth factor (hepapoietin A; scatter factor) [Source:HGNC Symbol;Acc:4893]	GO:0001837 [Name: epithelial to mesenchymal transition]//GO:0001889 [Name: liver development]//GO:0045766 [Name: positive regulation of angiogenesis]//GO:0050918 [Name: positive chemotaxis]//GO:2000573 [Name: positive regulation of DNA biosynthetic process]//GO:0050673 [Name: epithelial cell proliferation]//GO:0051897 [Name: positive regulation of protein kinase B signaling]//GO:0060326 [Name: ce…	hsa05200 [Pathway Title: Pathways in cancer]//hsa05211 [Pathway Title: Renal cell carcinoma]//hsa04015 [Pathway Title: Rap1 signaling pathway]//hsa05205 [Pathway Title: Proteoglycans in cancer]//hsa04060 [Pathway Title: Cytokine-cytokine receptor interaction]//hsa04510 [Pathway Title: Focal adhesion]//hsa05218 [Pathway Title: Melanoma]//hsa04014 [Pathway Title: Ras signaling pathway]//hsa05144 [P…	-
ENSG00000147059	Pass filtering	No	SPIN2A	155.285	0.0881136	0.154873	1	1	176	209	201	141	142	169	X	p11.21	protein_coding	SPIN2A	spindlin family, member 2A [Source:HGNC Symbol;Acc:20694]	GO:0007276 [Name: gamete generation]//GO:0051726 [Name: regulation of cell cycle]//GO:0007049 [Name: cell cycle] | GO:0005634 [Name: nucleus]//GO:0005654 [Name: nucleoplasm]//GO:0005829 [Name: cytosol] | GO:0035064 [Name: methylated histone binding]//GO:0005515 [Name: protein binding]	-	-
ENSG00000135778	Pass filtering	Down	NTPCR	3133.79	-1.28129	0.0451768	3.88959e-10	4.65647e-09	6188	6581	5993	1903	1807	1877	1	q42.2	protein_coding	NTPCR	nucleoside-triphosphatase, cancer-related [Source:HGNC Symbol;Acc:28204]	GO:0016311 [Name: dephosphorylation] | GO:0016020 [Name: membrane] | GO:0003723 [Name: RNA binding]//GO:0000166 [Name: nucleotide binding]//GO:0016787 [Name: hydrolase activity]//GO:0017111 [Name: nucleoside-triphosphatase activity]//GO:0005524 [Name: ATP binding]//GO:0098519 [Name: nucleotide phosphatase activity, acting on free nucleotides]	hsa01100 [Pathway Title: Metabolic pathways]//hsa00730 [Pathway Title: Thiamine metabolism]//hsa00230 [Pathway Title: Purine metabolism]	-
ENSG00000135776	Pass filtering	No	ABCB10	2889.19	-0.385352	0.0443202	1	1	3709	3928	3688	2116	1969	2198	1	q42.13	protein_coding	ABCB10	ATP-binding cassette, sub-family B (MDR/TAP), member 10 [Source:HGNC Symbol;Acc:41]	GO:0055085 [Name: transmembrane transport]//GO:0006839 [Name: mitochondrial transport] | GO:0005743 [Name: mitochondrial inner membrane]//GO:0032592 [Name: integral component of mitochondrial membrane]//GO:0016020 [Name: membrane]//GO:0016021 [Name: integral component of membrane]//GO:0005739 [Name: mitochondrion] | GO:0000166 [Name: nucleotide binding]//GO:0005215 [Name: transporter activity]//G…	hsa02010 [Pathway Title: ABC transporters]	-
ENSG00000135775	Pass filtering	No	COG2	3758.69	0.429288	0.0511865	1	1	4296	4474	4293	4267	3935	4586	1	q42.2	protein_coding	COG2	component of oligomeric golgi complex 2 [Source:HGNC Symbol;Acc:6546]	GO:0007030 [Name: Golgi organization]//GO:0006891 [Name: intra-Golgi vesicle-mediated transport]//GO:0015031 [Name: protein transport]//GO:0006888 [Name: ER to Golgi vesicle-mediated transport] | GO:0005829 [Name: cytosol]//GO:0032588 [Name: trans-Golgi network membrane]//GO:0005795 [Name: Golgi stack]//GO:0000139 [Name: Golgi membrane]//GO:0017119 [Name: Golgi transport complex]//GO:0005794 [Nam…	-	-
ENSG00000139428	Pass filtering	No	MMAB	722.852	-0.754694	0.123463	1	1	1169	1614	1151	582	499	592	12	q24.11	protein_coding	MMAB	methylmalonic aciduria (cobalamin deficiency) cblB type [Source:HGNC Symbol;Acc:19331]	GO:0009236 [Name: cobalamin biosynthetic process]//GO:0009235 [Name: cobalamin metabolic process] | GO:0005739 [Name: mitochondrion]//GO:0005759 [Name: mitochondrial matrix] | GO:0031419 [Name: cobalamin binding]//GO:0005515 [Name: protein binding]//GO:0008817 [Name: cob(I)yrinic acid a,c-diamide adenosyltransferase activity]//GO:0000166 [Name: nucleotide binding]//GO:0005524 [Name: ATP binding]/…	-	-
ENSG00000135773	Pass filtering	No	CAPN9	3.37913	0.247107	0.962434	0.882739	1	5	0	5	10	0	9	1	q42.2	protein_coding	CAPN9	calpain 9 [Source:HGNC Symbol;Acc:1486]	GO:0006508 [Name: proteolysis]//GO:0007586 [Name: digestion] | GO:0005737 [Name: cytoplasm]//GO:0005575 [Name: cellular_component]//GO:0005622 [Name: intracellular] | GO:0004198 [Name: calcium-dependent cysteine-type endopeptidase activity]//GO:0008233 [Name: peptidase activity]//GO:0008234 [Name: cysteine-type peptidase activity]//GO:0046872 [Name: metal ion binding]//GO:0005509 [Name: calcium i…	-	-
ENSG00000147050	Pass filtering	Up	KDM6A	8966.24	1.20136	0.035133	1.13979e-08	1.23201e-07	6886	7695	7112	12154	11467	12498	X	p11.3	protein_coding	KDM6A	lysine (K)-specific demethylase 6A [Source:HGNC Symbol;Acc:12637]	GO:0006325 [Name: chromatin organization]//GO:0051568 [Name: histone H3-K4 methylation]//GO:0055114 [Name: oxidation-reduction process]//GO:0003007 [Name: heart morphogenesis]//GO:0007507 [Name: heart development]//GO:0035264 [Name: multicellular organism growth]//GO:0048333 [Name: mesodermal cell differentiation]//GO:0001701 [Name: in utero embryonic development]//GO:0006338 [Name: chromatin rem…	hsa05202 [Pathway Title: Transcriptional misregulation in cancer]	-
ENSG00000152990	Pass filtering	Down	GPR125	3052.09	-1.7781	0.0511131	1.43068e-52	5.13061e-51	5765	6394	5706	1273	1221	1273	4	p15.2	protein_coding	ADGRA3	G protein-coupled receptor 125 [Source:HGNC Symbol;Acc:13839]	GO:0007165 [Name: signal transduction]//GO:0007166 [Name: cell surface receptor signaling pathway]//GO:0007186 [Name: G-protein coupled receptor signaling pathway] | GO:0016020 [Name: membrane]//GO:0016021 [Name: integral component of membrane]//GO:0009897 [Name: external side of plasma membrane] | GO:0005515 [Name: protein binding]//GO:0004888 [Name: transmembrane signaling receptor activity]//G…	-	PA134919579
ENSG00000197774	Pass filtering	No	EME2	2291.93	0.448337	0.0592069	1	1	1790	1940	1791	1885	1645	1939	16	p13.3	protein_coding	EME2	essential meiotic structure-specific endonuclease subunit 2 [Source:HGNC Symbol;Acc:27289]	GO:0006281 [Name: DNA repair]//GO:0031573 [Name: intra-S DNA damage checkpoint]//GO:0006302 [Name: double-strand break repair]//GO:0000712 [Name: resolution of meiotic recombination intermediates]//GO:0006310 [Name: DNA recombination]//GO:0031297 [Name: replication fork processing]//GO:0006974 [Name: cellular response to DNA damage stimulus]//GO:0090305 [Name: nucleic acid phosphodiester bond hyd…	hsa03460 [Pathway Title: Fanconi anemia pathway]	-
ENSG00000132749	Pass filtering	No	MTL5	290.894	0.971312	0.136232	1	1	347	326	381	521	483	510	11	q13.3	protein_coding	TESMIN	metallothionein-like 5, testis-specific (tesmin) [Source:HGNC Symbol;Acc:7446]	GO:0007283 [Name: spermatogenesis]//GO:0010038 [Name: response to metal ion]//GO:0030154 [Name: cell differentiation]//GO:0006355 [Name: regulation of transcription, DNA-templated]//GO:0007275 [Name: multicellular organism development]//GO:0006875 [Name: cellular metal ion homeostasis] | GO:0005634 [Name: nucleus]//GO:0005737 [Name: cytoplasm] | GO:0000977 [Name: RNA polymerase II regulatory regi…	-	-
ENSG00000132746	Pass filtering	Down	ALDH3B2	131.189	-3.15759	0.366596	9.29538e-10	1.08604e-08	379	403	415	33	40	19	11	q13.2	protein_coding	ALDH3B2	aldehyde dehydrogenase 3 family, member B2 [Source:HGNC Symbol;Acc:411]	GO:0055114 [Name: oxidation-reduction process]//GO:0006068 [Name: ethanol catabolic process]//GO:0006066 [Name: alcohol metabolic process]//GO:0030148 [Name: sphingolipid biosynthetic process]//GO:0006629 [Name: lipid metabolic process] | GO:0005811 [Name: lipid particle] | GO:0004030 [Name: aldehyde dehydrogenase [NAD(P)+] activity]//GO:0016491 [Name: oxidoreductase activity]//GO:0016620 [Name: …	hsa00982 [Pathway Title: Drug metabolism - cytochrome P450]//hsa00010 [Pathway Title: Glycolysis / Gluconeogenesis]//hsa05204 [Pathway Title: Chemical carcinogenesis]//hsa00350 [Pathway Title: Tyrosine metabolism]//hsa00410 [Pathway Title: beta-Alanine metabolism]//hsa01100 [Pathway Title: Metabolic pathways]//hsa00980 [Pathway Title: Metabolism of xenobiotics by cytochrome P450]//hsa00360 [Pathw…	-
ENSG00000165644	Pass filtering	No	COMTD1	228.926	0.987919	0.167418	0.971702	1	193	191	187	246	260	327	10	q22.2	protein_coding	COMTD1	catechol-O-methyltransferase domain containing 1 [Source:HGNC Symbol;Acc:26309]	GO:0032259 [Name: methylation] | GO:0016021 [Name: integral component of membrane]//GO:0016020 [Name: membrane] | GO:0008757 [Name: S-adenosylmethionine-dependent methyltransferase activity]//GO:0016740 [Name: transferase activity]//GO:0008171 [Name: O-methyltransferase activity]//GO:0005515 [Name: protein binding]//GO:0008168 [Name: methyltransferase activity]	-	-
ENSG00000132740	Pass filtering	No	IGHMBP2	1941.02	0.389088	0.0933161	1	1	2205	2294	2136	2346	2020	1971	11	q13.3	protein_coding	IGHMBP2	immunoglobulin mu binding protein 2 [Source:HGNC Symbol;Acc:5542]	GO:0006310 [Name: DNA recombination]//GO:0032508 [Name: DNA duplex unwinding]//GO:0006260 [Name: DNA replication]//GO:0006281 [Name: DNA repair]//GO:0006412 [Name: translation]//GO:0051260 [Name: protein homooligomerization] | GO:0030426 [Name: growth cone]//GO:0016020 [Name: membrane]//GO:0030424 [Name: axon]//GO:0042995 [Name: cell projection]//GO:1990904 [Name: ribonucleoprotein complex]//GO:0…	-	-
ENSG00000153029	Pass filtering	No	MR1	3489.36	0.370367	0.0599742	1	1	4098	4457	4067	4049	3690	4094	1	q25.3	protein_coding	MR1	major histocompatibility complex, class I-related [Source:HGNC Symbol;Acc:4975]	GO:0032620 [Name: interleukin-17 production]//GO:0050829 [Name: defense response to Gram-negative bacterium]//GO:0032611 [Name: interleukin-1 beta production]//GO:0006955 [Name: immune response]//GO:0002376 [Name: immune system process]//GO:0045087 [Name: innate immune response]//GO:0002367 [Name: cytokine production involved in immune response]//GO:0002474 [Name: antigen processing and presentat…	-	-
ENSG00000187024	Pass filtering	No	PTRH1	184.607	0.215297	0.229036	1	1	175	234	288	188	179	225	9	q34.11	protein_coding	PTRH1	peptidyl-tRNA hydrolase 1 homolog (S. cerevisiae) [Source:HGNC Symbol;Acc:27039]	GO:0003723 [Name: RNA binding]//GO:0005515 [Name: protein binding]//GO:0004045 [Name: aminoacyl-tRNA hydrolase activity]//GO:0016787 [Name: hydrolase activity]	-	-
ENSG00000162148	Pass filtering	No	PPP1R32	305.449	0.438232	0.112791	1	1	270	327	287	301	275	295	11	q12.2	protein_coding	PPP1R32	protein phosphatase 1, regulatory subunit 32 [Source:HGNC Symbol;Acc:28869]	GO:0005515 [Name: protein binding]//GO:0019902 [Name: phosphatase binding]	-	-
ENSG00000188629	Pass filtering	No	ZNF177	294.451	-0.388702	0.244924	1	1	490	548	342	214	242	294	19	p13.2	protein_coding	ZNF177	zinc finger protein 177 [Source:HGNC Symbol;Acc:12966]	GO:0000122 [Name: negative regulation of transcription from RNA polymerase II promoter]//GO:0006355 [Name: regulation of transcription, DNA-templated] | GO:0005622 [Name: intracellular]//GO:0072562 [Name: blood microparticle]//GO:0005634 [Name: nucleus] | GO:0003677 [Name: DNA binding]//GO:0046872 [Name: metal ion binding]//GO:0003676 [Name: nucleic acid binding]//GO:0000981 [Name: RNA polymerase…	-	-
ENSG00000180035	Pass filtering	No	ZNF48	1187.87	0.258195	0.505452	1	1	2292	1520	1482	1749	1405	1726	16	p11.2	protein_coding	ZNF48	zinc finger protein 48 [Source:HGNC Symbol;Acc:13114]	GO:0006357 [Name: regulation of transcription from RNA polymerase II promoter] | GO:0005634 [Name: nucleus] | GO:0003676 [Name: nucleic acid binding]//GO:0003677 [Name: DNA binding]//GO:0000981 [Name: RNA polymerase II transcription factor activity, sequence-specific DNA binding]//GO:0046872 [Name: metal ion binding]	-	-
ENSG00000188626	Pass filtering	No	GOLGA8M	54.8518	-1.15373	0.355414	0.501627	1	45	53	46	12	17	15	15	q13.1	protein_coding	GOLGA8M	golgin A8 family, member M [Source:HGNC Symbol;Acc:44404]	GO:0007030 [Name: Golgi organization] | GO:0000137 [Name: Golgi cis cisterna]//GO:0005794 [Name: Golgi apparatus]//GO:0005801 [Name: cis-Golgi network]//GO:0032580 [Name: Golgi cisterna membrane]	-	-
ENSG00000162144	Pass filtering	No	CYB561A3	2218.23	-0.0519834	0.16315	1	1	2911	3470	3223	2806	1767	2145	11	q12.2	protein_coding	CYB561A3	cytochrome b561 family, member A3 [Source:HGNC Symbol;Acc:23014]	GO:0055114 [Name: oxidation-reduction process] | GO:0005764 [Name: lysosome]//GO:0016020 [Name: membrane]//GO:0005765 [Name: lysosomal membrane]//GO:0005768 [Name: endosome]//GO:0031902 [Name: late endosome membrane]//GO:0016021 [Name: integral component of membrane] | GO:0016491 [Name: oxidoreductase activity]//GO:0005515 [Name: protein binding]//GO:0046872 [Name: metal ion binding]	-	-
ENSG00000161681	Pass filtering	Down	SHANK1	337.214	-2.90076	0.174877	5.10909e-28	1.18522e-26	709	699	648	68	47	83	19	q13.33	protein_coding	SHANK1	SH3 and multiple ankyrin repeat domains 1 [Source:HGNC Symbol;Acc:15474]	GO:0007416 [Name: synapse assembly]//GO:0060074 [Name: synapse maturation]//GO:2000311 [Name: regulation of AMPA receptor activity]//GO:0060013 [Name: righting reflex]//GO:0007616 [Name: long-term memory]//GO:0060999 [Name: positive regulation of dendritic spine development]//GO:0071625 [Name: vocalization behavior]//GO:0032232 [Name: negative regulation of actin filament bundle assembly]//GO:006…	hsa04724 [Pathway Title: Glutamatergic synapse]	-
ENSG00000185774	Pass filtering	No	KCNIP4	9.34375	-0.266565	1.01423	1	1	0	1	0	0	0	0	4	p15.2	protein_coding	KCNIP4	Kv channel interacting protein 4 [Source:HGNC Symbol;Acc:30083]	GO:0034765 [Name: regulation of ion transmembrane transport]//GO:0071805 [Name: potassium ion transmembrane transport]//GO:0072659 [Name: protein localization to plasma membrane]//GO:0006813 [Name: potassium ion transport]//GO:0061337 [Name: cardiac conduction]//GO:0006811 [Name: ion transport]//GO:1901379 [Name: regulation of potassium ion transmembrane transport] | GO:0008076 [Name: voltage-gat…	-	-
ENSG00000090054	Pass filtering	No	SPTLC1	3519.79	0.290302	0.0481572	1	1	4476	4815	4286	4065	3782	4196	9	q22.31	protein_coding	SPTLC1	serine palmitoyltransferase, long chain base subunit 1 [Source:HGNC Symbol;Acc:11277]	GO:0046513 [Name: ceramide biosynthetic process]//GO:0009058 [Name: biosynthetic process]//GO:0030148 [Name: sphingolipid biosynthetic process]//GO:0046512 [Name: sphingosine biosynthetic process]//GO:1904504 [Name: positive regulation of lipophagy]//GO:0006665 [Name: sphingolipid metabolic process]//GO:0046511 [Name: sphinganine biosynthetic process]//GO:1904649 [Name: regulation of fat cell apo…	-	-
ENSG00000101096	Pass filtering	No	NFATC2	1882.31	-0.960092	0.129512	1	1	1879	1926	1809	698	659	720	20	q13.2	protein_coding	NFATC2	nuclear factor of activated T-cells, cytoplasmic, calcineurin-dependent 2 [Source:HGNC Symbol;Acc:7776]	GO:0030890 [Name: positive regulation of B cell proliferation]//GO:0045944 [Name: positive regulation of transcription from RNA polymerase II promoter]//GO:0001816 [Name: cytokine production]//GO:0006974 [Name: cellular response to DNA damage stimulus]//GO:1905064 [Name: negative regulation of vascular smooth muscle cell differentiation]//GO:0033173 [Name: calcineurin-NFAT signaling cascade]//GO:…	hsa04662 [Pathway Title: B cell receptor signaling pathway]//hsa04370 [Pathway Title: VEGF signaling pathway]//hsa04380 [Pathway Title: Osteoclast differentiation]//hsa04650 [Pathway Title: Natural killer cell mediated cytotoxicity]//hsa04921 [Pathway Title: Oxytocin signaling pathway]//hsa04360 [Pathway Title: Axon guidance]//hsa05161 [Pathway Title: Hepatitis B]//hsa04660 [Pathway Title: T cell…	-
ENSG00000101098	Pass filtering	No	RIMS4	10.5891	-2.1432	2.48949	0.0939636	0.421325	5	0	5	0	0	0	20	q13.12	protein_coding	RIMS4	regulating synaptic membrane exocytosis 4 [Source:HGNC Symbol;Acc:16183]	GO:0006836 [Name: neurotransmitter transport]//GO:0042391 [Name: regulation of membrane potential]//GO:2000300 [Name: regulation of synaptic vesicle exocytosis]//GO:0006887 [Name: exocytosis]//GO:0048791 [Name: calcium ion-regulated exocytosis of neurotransmitter]//GO:0048167 [Name: regulation of synaptic plasticity]//GO:0050806 [Name: positive regulation of synaptic transmission] | GO:0098831 [N…	-	-
ENSG00000213402	Pass filtering	No	PTPRCAP	9025.23	1.15106	0.0669478	0.021444	0.113075	7023	8427	7735	12352	11592	13429	11	q13.2	protein_coding	PTPRCAP	protein tyrosine phosphatase, receptor type, C-associated protein [Source:HGNC Symbol;Acc:9667]	GO:0006952 [Name: defense response] | GO:0016021 [Name: integral component of membrane]//GO:0005886 [Name: plasma membrane]//GO:0016020 [Name: membrane]	-	-
ENSG00000112715	Pass filtering	No	VEGFA	597.841	-1.0896	0.189212	0.548096	1	547	592	531	192	122	249	6	p21.1	protein_coding	VEGFA	vascular endothelial growth factor A [Source:HGNC Symbol;Acc:12680]	GO:0001822 [Name: kidney development]//GO:0001938 [Name: positive regulation of endothelial cell proliferation]//GO:0002576 [Name: platelet degranulation]//GO:0007399 [Name: nervous system development]//GO:0007595 [Name: lactation]//GO:0019221 [Name: cytokine-mediated signaling pathway]//GO:0042462 [Name: eye photoreceptor cell development]//GO:0043129 [Name: surfactant homeostasis]//GO:0048739 […	hsa05206 [Pathway Title: MicroRNAs in cancer]//hsa04060 [Pathway Title: Cytokine-cytokine receptor interaction]//hsa04370 [Pathway Title: VEGF signaling pathway]//hsa05219 [Pathway Title: Bladder cancer]//hsa04015 [Pathway Title: Rap1 signaling pathway]//hsa04066 [Pathway Title: HIF-1 signaling pathway]//hsa04151 [Pathway Title: PI3K-Akt signaling pathway]//hsa04510 [Pathway Title: Focal adhesion…	PA37302
ENSG00000070495	Pass filtering	No	JMJD6	1723.07	-0.15012	0.0746622	1	1	2359	2527	2391	1527	1659	1554	17	q25.1	protein_coding	JMJD6	jumonji domain containing 6 [Source:HGNC Symbol;Acc:19355]	GO:0007507 [Name: heart development]//GO:0007166 [Name: cell surface receptor signaling pathway]//GO:0043654 [Name: recognition of apoptotic cell]//GO:0001822 [Name: kidney development]//GO:0006325 [Name: chromatin organization]//GO:0007275 [Name: multicellular organism development]//GO:0030154 [Name: cell differentiation]//GO:0030324 [Name: lung development]//GO:0045893 [Name: positive regulatio…	-	-
ENSG00000258405	Pass filtering	No	ZNF578	104.122	-0.327755	0.275916	1	1	125	134	95	73	71	56	19	q13.41	protein_coding	ZNF578	zinc finger protein 578 [Source:HGNC Symbol;Acc:26449]	GO:0006355 [Name: regulation of transcription, DNA-templated] | GO:0005634 [Name: nucleus]//GO:0005622 [Name: intracellular] | GO:0003677 [Name: DNA binding]//GO:0046872 [Name: metal ion binding]//GO:0003676 [Name: nucleic acid binding]	-	-
ENSG00000105205	Pass filtering	No	CLC	10.5009	-0.656506	0.989162	0.620256	1	7	7	0	0	3	0	19	q13.2	protein_coding	CLC	Charcot-Leyden crystal galectin [Source:HGNC Symbol;Acc:2014]	GO:0007275 [Name: multicellular organism development]//GO:0046006 [Name: regulation of activated T cell proliferation]//GO:0002667 [Name: regulation of T cell anergy]//GO:0070231 [Name: T cell apoptotic process]//GO:0002724 [Name: regulation of T cell cytokine production] | GO:0005737 [Name: cytoplasm]//GO:0005829 [Name: cytosol] | GO:0005515 [Name: protein binding]//GO:0030246 [Name: carbohydrat…	-	-
ENSG00000090581	Pass filtering	No	GNPTG	1748.99	0.447537	0.0646077	1	1	1799	2002	1872	1851	1737	2028	16	p13.3	protein_coding	GNPTG	N-acetylglucosamine-1-phosphate transferase, gamma subunit [Source:HGNC Symbol;Acc:23026]	GO:0046835 [Name: carbohydrate phosphorylation] | GO:0000139 [Name: Golgi membrane]//GO:0016020 [Name: membrane]//GO:0043231 [Name: intracellular membrane-bounded organelle]//GO:0005794 [Name: Golgi apparatus]//GO:0005576 [Name: extracellular region]//GO:0070062 [Name: extracellular exosome] | GO:0003976 [Name: UDP-N-acetylglucosamine-lysosomal-enzyme N-acetylglucosaminephosphotransferase activit…	-	-
ENSG00000138468	Pass filtering	No	SENP7	12949.6	0.795491	0.0527059	1	1	10767	11550	10313	13303	13210	14385	3	q12.3	protein_coding	SENP7	SUMO1/sentrin specific peptidase 7 [Source:HGNC Symbol;Acc:30402]	GO:0006508 [Name: proteolysis]//GO:0016926 [Name: protein desumoylation] | GO:0005622 [Name: intracellular]//GO:0005737 [Name: cytoplasm]//GO:0005634 [Name: nucleus] | GO:0016787 [Name: hydrolase activity]//GO:0008233 [Name: peptidase activity]//GO:0008234 [Name: cysteine-type peptidase activity]//GO:0070139 [Name: SUMO-specific endopeptidase activity]//GO:0005515 [Name: protein binding]	-	-
ENSG00000164591	Pass filtering	No	MYOZ3	47.4516	-2.68601	0.982742	0.0175396	0.0944759	343	66	64	3	21	14	5	q33.1	protein_coding	MYOZ3	myozenin 3 [Source:HGNC Symbol;Acc:18565]	GO:0015629 [Name: actin cytoskeleton]//GO:0030018 [Name: Z disc]//GO:0005737 [Name: cytoplasm] | GO:0051373 [Name: FATZ binding]//GO:0005515 [Name: protein binding]//GO:0003779 [Name: actin binding]//GO:0031433 [Name: telethonin binding]	-	-
ENSG00000148143	Pass filtering	Down	ZNF462	977.383	-2.9881	0.335147	7.55893e-10	8.88992e-09	2182	2791	2724	235	148	295	9	q31.2	protein_coding	ZNF462	zinc finger protein 462 [Source:HGNC Symbol;Acc:21684]	GO:0010468 [Name: regulation of gene expression]//GO:0006325 [Name: chromatin organization]//GO:0045944 [Name: positive regulation of transcription from RNA polymerase II promoter]//GO:0043392 [Name: negative regulation of DNA binding] | GO:0035097 [Name: histone methyltransferase complex]//GO:0005634 [Name: nucleus] | GO:0005515 [Name: protein binding]//GO:0003677 [Name: DNA binding]//GO:0046872…	-	PA134949139
ENSG00000158691	Pass filtering	No	ZSCAN12	2257.99	0.277894	0.0509992	1	1	2894	2960	2759	2552	2406	2603	6	p22.1	protein_coding	ZSCAN12	zinc finger and SCAN domain containing 12 [Source:HGNC Symbol;Acc:13172]	GO:0006355 [Name: regulation of transcription, DNA-templated]//GO:0006357 [Name: regulation of transcription from RNA polymerase II promoter] | GO:0005634 [Name: nucleus] | GO:0000981 [Name: RNA polymerase II transcription factor activity, sequence-specific DNA binding]//GO:0003700 [Name: transcription factor activity, sequence-specific DNA binding]//GO:0046872 [Name: metal ion binding]//GO:00055…	-	-
ENSG00000181852	Pass filtering	No	RNF41	2622.93	-0.105981	0.0732203	1	1	3501	4246	4019	2656	2515	2753	12	q13.3	protein_coding	RNF41	ring finger protein 41 [Source:HGNC Symbol;Acc:18401]	GO:0043408 [Name: regulation of MAPK cascade]//GO:2000377 [Name: regulation of reactive oxygen species metabolic process]//GO:0008285 [Name: negative regulation of cell proliferation]//GO:0016567 [Name: protein ubiquitination]//GO:0000209 [Name: protein polyubiquitination]//GO:0097191 [Name: extrinsic apoptotic signaling pathway]//GO:2000379 [Name: positive regulation of reactive oxygen species m…	-	-
ENSG00000181856	Pass filtering	No	SLC2A4	3.9606	-1.26336	2.65681	0.0351945	0.176966	19	8	12	0	0	0	17	p13.1	protein_coding	SLC2A4	solute carrier family 2 (facilitated glucose transporter), member 4 [Source:HGNC Symbol;Acc:11009]	GO:0071470 [Name: cellular response to osmotic stress]//GO:0042593 [Name: glucose homeostasis]//GO:0032869 [Name: cellular response to insulin stimulus]//GO:0071356 [Name: cellular response to tumor necrosis factor]//GO:0010021 [Name: amylopectin biosynthetic process]//GO:0045471 [Name: response to ethanol]//GO:0071456 [Name: cellular response to hypoxia]//GO:0005975 [Name: carbohydrate metabolic…	hsa04068 [Pathway Title: FoxO signaling pathway]//hsa04920 [Pathway Title: Adipocytokine signaling pathway]//hsa04931 [Pathway Title: Insulin resistance]//hsa04152 [Pathway Title: AMPK signaling pathway]//hsa04910 [Pathway Title: Insulin signaling pathway]//hsa04930 [Pathway Title: Type II diabetes mellitus]	PA35879
ENSG00000168936	Pass filtering	No	TMEM129	1308.4	-0.469773	0.0851403	1	1	2108	2152	1768	1048	1009	1097	4	p16.3	protein_coding	TMEM129	transmembrane protein 129 [Source:HGNC Symbol;Acc:25137]	GO:0030970 [Name: retrograde protein transport, ER to cytosol]//GO:0016567 [Name: protein ubiquitination]//GO:0030433 [Name: ubiquitin-dependent ERAD pathway]//GO:0000209 [Name: protein polyubiquitination]//GO:0006986 [Name: response to unfolded protein] | GO:0016020 [Name: membrane]//GO:0016021 [Name: integral component of membrane]//GO:0005783 [Name: endoplasmic reticulum]//GO:0005789 [Name: en…	-	-
ENSG00000168939	Pass filtering	No	SPRY3	355.116	0.360957	0.123521	1	1	309	396	343	351	285	342	X	q28	protein_coding	SPRY3	sprouty homolog 3 (Drosophila) [Source:HGNC Symbol;Acc:11271]	GO:0009966 [Name: regulation of signal transduction]//GO:0043407 [Name: negative regulation of MAP kinase activity]//GO:0040037 [Name: negative regulation of fibroblast growth factor receptor signaling pathway]//GO:0046580 [Name: negative regulation of Ras protein signal transduction]//GO:0061564 [Name: axon development]//GO:0007275 [Name: multicellular organism development] | GO:0005737 [Name: c…	-	-
ENSG00000168938	Pass filtering	Down	PPIC	21.1795	-3.74618	0.778358	8.86748e-05	0.000671131	49	50	79	0	3	5	5	q23.2	protein_coding	PPIC	peptidylprolyl isomerase C (cyclophilin C) [Source:HGNC Symbol;Acc:9256]	GO:0000413 [Name: protein peptidyl-prolyl isomerization]//GO:0006457 [Name: protein folding]//GO:0042026 [Name: protein refolding] | GO:0005737 [Name: cytoplasm]//GO:0070062 [Name: extracellular exosome] | GO:0051082 [Name: unfolded protein binding]//GO:0003755 [Name: peptidyl-prolyl cis-trans isomerase activity]//GO:0005515 [Name: protein binding]//GO:0016018 [Name: cyclosporin A binding]//GO:00…	-	-
ENSG00000197506	Pass filtering	No	SLC28A3	17.0796	-1.24768	0.909462	0.370924	1	5	9	11	0	0	5	9	q21.33	protein_coding	SLC28A3	solute carrier family 28 (concentrative nucleoside transporter), member 3 [Source:HGNC Symbol;Acc:16484]	GO:0015855 [Name: pyrimidine nucleobase transport]//GO:0035725 [Name: sodium ion transmembrane transport]//GO:0015860 [Name: purine nucleoside transmembrane transport]//GO:1904823 [Name: purine nucleobase transmembrane transport]//GO:0015864 [Name: pyrimidine nucleoside transport]//GO:0072531 [Name: pyrimidine-containing compound transmembrane transport]//GO:1901642 [Name: nucleoside transmembran…	-	-
ENSG00000186086	Pass filtering	Up	NBPF6	16.541	2.7228	0.66424	0.00255414	0.0160121	4	5	8	32	35	29	1	p13.3	protein_coding	NBPF6	neuroblastoma breakpoint family, member 6 [Source:HGNC Symbol;Acc:31988]	GO:0005737 [Name: cytoplasm]	-	-
ENSG00000186081	Pass filtering	Down	KRT5	1428.67	-4.3597	0.209777	1.53019e-58	6.07151e-57	4696	5507	5341	202	184	154	12	q13.13	protein_coding	KRT5	keratin 5 [Source:HGNC Symbol;Acc:6442]	GO:0031581 [Name: hemidesmosome assembly]//GO:0070268 [Name: cornification]//GO:0007010 [Name: cytoskeleton organization]//GO:0008544 [Name: epidermis development]//GO:0031424 [Name: keratinization] | GO:0005829 [Name: cytosol]//GO:0005882 [Name: intermediate filament]//GO:0045095 [Name: keratin filament]//GO:0070062 [Name: extracellular exosome]//GO:0016020 [Name: membrane]//GO:0005737 [Name: cy…	-	PA30230
ENSG00000126882	Pass filtering	No	FAM78A	6726.47	0.965627	0.0428594	1	1	4422	4755	4514	6547	6067	6791	9	q34.13	protein_coding	FAM78A	family with sequence similarity 78, member A [Source:HGNC Symbol;Acc:25465]	GO:0005515 [Name: protein binding]	-	PA134970135
ENSG00000186088	Pass filtering	Down	GSAP	833.913	-2.30303	0.11143	5.43682e-32	1.37248e-30	1180	1410	1167	205	183	159	7	q11.23	protein_coding	GSAP	gamma-secretase activating protein [Source:HGNC Symbol;Acc:28042]	GO:0030162 [Name: regulation of proteolysis]//GO:1902004 [Name: positive regulation of beta-amyloid formation] | GO:0005802 [Name: trans-Golgi network]//GO:0005794 [Name: Golgi apparatus] | GO:0001540 [Name: beta-amyloid binding]//GO:0005515 [Name: protein binding]	-	PA164724500
ENSG00000204923	Pass filtering	No	FBXO48	286.201	-0.315417	0.137622	1	1	427	412	396	263	229	225	2	p13.3	protein_coding	FBXO48	F-box protein 48 [Source:HGNC Symbol;Acc:33857]	GO:0016567 [Name: protein ubiquitination]//GO:0031146 [Name: SCF-dependent proteasomal ubiquitin-dependent protein catabolic process] | GO:0019005 [Name: SCF ubiquitin ligase complex]//GO:0005737 [Name: cytoplasm] | GO:0005515 [Name: protein binding]//GO:0004842 [Name: ubiquitin-protein transferase activity]	-	-
ENSG00000204922	Pass filtering	No	C11orf83	605.497	-0.333201	0.0926221	1	1	960	1125	1089	575	596	650	11	q12.3	protein_coding	UQCC3	chromosome 11 open reading frame 83 [Source:HGNC Symbol;Acc:34399]	GO:0006122 [Name: mitochondrial electron transport, ubiquinol to cytochrome c]//GO:0034551 [Name: mitochondrial respiratory chain complex III assembly]//GO:0006754 [Name: ATP biosynthetic process]//GO:0042407 [Name: cristae formation] | GO:0005739 [Name: mitochondrion]//GO:0016021 [Name: integral component of membrane]//GO:0005743 [Name: mitochondrial inner membrane]//GO:0016020 [Name: membrane]/…	-	-
ENSG00000204920	Pass filtering	No	ZNF155	537.652	0.17811	0.182263	1	1	524	436	611	398	445	456	19	q13.31	protein_coding	ZNF155	zinc finger protein 155 [Source:HGNC Symbol;Acc:12940]	GO:0006355 [Name: regulation of transcription, DNA-templated]//GO:0006357 [Name: regulation of transcription from RNA polymerase II promoter] | GO:0005634 [Name: nucleus]//GO:0005622 [Name: intracellular] | GO:0003677 [Name: DNA binding]//GO:0000981 [Name: RNA polymerase II transcription factor activity, sequence-specific DNA binding]//GO:0003700 [Name: transcription factor activity, sequence-spe…	-	-
ENSG00000008441	Pass filtering	Down	NFIX	151.086	-4.73845	0.492597	5.04712e-15	7.81694e-14	367	892	295	15	7	17	19	p13.2	protein_coding	NFIX	nuclear factor I/X (CCAAT-binding transcription factor) [Source:HGNC Symbol;Acc:7788]	GO:0045944 [Name: positive regulation of transcription from RNA polymerase II promoter]//GO:0006366 [Name: transcription from RNA polymerase II promoter]//GO:0000122 [Name: negative regulation of transcription from RNA polymerase II promoter]//GO:0006260 [Name: DNA replication]//GO:0006355 [Name: regulation of transcription, DNA-templated] | GO:0005634 [Name: nucleus]//GO:0005654 [Name: nucleopla…	-	PA31594
ENSG00000182508	Pass filtering	No	LHFPL1	41.0795	-0.40048	0.340147	1	1	55	94	79	40	47	33	X	q23	protein_coding	LHFPL1	lipoma HMGIC fusion partner-like 1 [Source:HGNC Symbol;Acc:6587]	GO:0016021 [Name: integral component of membrane]//GO:0016020 [Name: membrane]	-	-
ENSG00000182504	Pass filtering	No	CEP97	2706.78	0.279672	0.225002	1	1	4665	3305	2974	4207	2658	2919	3	q12.3	protein_coding	CEP97	centrosomal protein 97kDa [Source:HGNC Symbol;Acc:26244]	GO:0097711 [Name: ciliary basal body docking]//GO:1901673 [Name: regulation of mitotic spindle assembly]//GO:1902018 [Name: negative regulation of cilium assembly]//GO:0030030 [Name: cell projection organization] | GO:0005813 [Name: centrosome]//GO:0005829 [Name: cytosol]//GO:0005815 [Name: microtubule organizing center]//GO:0005856 [Name: cytoskeleton]//GO:0005737 [Name: cytoplasm]//GO:0032991 […	-	-
ENSG00000182500	Pass filtering	Down	ORAI1	1131.5	-2.18514	0.0945478	1.329e-36	3.71148e-35	2494	2977	2775	468	385	453	12	q24.31	protein_coding	-	ORAI calcium release-activated calcium modulator 1 [Source:HGNC Symbol;Acc:25896]	-	-	-
ENSG00000128000	Pass filtering	No	ZNF780B	4990.36	0.235658	0.0394629	1	1	5581	6291	5517	4982	4815	5025	19	q13.2	protein_coding	ZNF780B	zinc finger protein 780B [Source:HGNC Symbol;Acc:33109]	GO:0006355 [Name: regulation of transcription, DNA-templated] | GO:0005622 [Name: intracellular]//GO:0005634 [Name: nucleus] | GO:0003676 [Name: nucleic acid binding]//GO:0046872 [Name: metal ion binding]//GO:0003677 [Name: DNA binding]	-	-
ENSG00000121542	Pass filtering	No	SEC22A	1698.77	0.253389	0.0591213	1	1	2087	2164	2027	1916	1643	1875	3	q21.1	protein_coding	SEC22A	SEC22 vesicle trafficking protein homolog A (S. cerevisiae) [Source:HGNC Symbol;Acc:20260]	GO:0015031 [Name: protein transport]//GO:0016192 [Name: vesicle-mediated transport]//GO:0006888 [Name: ER to Golgi vesicle-mediated transport] | GO:0005789 [Name: endoplasmic reticulum membrane]//GO:0016021 [Name: integral component of membrane]//GO:0005783 [Name: endoplasmic reticulum]//GO:0016020 [Name: membrane] | GO:0005515 [Name: protein binding]//GO:0005215 [Name: transporter activity]	-	-
ENSG00000124216	Pass filtering	No	SNAI1	98.9993	-0.402215	0.259098	1	1	160	200	186	109	100	84	20	q13.13	protein_coding	SNAI1	snail family zinc finger 1 [Source:HGNC Symbol;Acc:11128]	GO:0001707 [Name: mesoderm formation]//GO:0016477 [Name: cell migration]//GO:0045893 [Name: positive regulation of transcription, DNA-templated]//GO:0003180 [Name: aortic valve morphogenesis]//GO:0030335 [Name: positive regulation of cell migration]//GO:0060806 [Name: negative regulation of cell differentiation involved in embryonic placenta development]//GO:0070828 [Name: heterochromatin organiz…	hsa04520 [Pathway Title: Adherens junction]	-
ENSG00000104808	Pass filtering	No	DHDH	4.26862	0.0618719	0.957523	1	1	0	4	0	4	0	0	19	q13.33	protein_coding	DHDH	dihydrodiol dehydrogenase (dimeric) [Source:HGNC Symbol;Acc:17887]	GO:0042843 [Name: D-xylose catabolic process]//GO:0055114 [Name: oxidation-reduction process]//GO:0022900 [Name: electron transport chain]//GO:0005975 [Name: carbohydrate metabolic process] | GO:0008746 [Name: NAD(P)+ transhydrogenase activity]//GO:0016491 [Name: oxidoreductase activity]//GO:0047115 [Name: trans-1,2-dihydrobenzene-1,2-diol dehydrogenase activity]//GO:0009055 [Name: electron carri…	-	-
ENSG00000214212	Pass filtering	Down	C19orf38	266.176	-2.39028	0.267897	7.63579e-08	7.68372e-07	420	550	462	92	60	39	19	p13.2	protein_coding	C19orf38	chromosome 19 open reading frame 38 [Source:HGNC Symbol;Acc:34073]	GO:0016021 [Name: integral component of membrane]//GO:0016020 [Name: membrane]	-	-
ENSG00000104805	Pass filtering	No	NUCB1	3681.65	-0.487149	0.0485543	1	1	5157	5965	5569	2937	2679	3010	19	q13.33	protein_coding	NUCB1	nucleobindin 1 [Source:HGNC Symbol;Acc:8043]	GO:0043687 [Name: post-translational protein modification]//GO:0072718 [Name: response to cisplatin]//GO:1903533 [Name: regulation of protein targeting]//GO:0044267 [Name: cellular protein metabolic process] | GO:0005634 [Name: nucleus]//GO:0005576 [Name: extracellular region]//GO:0005793 [Name: endoplasmic reticulum-Golgi intermediate compartment]//GO:0005794 [Name: Golgi apparatus]//GO:0005798 …	-	-
ENSG00000167685	Pass filtering	No	ZNF444	2220.76	0.530123	0.133876	1	1	1969	2972	2532	2577	2244	3029	19	q13.43	protein_coding	ZNF444	zinc finger protein 444 [Source:HGNC Symbol;Acc:16052]	GO:0006355 [Name: regulation of transcription, DNA-templated]//GO:0045893 [Name: positive regulation of transcription, DNA-templated]//GO:0006357 [Name: regulation of transcription from RNA polymerase II promoter] | GO:0005634 [Name: nucleus] | GO:0003700 [Name: transcription factor activity, sequence-specific DNA binding]//GO:0003677 [Name: DNA binding]//GO:0000981 [Name: RNA polymerase II trans…	-	-
ENSG00000106400	Pass filtering	No	ZNHIT1	2801.79	-0.0858028	0.0946684	1	1	3799	4307	3974	3124	2547	2563	7	q22.1	protein_coding	ZNHIT1	zinc finger, HIT-type containing 1 [Source:HGNC Symbol;Acc:21688]	GO:0031063 [Name: regulation of histone deacetylation]//GO:0043486 [Name: histone exchange]//GO:0006338 [Name: chromatin remodeling] | GO:0000812 [Name: Swr1 complex]//GO:0005634 [Name: nucleus]//GO:0005654 [Name: nucleoplasm] | GO:0031491 [Name: nucleosome binding]//GO:0042826 [Name: histone deacetylase binding]//GO:0005515 [Name: protein binding]//GO:0046872 [Name: metal ion binding]	-	-
ENSG00000106404	Pass filtering	No	CLDN15	1102.72	0.0584877	0.0854565	1	1	1339	1561	1346	1129	991	1082	7	q22.1	protein_coding	CLDN15	claudin 15 [Source:HGNC Symbol;Acc:2036]	GO:0006811 [Name: ion transport]//GO:0016338 [Name: calcium-independent cell-cell adhesion via plasma membrane cell-adhesion molecules] | GO:0005923 [Name: bicellular tight junction]//GO:0005886 [Name: plasma membrane]//GO:0016020 [Name: membrane]//GO:0016021 [Name: integral component of membrane]//GO:0030054 [Name: cell junction]//GO:0016328 [Name: lateral plasma membrane] | GO:0005198 [Name: st…	hsa04514 [Pathway Title: Cell adhesion molecules (CAMs)]//hsa04670 [Pathway Title: Leukocyte transendothelial migration]//hsa04530 [Pathway Title: Tight junction]//hsa05160 [Pathway Title: Hepatitis C]	-
ENSG00000177508	Pass filtering	Down	IRX3	20.1202	-4.88047	1.6202	0.00163412	0.0105761	76	81	71	0	3	0	16	q12.2	protein_coding	IRX3	iroquois homeobox 3 [Source:HGNC Symbol;Acc:14360]	GO:0045665 [Name: negative regulation of neuron differentiation]//GO:0006357 [Name: regulation of transcription from RNA polymerase II promoter]//GO:0097009 [Name: energy homeostasis]//GO:0045666 [Name: positive regulation of neuron differentiation]//GO:0007275 [Name: multicellular organism development]//GO:0007498 [Name: mesoderm development]//GO:0072086 [Name: specification of loop of Henle ide…	-	PA29926
ENSG00000179314	Pass filtering	Down	WSCD1	31.84	-4.36184	1.22032	0.000669225	0.00455141	121	122	98	3	5	0	17	p13.2	protein_coding	WSCD1	WSC domain containing 1 [Source:HGNC Symbol;Acc:29060]	GO:0016021 [Name: integral component of membrane]//GO:0016020 [Name: membrane] | GO:0008146 [Name: sulfotransferase activity]	-	-
ENSG00000187840	Pass filtering	No	EIF4EBP1	641.429	-1.18265	0.162031	0.217024	0.886795	1329	1476	1483	399	468	484	8	p11.23	protein_coding	EIF4EBP1	eukaryotic translation initiation factor 4E binding protein 1 [Source:HGNC Symbol;Acc:3288]	GO:0030324 [Name: lung development]//GO:0031929 [Name: TOR signaling]//GO:0000082 [Name: G1/S transition of mitotic cell cycle]//GO:0045931 [Name: positive regulation of mitotic cell cycle]//GO:0045947 [Name: negative regulation of translational initiation]//GO:0002192 [Name: IRES-dependent translational initiation]//GO:0002931 [Name: response to ischemia]//GO:0006417 [Name: regulation of transla…	hsa04012 [Pathway Title: ErbB signaling pathway]//hsa04910 [Pathway Title: Insulin signaling pathway]//hsa05231 [Pathway Title: Choline metabolism in cancer]//hsa04151 [Pathway Title: PI3K-Akt signaling pathway]//hsa04150 [Pathway Title: mTOR signaling pathway]//hsa05221 [Pathway Title: Acute myeloid leukemia]//hsa04152 [Pathway Title: AMPK signaling pathway]//hsa03013 [Pathway Title: RNA transpo…	-
ENSG00000187848	Pass filtering	No	P2RX2	3.94175	0.266883	0.94015	0.922215	1	0	3	2	5	3	0	12	q24.33	protein_coding	P2RX2	purinergic receptor P2X, ligand-gated ion channel, 2 [Source:HGNC Symbol;Acc:15459]	GO:0010524 [Name: positive regulation of calcium ion transport into cytosol]//GO:0001666 [Name: response to hypoxia]//GO:0002931 [Name: response to ischemia]//GO:0060079 [Name: excitatory postsynaptic potential]//GO:0003029 [Name: detection of hypoxic conditions in blood by carotid body chemoreceptor signaling]//GO:0030432 [Name: peristalsis]//GO:0006811 [Name: ion transport]//GO:0006812 [Name: c…	-	-
ENSG00000123933	Pass filtering	Up	MXD4	8560.61	1.33964	0.0460442	1.65318e-13	2.3535e-12	5638	6417	5705	11198	10333	11008	4	p16.3	protein_coding	MXD4	MAX dimerization protein 4 [Source:HGNC Symbol;Acc:13906]	GO:0000122 [Name: negative regulation of transcription from RNA polymerase II promoter]//GO:0008285 [Name: negative regulation of cell proliferation] | GO:0005634 [Name: nucleus] | GO:0003714 [Name: transcription corepressor activity]//GO:0005515 [Name: protein binding]//GO:0000981 [Name: RNA polymerase II transcription factor activity, sequence-specific DNA binding]//GO:0003677 [Name: DNA bindin…	-	-
ENSG00000140526	Pass filtering	No	ABHD2	9634.86	-0.613491	0.0298898	1	1	17024	19264	17511	8755	8088	8607	15	q26.1	protein_coding	ABHD2	abhydrolase domain containing 2 [Source:HGNC Symbol;Acc:18717]	GO:0044255 [Name: cellular lipid metabolic process]//GO:0048240 [Name: sperm capacitation]//GO:0051792 [Name: medium-chain fatty acid biosynthetic process]//GO:0046464 [Name: acylglycerol catabolic process]//GO:0007340 [Name: acrosome reaction]//GO:0009611 [Name: response to wounding]//GO:0043401 [Name: steroid hormone mediated signaling pathway]//GO:0006629 [Name: lipid metabolic process]//GO:00…	-	-
ENSG00000140527	Pass filtering	No	WDR93	4.60155	-0.75548	1.25581	0.29069	1	7	27	12	0	4	0	15	q26.1	protein_coding	WDR93	WD repeat domain 93 [Source:HGNC Symbol;Acc:26924]	GO:0022900 [Name: electron transport chain] | GO:0005747 [Name: mitochondrial respiratory chain complex I] | GO:0008137 [Name: NADH dehydrogenase (ubiquinone) activity]//GO:0016651 [Name: oxidoreductase activity, acting on NAD(P)H]//GO:0005515 [Name: protein binding]	-	-
ENSG00000140525	Pass filtering	No	FANCI	11490.5	0.785656	0.0419957	1	1	13799	15751	14588	18432	17884	18826	15	q26.1	protein_coding	FANCI	Fanconi anemia, complementation group I [Source:HGNC Symbol;Acc:25568]	GO:0007049 [Name: cell cycle]//GO:0031398 [Name: positive regulation of protein ubiquitination]//GO:0006974 [Name: cellular response to DNA damage stimulus]//GO:0006281 [Name: DNA repair]//GO:0036297 [Name: interstrand cross-link repair] | GO:0005634 [Name: nucleus]//GO:0005829 [Name: cytosol]//GO:0016020 [Name: membrane]//GO:0005654 [Name: nucleoplasm] | GO:0070182 [Name: DNA polymerase binding]…	hsa03460 [Pathway Title: Fanconi anemia pathway]	PA162387928
ENSG00000140521	Pass filtering	No	POLG	7325.41	0.464146	0.054118	1	1	7783	9509	8117	8644	8030	8694	15	q26.1	protein_coding	POLG	polymerase (DNA directed), gamma [Source:HGNC Symbol;Acc:9179]	GO:0006261 [Name: DNA-dependent DNA replication]//GO:0006264 [Name: mitochondrial DNA replication]//GO:0055093 [Name: response to hyperoxia]//GO:0090305 [Name: nucleic acid phosphodiester bond hydrolysis]//GO:0009416 [Name: response to light stimulus]//GO:0006260 [Name: DNA replication]//GO:0071897 [Name: DNA biosynthetic process]//GO:0007568 [Name: aging]//GO:0006259 [Name: DNA metabolic process…	-	-
ENSG00000167107	Pass filtering	Down	ACSF2	795.679	-1.33668	0.0741713	4.42086e-06	3.85772e-05	1547	1695	1588	473	419	491	17	q21.33	protein_coding	ACSF2	acyl-CoA synthetase family member 2 [Source:HGNC Symbol;Acc:26101]	GO:0006637 [Name: acyl-CoA metabolic process]//GO:0006629 [Name: lipid metabolic process]//GO:0006631 [Name: fatty acid metabolic process] | GO:0005739 [Name: mitochondrion]//GO:0005759 [Name: mitochondrial matrix] | GO:0003824 [Name: catalytic activity]//GO:0016874 [Name: ligase activity]//GO:0000166 [Name: nucleotide binding]//GO:0003996 [Name: acyl-CoA ligase activity]//GO:0005524 [Name: ATP b…	-	-
ENSG00000167106	Pass filtering	Up	FAM102A	7028.72	1.92825	0.153194	6.97948e-10	8.23867e-09	1455	1009	1503	3908	3450	3801	9	q34.11	protein_coding	FAM102A	family with sequence similarity 102, member A [Source:HGNC Symbol;Acc:31419]	GO:0005515 [Name: protein binding]	-	-
ENSG00000167103	Pass filtering	No	PIP5KL1	47.2683	0.511003	0.407694	1	1	27	45	36	23	34	61	9	q34.11	protein_coding	PIP5KL1	phosphatidylinositol-4-phosphate 5-kinase-like 1 [Source:HGNC Symbol;Acc:28711]	GO:0046854 [Name: phosphatidylinositol phosphorylation]//GO:0043065 [Name: positive regulation of apoptotic process]//GO:0010917 [Name: negative regulation of mitochondrial membrane potential]//GO:0046488 [Name: phosphatidylinositol metabolic process]//GO:0001933 [Name: negative regulation of protein phosphorylation]//GO:0016310 [Name: phosphorylation]//GO:0030336 [Name: negative regulation of ce…	hsa04144 [Pathway Title: Endocytosis]//hsa00562 [Pathway Title: Inositol phosphate metabolism]//hsa01100 [Pathway Title: Metabolic pathways]	-
ENSG00000167100	Pass filtering	No	SAMD14	14.2033	-1.80493	0.874647	0.130941	0.566221	25	16	19	6	0	3	17	q21.33	protein_coding	SAMD14	sterile alpha motif domain containing 14 [Source:HGNC Symbol;Acc:27312]	GO:0007015 [Name: actin filament organization]//GO:0019722 [Name: calcium-mediated signaling]//GO:0031175 [Name: neuron projection development] | GO:0014069 [Name: postsynaptic density]//GO:0005737 [Name: cytoplasm]//GO:0015629 [Name: actin cytoskeleton]//GO:0030425 [Name: dendrite] | GO:0051015 [Name: actin filament binding]//GO:0005515 [Name: protein binding]	-	PA142670953
ENSG00000166851	Pass filtering	No	PLK1	1564.83	0.711139	0.0906938	1	1	1947	2235	1977	2378	2137	2825	16	p12.2	protein_coding	PLK1	polo-like kinase 1 [Source:HGNC Symbol;Acc:9077]	GO:0000070 [Name: mitotic sister chromatid segregation]//GO:0007062 [Name: sister chromatid cohesion]//GO:0010800 [Name: positive regulation of peptidyl-threonine phosphorylation]//GO:0032436 [Name: positive regulation of proteasomal ubiquitin-dependent protein catabolic process]//GO:0043393 [Name: regulation of protein binding]//GO:0045184 [Name: establishment of protein localization]//GO:190199…	hsa04110 [Pathway Title: Cell cycle]//hsa04914 [Pathway Title: Progesterone-mediated oocyte maturation]//hsa04068 [Pathway Title: FoxO signaling pathway]//hsa04114 [Pathway Title: Oocyte meiosis]	PA33410
ENSG00000166855	Pass filtering	No	CLPX	5484.94	0.128215	0.046944	1	1	7228	7947	7673	5946	5867	6280	15	q22.31	protein_coding	CLPX	caseinolytic mitochondrial matrix peptidase chaperone subunit [Source:HGNC Symbol;Acc:2088]	GO:0046034 [Name: ATP metabolic process]//GO:0010952 [Name: positive regulation of peptidase activity]//GO:0051603 [Name: proteolysis involved in cellular protein catabolic process]//GO:0030163 [Name: protein catabolic process]//GO:0006457 [Name: protein folding] | GO:0005739 [Name: mitochondrion]//GO:0005759 [Name: mitochondrial matrix]//GO:0009841 [Name: mitochondrial endopeptidase Clp complex]…	-	-
ENSG00000163374	Pass filtering	No	YY1AP1	6166.87	0.399519	0.0322618	1	1	7230	7921	7059	7114	6721	7395	1	q22	protein_coding	YY1AP1	YY1 associated protein 1 [Source:HGNC Symbol;Acc:30935]	GO:0045892 [Name: negative regulation of transcription, DNA-templated]//GO:0008283 [Name: cell proliferation]//GO:0030154 [Name: cell differentiation]//GO:0051726 [Name: regulation of cell cycle]//GO:0030183 [Name: B cell differentiation] | GO:0005737 [Name: cytoplasm]//GO:0031011 [Name: Ino80 complex]//GO:0005654 [Name: nucleoplasm]//GO:0005634 [Name: nucleus]//GO:0001650 [Name: fibrillar center…	-	-
ENSG00000163376	Pass filtering	No	KBTBD8	948.16	0.401516	0.152472	1	1	1104	1056	986	894	1094	1041	3	p14.1	protein_coding	KBTBD8	kelch repeat and BTB (POZ) domain containing 8 [Source:HGNC Symbol;Acc:30691]	GO:0014029 [Name: neural crest formation]//GO:0043687 [Name: post-translational protein modification]//GO:0014032 [Name: neural crest cell development]//GO:0006417 [Name: regulation of translation]//GO:0006513 [Name: protein monoubiquitination] | GO:0005737 [Name: cytoplasm]//GO:0005794 [Name: Golgi apparatus]//GO:0005829 [Name: cytosol]//GO:0005856 [Name: cytoskeleton]//GO:0031463 [Name: Cul3-RI…	-	-
ENSG00000163378	Pass filtering	No	EOGT	969.281	-0.18902	0.109517	1	1	1566	1821	1438	1000	876	1188	3	p14.1	protein_coding	EOGT	EGF domain-specific O-linked N-acetylglucosamine (GlcNAc) transferase [Source:HGNC Symbol;Acc:28526]	GO:0006493 [Name: protein O-linked glycosylation] | GO:0016020 [Name: membrane]//GO:0016021 [Name: integral component of membrane]//GO:0005788 [Name: endoplasmic reticulum lumen]//GO:0005783 [Name: endoplasmic reticulum] | GO:0016740 [Name: transferase activity]//GO:0016757 [Name: transferase activity, transferring glycosyl groups]//GO:0016262 [Name: protein N-acetylglucosaminyltransferase activi…	-	-
ENSG00000056586	Pass filtering	No	RC3H2	12554.3	0.0477563	0.0347164	1	1	16994	18050	16759	13171	12347	13290	9	q33.2	protein_coding	RC3H2	ring finger and CCCH-type domains 2 [Source:HGNC Symbol;Acc:21461]	GO:0009791 [Name: post-embryonic development]//GO:0043029 [Name: T cell homeostasis]//GO:0050852 [Name: T cell receptor signaling pathway]//GO:0042098 [Name: T cell proliferation]//GO:0010468 [Name: regulation of gene expression]//GO:0048286 [Name: lung alveolus development]//GO:2000320 [Name: negative regulation of T-helper 17 cell differentiation]//GO:2000628 [Name: regulation of miRNA metaboli…	-	-
ENSG00000128849	Pass filtering	Down	CGNL1	62.7061	-5.96224	0.981913	5.66999e-08	5.78917e-07	269	237	231	0	2	5	15	q21.3	protein_coding	CGNL1	cingulin-like 1 [Source:HGNC Symbol;Acc:25931]	GO:0007015 [Name: actin filament organization]//GO:0051058 [Name: negative regulation of small GTPase mediated signal transduction] | GO:0005923 [Name: bicellular tight junction]//GO:0016459 [Name: myosin complex]//GO:0030054 [Name: cell junction] | GO:0005515 [Name: protein binding]//GO:0003774 [Name: motor activity]	-	-
ENSG00000064393	Pass filtering	Up	HIPK2	17675.4	1.3622	0.0642823	1.36541e-08	1.46896e-07	12253	13142	11668	23366	22078	23719	7	q34	protein_coding	HIPK2	homeodomain interacting protein kinase 2 [Source:HGNC Symbol;Acc:14402]	GO:0030578 [Name: PML body organization]//GO:0032092 [Name: positive regulation of protein binding]//GO:0045944 [Name: positive regulation of transcription from RNA polymerase II promoter]//GO:0050882 [Name: voluntary musculoskeletal movement]//GO:0071456 [Name: cellular response to hypoxia]//GO:0006468 [Name: protein phosphorylation]//GO:0008284 [Name: positive regulation of cell proliferation]/…	-	-
ENSG00000225526	Pass filtering	No	C3orf83	3.54087	-0.432406	0.93106	0.823768	1	11	13	7	6	0	3	3	p25.2	protein_coding	MKRN2OS	chromosome 3 open reading frame 83 [Source:HGNC Symbol;Acc:40375]	-	-	-
ENSG00000027644	Pass filtering	No	INSRR	4.12792	-0.294316	0.988891	0.752056	1	10	9	7	0	0	6	1	q23.1	protein_coding	INSRR	insulin receptor-related receptor [Source:HGNC Symbol;Acc:6093]	GO:0007169 [Name: transmembrane receptor protein tyrosine kinase signaling pathway]//GO:0030238 [Name: male sex determination]//GO:0071469 [Name: cellular response to alkaline pH]//GO:0008286 [Name: insulin receptor signaling pathway]//GO:0016310 [Name: phosphorylation]//GO:0031532 [Name: actin cytoskeleton reorganization]//GO:0048856 [Name: anatomical structure development]//GO:0006468 [Name: pr…	hsa04810 [Pathway Title: Regulation of actin cytoskeleton]//hsa05215 [Pathway Title: Prostate cancer]	-
ENSG00000184014	Pass filtering	Down	DENND5A	7441.42	-2.25518	0.0539865	6.54087e-120	5.11464e-118	16879	17691	16996	2712	2344	2778	11	p15.4	protein_coding	DENND5A	DENN/MADD domain containing 5A [Source:HGNC Symbol;Acc:19344]	GO:0042147 [Name: retrograde transport, endosome to Golgi]//GO:0010977 [Name: negative regulation of neuron projection development] | GO:0000139 [Name: Golgi membrane]//GO:0005802 [Name: trans-Golgi network]//GO:0016020 [Name: membrane]//GO:0005794 [Name: Golgi apparatus]//GO:0030904 [Name: retromer complex]//GO:0005829 [Name: cytosol] | GO:0005515 [Name: protein binding]//GO:0017137 [Name: Rab G…	-	PA164718737
ENSG00000184012	Pass filtering	Up	TMPRSS2	14.2336	4.85045	1.64064	0.00192617	0.0122965	0	0	3	47	41	28	21	q22.3	protein_coding	TMPRSS2	transmembrane protease, serine 2 [Source:HGNC Symbol;Acc:11876]	GO:0006898 [Name: receptor-mediated endocytosis]//GO:0016540 [Name: protein autoprocessing]//GO:0046598 [Name: positive regulation of viral entry into host cell]//GO:0006508 [Name: proteolysis] | GO:0005576 [Name: extracellular region]//GO:0016020 [Name: membrane]//GO:0005887 [Name: integral component of plasma membrane]//GO:0005886 [Name: plasma membrane]//GO:0070062 [Name: extracellular exosome…	hsa05202 [Pathway Title: Transcriptional misregulation in cancer]//hsa05164 [Pathway Title: Influenza A]	-
ENSG00000158792	Pass filtering	No	SPATA2L	574.892	0.992974	0.140214	0.968586	1	446	491	559	715	682	784	16	q24.3	protein_coding	SPATA2L	spermatogenesis associated 2-like [Source:HGNC Symbol;Acc:28393]	-	-	-
ENSG00000179820	Pass filtering	No	MYADM	1570.47	-0.173891	0.266913	1	1	1878	1882	731	981	867	1001	19	q13.42	protein_coding	MYADM	myeloid-associated differentiation marker [Source:HGNC Symbol;Acc:7544]	GO:0061028 [Name: establishment of endothelial barrier]//GO:0072659 [Name: protein localization to plasma membrane]//GO:0034115 [Name: negative regulation of heterotypic cell-cell adhesion]//GO:0030335 [Name: positive regulation of cell migration]//GO:1900026 [Name: positive regulation of substrate adhesion-dependent cell spreading]//GO:0010629 [Name: negative regulation of gene expression]//GO:0…	-	-
ENSG00000162426	Pass filtering	No	SLC45A1	5.01752	0.314374	0.866136	1	1	0	7	0	3	3	3	1	p36.23	protein_coding	SLC45A1	solute carrier family 45, member 1 [Source:HGNC Symbol;Acc:17939]	GO:1904659 [Name: glucose transmembrane transport]//GO:0008643 [Name: carbohydrate transport]//GO:0015770 [Name: sucrose transport]//GO:0055085 [Name: transmembrane transport] | GO:0016020 [Name: membrane]//GO:0016021 [Name: integral component of membrane] | GO:0015293 [Name: symporter activity]//GO:0008506 [Name: sucrose:proton symporter activity]	-	-
ENSG00000205078	Pass filtering	No	SYCE1L	145.528	0.226842	0.225766	1	1	169	168	202	157	120	187	16	q23.1	protein_coding	SYCE1L	synaptonemal complex central element protein 1-like [Source:HGNC Symbol;Acc:37236]	GO:0070193 [Name: synaptonemal complex organization]//GO:0007130 [Name: synaptonemal complex assembly]//GO:0007128 [Name: meiotic prophase I]//GO:0051321 [Name: meiotic cell cycle] | GO:0045111 [Name: intermediate filament cytoskeleton]//GO:0000795 [Name: synaptonemal complex]	-	-
ENSG00000204116	Pass filtering	No	CHIC1	2238.06	0.620576	0.219814	1	1	1727	3045	1453	2395	2238	2333	X	q13.2	protein_coding	CHIC1	cysteine-rich hydrophobic domain 1 [Source:HGNC Symbol;Acc:1934]	GO:0016021 [Name: integral component of membrane]//GO:0016020 [Name: membrane]//GO:0031410 [Name: cytoplasmic vesicle]//GO:0005886 [Name: plasma membrane]	-	-
ENSG00000137145	Pass filtering	No	DENND4C	12172.4	0.409318	0.0524948	1	1	13654	14807	12937	13602	12493	13768	9	p22.1	protein_coding	DENND4C	DENN/MADD domain containing 4C [Source:HGNC Symbol;Acc:26079]	GO:0072659 [Name: protein localization to plasma membrane]//GO:0032869 [Name: cellular response to insulin stimulus]//GO:0015031 [Name: protein transport] | GO:0005886 [Name: plasma membrane]//GO:0005829 [Name: cytosol]//GO:0030659 [Name: cytoplasmic vesicle membrane]//GO:0005794 [Name: Golgi apparatus]//GO:0016020 [Name: membrane]//GO:0005737 [Name: cytoplasm]//GO:0031410 [Name: cytoplasmic vesi…	-	-
ENSG00000137142	Pass filtering	No	IGFBPL1	12.3807	-2.76433	2.44888	0.0382813	0.19093	36	63	35	0	4	0	9	p13.1	protein_coding	IGFBPL1	insulin-like growth factor binding protein-like 1 [Source:HGNC Symbol;Acc:20081]	GO:0071228 [Name: cellular response to tumor cell]//GO:0001558 [Name: regulation of cell growth] | GO:0005576 [Name: extracellular region]//GO:0005615 [Name: extracellular space] | GO:0005520 [Name: insulin-like growth factor binding]//GO:0005515 [Name: protein binding]//GO:0003674 [Name: molecular_function]	-	-
ENSG00000109572	Pass filtering	No	CLCN3	5520.74	-0.198657	0.113516	1	1	7123	9886	7547	4695	5525	5145	4	q33	protein_coding	CLCN3	chloride channel, voltage-sensitive 3 [Source:HGNC Symbol;Acc:2021]	GO:0006821 [Name: chloride transport]//GO:1902476 [Name: chloride transmembrane transport]//GO:0097401 [Name: synaptic vesicle lumen acidification]//GO:0006811 [Name: ion transport]//GO:0048388 [Name: endosomal lumen acidification]//GO:0045794 [Name: negative regulation of cell volume]//GO:0006885 [Name: regulation of pH]//GO:0055085 [Name: transmembrane transport] | GO:0000139 [Name: Golgi membr…	-	-
ENSG00000233889	Pass filtering	No	AL353698.1	82.1912	0.0513718	0.326982	1	1	89	79	98	76	80	44	X	p11.21	protein_coding	-	Uncharacterized protein [Source:UniProtKB/TrEMBL;Acc:E7EML2]	-	-	-
ENSG00000100077	Pass filtering	No	ADRBK2	7226.45	0.513728	0.0563488	1	1	7038	7760	7064	7912	7147	7592	22	q12.1	protein_coding	GRK3	adrenergic, beta, receptor kinase 2 [Source:HGNC Symbol;Acc:290]	GO:0007186 [Name: G-protein coupled receptor signaling pathway]//GO:0016310 [Name: phosphorylation]//GO:0006468 [Name: protein phosphorylation]//GO:0007165 [Name: signal transduction]//GO:0031623 [Name: receptor internalization] | GO:0005829 [Name: cytosol]//GO:0005886 [Name: plasma membrane] | GO:0004674 [Name: protein serine/threonine kinase activity]//GO:0016740 [Name: transferase activity]//G…	hsa04740 [Pathway Title: Olfactory transduction]//hsa04062 [Pathway Title: Chemokine signaling pathway]//hsa04144 [Pathway Title: Endocytosis]//hsa04724 [Pathway Title: Glutamatergic synapse]//hsa05032 [Pathway Title: Morphine addiction]	-
ENSG00000159123	Pass filtering	No	DMRTC1	23.0665	0.458402	0.524809	1	1	26	30	23	28	30	28	X	q13.2	protein_coding	-	DMRT-like family C1 [Source:HGNC Symbol;Acc:13910]	-	-	-
ENSG00000001561	Pass filtering	No	ENPP4	4109.06	-0.783437	0.0625566	1	1	6861	7597	6729	2958	2817	3131	6	p21.1	protein_coding	ENPP4	ectonucleotide pyrophosphatase/phosphodiesterase 4 (putative) [Source:HGNC Symbol;Acc:3359]	GO:0043312 [Name: neutrophil degranulation]//GO:0030194 [Name: positive regulation of blood coagulation]//GO:0046130 [Name: purine ribonucleoside catabolic process]//GO:0007596 [Name: blood coagulation]//GO:0007599 [Name: hemostasis] | GO:0016021 [Name: integral component of membrane]//GO:0101003 [Name: ficolin-1-rich granule membrane]//GO:0005886 [Name: plasma membrane]//GO:0070062 [Name: extrac…	-	-
ENSG00000159128	Pass filtering	No	IFNGR2	1159.6	-0.983201	0.0791704	1	1	1830	1901	1727	637	644	715	21	q22.11	protein_coding	IFNGR2	interferon gamma receptor 2 (interferon gamma transducer 1) [Source:HGNC Symbol;Acc:5440]	GO:0019221 [Name: cytokine-mediated signaling pathway]//GO:0060333 [Name: interferon-gamma-mediated signaling pathway]//GO:0007166 [Name: cell surface receptor signaling pathway]//GO:0051607 [Name: defense response to virus]//GO:0009615 [Name: response to virus]//GO:0060334 [Name: regulation of interferon-gamma-mediated signaling pathway] | GO:0016020 [Name: membrane]//GO:0005887 [Name: integral …	hsa04066 [Pathway Title: HIF-1 signaling pathway]//hsa05152 [Pathway Title: Tuberculosis]//hsa05168 [Pathway Title: Herpes simplex infection]//hsa04380 [Pathway Title: Osteoclast differentiation]//hsa04650 [Pathway Title: Natural killer cell mediated cytotoxicity]//hsa05164 [Pathway Title: Influenza A]//hsa05140 [Pathway Title: Leishmaniasis]//hsa04630 [Pathway Title: Jak-STAT signaling pathway]/…	-
ENSG00000122912	Pass filtering	No	SLC25A16	2273.04	0.184867	0.0784805	1	1	2535	2842	2484	1988	2158	2325	10	q21.3	protein_coding	SLC25A16	solute carrier family 25 (mitochondrial carrier; Graves disease autoantigen), member 16 [Source:HGNC Symbol;Acc:10986]	GO:0006839 [Name: mitochondrial transport]//GO:0009108 [Name: coenzyme biosynthetic process]//GO:0055085 [Name: transmembrane transport] | GO:0016020 [Name: membrane]//GO:0005743 [Name: mitochondrial inner membrane]//GO:0016021 [Name: integral component of membrane]//GO:0005739 [Name: mitochondrion] | GO:0015291 [Name: secondary active transmembrane transporter activity]//GO:0015297 [Name: antipo…	-	-
ENSG00000253251	Pass filtering	No	CTC-534A2.2	788.655	0.26206	0.0996863	1	1	1071	1016	966	935	798	932	5	q12.3	protein_coding	SHLD3	CDNA FLJ26957 fis, clone SLV00486; Uncharacterized protein [Source:UniProtKB/TrEMBL;Acc:Q6ZNX1]	GO:0006974 [Name: cellular response to DNA damage stimulus]//GO:2001034 [Name: positive regulation of double-strand break repair via nonhomologous end joining]//GO:0010569 [Name: regulation of double-strand break repair via homologous recombination]//GO:0045830 [Name: positive regulation of isotype switching]//GO:0006281 [Name: DNA repair]//GO:2000042 [Name: negative regulation of double-strand b…	-	-
ENSG00000129038	Pass filtering	No	LOXL1	81.7521	1.0554	0.348341	0.698717	1	109	56	72	121	128	132	15	q24.1	protein_coding	LOXL1	lysyl oxidase-like 1 [Source:HGNC Symbol;Acc:6665]	GO:0032496 [Name: response to lipopolysaccharide]//GO:0035904 [Name: aorta development]//GO:0018057 [Name: peptidyl-lysine oxidation]//GO:0030198 [Name: extracellular matrix organization]//GO:0018277 [Name: protein deamination]//GO:0055114 [Name: oxidation-reduction process] | GO:0005604 [Name: basement membrane]//GO:0005737 [Name: cytoplasm]//GO:0005615 [Name: extracellular space]//GO:0001669 [N…	-	-
ENSG00000154065	Pass filtering	No	ANKRD29	8.46659	-0.667078	1.03596	0.555961	1	10	0	5	3	0	0	18	q11.2	protein_coding	ANKRD29	ankyrin repeat domain 29 [Source:HGNC Symbol;Acc:27110]	GO:0016020 [Name: membrane]//GO:0016021 [Name: integral component of membrane] | GO:0005515 [Name: protein binding]	-	PA134948058
ENSG00000205246	Pass filtering	No	RPSAP58	3400.35	-0.722767	0.0488103	1	1	6144	7016	6114	2955	2580	2917	19	p12	protein_coding	-	ribosomal protein SA pseudogene 58 [Source:HGNC Symbol;Acc:36809]	-	-	-
ENSG00000102128	Pass filtering	No	RAB40AL	44.2803	0.0687492	0.459531	1	1	67	75	47	35	59	50	X	q22.1	protein_coding	RAB40AL	RAB40A, member RAS oncogene family-like [Source:HGNC Symbol;Acc:25410]	GO:0016567 [Name: protein ubiquitination]//GO:0006886 [Name: intracellular protein transport]//GO:0035556 [Name: intracellular signal transduction]//GO:0032482 [Name: Rab protein signal transduction] | GO:0000139 [Name: Golgi membrane]//GO:0005739 [Name: mitochondrion]//GO:0016020 [Name: membrane]//GO:0005737 [Name: cytoplasm] | GO:0000166 [Name: nucleotide binding]//GO:0003924 [Name: GTPase acti…	-	-
ENSG00000117477	Pass filtering	No	CCDC181	23.834	-1.58526	0.868717	0.198726	0.822297	68	78	57	9	18	7	1	q24.2	protein_coding	CCDC181	coiled-coil domain containing 181 [Source:HGNC Symbol;Acc:28051]	GO:0005856 [Name: cytoskeleton]//GO:0005874 [Name: microtubule]//GO:0031514 [Name: motile cilium]//GO:0002177 [Name: manchette]//GO:0005737 [Name: cytoplasm]//GO:0005929 [Name: cilium]//GO:0036126 [Name: sperm flagellum]//GO:0042995 [Name: cell projection] | GO:0008017 [Name: microtubule binding]	-	-
ENSG00000152969	Pass filtering	Up	JAKMIP1	71.1315	4.149	0.743892	7.62977e-06	6.47118e-05	5	0	0	18	21	38	4	p16.1	protein_coding	JAKMIP1	janus kinase and microtubule interacting protein 1 [Source:HGNC Symbol;Acc:26460]	GO:0050890 [Name: cognition]//GO:0015031 [Name: protein transport] | GO:0005737 [Name: cytoplasm]//GO:1990904 [Name: ribonucleoprotein complex]//GO:0005856 [Name: cytoskeleton]//GO:0005874 [Name: microtubule]//GO:0015630 [Name: microtubule cytoskeleton]//GO:0019898 [Name: extrinsic component of membrane]//GO:0016020 [Name: membrane] | GO:0019900 [Name: kinase binding]//GO:0003723 [Name: RNA bindi…	-	PA143485508
ENSG00000120519	Pass filtering	No	SLC10A7	1817.79	0.42073	0.10658	1	1	1903	2120	1986	1801	2011	2026	4	q31.22	protein_coding	SLC10A7	solute carrier family 10, member 7 [Source:HGNC Symbol;Acc:23088]	GO:0055085 [Name: transmembrane transport]//GO:0006814 [Name: sodium ion transport]//GO:0034436 [Name: glycoprotein transport]//GO:0006811 [Name: ion transport]//GO:0045054 [Name: constitutive secretory pathway]//GO:0048193 [Name: Golgi vesicle transport] | GO:0016020 [Name: membrane]//GO:0005789 [Name: endoplasmic reticulum membrane]//GO:0031226 [Name: intrinsic component of plasma membrane]//GO…	-	-
ENSG00000155330	Pass filtering	No	C16orf87	1684.02	-0.173162	0.0931897	1	1	2996	2750	2482	1774	1745	1768	16	q11.2	protein_coding	C16orf87	chromosome 16 open reading frame 87 [Source:HGNC Symbol;Acc:33754]	GO:0005515 [Name: protein binding]	-	-
ENSG00000037749	Pass filtering	No	MFAP3	648.273	0.793854	0.708071	0.843552	1	266	341	949	468	441	1667	5	q33.2	protein_coding	MFAP3	microfibrillar-associated protein 3 [Source:HGNC Symbol;Acc:7034]	GO:0005576 [Name: extracellular region]//GO:0005886 [Name: plasma membrane]//GO:0016020 [Name: membrane]//GO:0016021 [Name: integral component of membrane]	-	-
ENSG00000170522	Pass filtering	No	ELOVL6	524.134	-1.28246	0.142614	0.0376999	0.18844	1228	1400	1192	340	389	395	4	q25	protein_coding	ELOVL6	ELOVL fatty acid elongase 6 [Source:HGNC Symbol;Acc:15829]	GO:0019367 [Name: fatty acid elongation, saturated fatty acid]//GO:0042759 [Name: long-chain fatty acid biosynthetic process]//GO:0042761 [Name: very long-chain fatty acid biosynthetic process]//GO:0030497 [Name: fatty acid elongation]//GO:0035338 [Name: long-chain fatty-acyl-CoA biosynthetic process]//GO:0006636 [Name: unsaturated fatty acid biosynthetic process]//GO:0030148 [Name: sphingolipid …	hsa01040 [Pathway Title: Biosynthesis of unsaturated fatty acids]//hsa00062 [Pathway Title: Fatty acid elongation]//hsa01212 [Pathway Title: Fatty acid metabolism]	-
ENSG00000170525	Pass filtering	No	PFKFB3	3052.49	-0.725395	0.0631449	1	1	2159	2377	2405	1034	950	1056	10	p15.1	protein_coding	PFKFB3	6-phosphofructo-2-kinase/fructose-2,6-biphosphatase 3 [Source:HGNC Symbol;Acc:8874]	GO:0008152 [Name: metabolic process]//GO:0007420 [Name: brain development]//GO:0016310 [Name: phosphorylation]//GO:0006000 [Name: fructose metabolic process]//GO:0046835 [Name: carbohydrate phosphorylation]//GO:0045821 [Name: positive regulation of glycolytic process]//GO:0006003 [Name: fructose 2,6-bisphosphate metabolic process]//GO:0016311 [Name: dephosphorylation] | GO:0005829 [Name: cytosol]…	hsa00051 [Pathway Title: Fructose and mannose metabolism]//hsa04152 [Pathway Title: AMPK signaling pathway]//hsa04066 [Pathway Title: HIF-1 signaling pathway]	-
ENSG00000198558	Pass filtering	No	HIST1H4L	10629.3	0.318527	0.0483794	1	1	17167	19255	17472	16265	15399	17043	6	p22.1	protein_coding	-	histone cluster 1, H4l [Source:HGNC Symbol;Acc:4791]	-	-	-
ENSG00000164548	Pass filtering	No	TRA2A	10381.7	0.224601	0.054229	1	1	11826	12851	12320	10591	10200	10484	7	p15.3	protein_coding	TRA2A	transformer 2 alpha homolog (Drosophila) [Source:HGNC Symbol;Acc:16645]	GO:0008380 [Name: RNA splicing]//GO:0000398 [Name: mRNA splicing, via spliceosome]//GO:0006397 [Name: mRNA processing]//GO:0048026 [Name: positive regulation of mRNA splicing, via spliceosome] | GO:0005634 [Name: nucleus]//GO:1990904 [Name: ribonucleoprotein complex]//GO:0043231 [Name: intracellular membrane-bounded organelle]//GO:0005730 [Name: nucleolus] | GO:0003723 [Name: RNA binding]//GO:000…	-	-
ENSG00000177954	Pass filtering	No	RPS27	66961.6	-0.0570989	0.0537231	1	1	88534	98874	89817	64582	61772	66602	1	q21.3	protein_coding	RPS27	ribosomal protein S27 [Source:HGNC Symbol;Acc:10416]	GO:0000184 [Name: nuclear-transcribed mRNA catabolic process, nonsense-mediated decay]//GO:0008283 [Name: cell proliferation]//GO:0006413 [Name: translational initiation]//GO:0019083 [Name: viral transcription]//GO:0000028 [Name: ribosomal small subunit assembly]//GO:0006364 [Name: rRNA processing]//GO:0006412 [Name: translation]//GO:0006614 [Name: SRP-dependent cotranslational protein targeting …	hsa03010 [Pathway Title: Ribosome]	-
ENSG00000198553	Pass filtering	No	KCNRG	44.6614	-0.133548	0.586275	1	1	67	50	81	52	48	25	13	q14.2	protein_coding	KCNRG	potassium channel regulator [Source:HGNC Symbol;Acc:18893]	GO:0051260 [Name: protein homooligomerization]//GO:1902260 [Name: negative regulation of delayed rectifier potassium channel activity] | GO:0005783 [Name: endoplasmic reticulum] | GO:0042802 [Name: identical protein binding]//GO:0005515 [Name: protein binding]	-	-
ENSG00000198551	Pass filtering	No	ZNF627	856.945	-0.337802	0.179662	1	1	1355	1640	1626	853	662	1127	19	p13.2	protein_coding	ZNF627	zinc finger protein 627 [Source:HGNC Symbol;Acc:30570]	GO:0006355 [Name: regulation of transcription, DNA-templated]//GO:0006357 [Name: regulation of transcription from RNA polymerase II promoter] | GO:0005622 [Name: intracellular]//GO:0005634 [Name: nucleus] | GO:0000981 [Name: RNA polymerase II transcription factor activity, sequence-specific DNA binding]//GO:0005515 [Name: protein binding]//GO:0003676 [Name: nucleic acid binding]//GO:0046872 [Name…	-	-
ENSG00000198556	Pass filtering	No	ZNF789	1299.23	-0.0888252	0.0770076	1	1	1510	1791	1685	1085	1142	1163	7	q22.1	protein_coding	ZNF789	zinc finger protein 789 [Source:HGNC Symbol;Acc:27801]	GO:0006357 [Name: regulation of transcription from RNA polymerase II promoter]//GO:0006355 [Name: regulation of transcription, DNA-templated] | GO:0005654 [Name: nucleoplasm]//GO:0005622 [Name: intracellular]//GO:0005634 [Name: nucleus] | GO:0003677 [Name: DNA binding]//GO:0000981 [Name: RNA polymerase II transcription factor activity, sequence-specific DNA binding]//GO:0046872 [Name: metal ion b…	-	-
ENSG00000198554	Pass filtering	No	WDHD1	4078.5	-0.247435	0.0455729	1	1	7371	8045	7035	4721	4270	4710	14	q22.2	protein_coding	WDHD1	WD repeat and HMG-box DNA binding protein 1 [Source:HGNC Symbol;Acc:23170]	GO:0006261 [Name: DNA-dependent DNA replication]//GO:0006357 [Name: regulation of transcription from RNA polymerase II promoter]//GO:0006281 [Name: DNA repair]//GO:0006974 [Name: cellular response to DNA damage stimulus]//GO:0000278 [Name: mitotic cell cycle] | GO:0005654 [Name: nucleoplasm]//GO:0005737 [Name: cytoplasm]//GO:0043596 [Name: nuclear replication fork]//GO:0005634 [Name: nucleus]//GO…	-	-
ENSG00000075223	Pass filtering	Down	SEMA3C	72.8683	-4.0765	0.461185	7.19214e-12	9.41912e-11	145	123	128	7	5	4	7	q21.11	protein_coding	SEMA3C	sema domain, immunoglobulin domain (Ig), short basic domain, secreted, (semaphorin) 3C [Source:HGNC Symbol;Acc:10725]	GO:0003350 [Name: pulmonary myocardium development]//GO:0006955 [Name: immune response]//GO:0007275 [Name: multicellular organism development]//GO:0007399 [Name: nervous system development]//GO:0009791 [Name: post-embryonic development]//GO:0021915 [Name: neural tube development]//GO:0042493 [Name: response to drug]//GO:0060174 [Name: limb bud formation]//GO:0071526 [Name: semaphorin-plexin signa…	hsa04360 [Pathway Title: Axon guidance]	-
ENSG00000164542	Pass filtering	No	KIAA0895	368.349	-0.00509402	0.178405	1	1	575	820	543	527	419	445	7	p14.2	protein_coding	KIAA0895	KIAA0895 [Source:HGNC Symbol;Acc:22206]	-	-	PA164721801
ENSG00000160714	Pass filtering	No	UBE2Q1	3386.21	0.102144	0.0542335	1	1	4440	4775	4628	3738	3411	3625	1	q21.3	protein_coding	UBE2Q1	ubiquitin-conjugating enzyme E2Q family member 1 [Source:HGNC Symbol;Acc:15698]	GO:0007566 [Name: embryo implantation]//GO:0001967 [Name: suckling behavior]//GO:0007617 [Name: mating behavior]//GO:0009566 [Name: fertilization]//GO:0016567 [Name: protein ubiquitination]//GO:0061458 [Name: reproductive system development]//GO:0070459 [Name: prolactin secretion] | GO:0005829 [Name: cytosol]//GO:0042995 [Name: cell projection]//GO:0005634 [Name: nucleus]//GO:0005737 [Name: cytop…	-	-
ENSG00000160712	Pass filtering	No	IL6R	1092.21	0.0301314	0.608557	1	1	153	388	115	81	51	359	1	q21.3	protein_coding	IL6R	interleukin 6 receptor [Source:HGNC Symbol;Acc:6019]	GO:0002384 [Name: hepatic immune response]//GO:0002548 [Name: monocyte chemotaxis]//GO:0034097 [Name: response to cytokine]//GO:0045669 [Name: positive regulation of osteoblast differentiation]//GO:0031018 [Name: endocrine pancreas development]//GO:0032722 [Name: positive regulation of chemokine production]//GO:0032755 [Name: positive regulation of interleukin-6 production]//GO:0070102 [Name: int…	hsa04066 [Pathway Title: HIF-1 signaling pathway]//hsa04060 [Pathway Title: Cytokine-cytokine receptor interaction]//hsa04932 [Pathway Title: Non-alcoholic fatty liver disease (NAFLD)]//hsa04151 [Pathway Title: PI3K-Akt signaling pathway]//hsa04630 [Pathway Title: Jak-STAT signaling pathway]//hsa04640 [Pathway Title: Hematopoietic cell lineage]	-
ENSG00000160710	Pass filtering	No	ADAR	30349.5	0.10482	0.0225503	1	1	34818	39108	35425	28523	27256	29251	1	q21.3	protein_coding	ADAR	adenosine deaminase, RNA-specific [Source:HGNC Symbol;Acc:225]	GO:0016553 [Name: base conversion or substitution editing]//GO:0045070 [Name: positive regulation of viral genome replication]//GO:0045087 [Name: innate immune response]//GO:0002244 [Name: hematopoietic progenitor cell differentiation]//GO:0060216 [Name: definitive hemopoiesis]//GO:0006382 [Name: adenosine to inosine editing]//GO:0006397 [Name: mRNA processing]//GO:0060337 [Name: type I interfero…	-	-
ENSG00000136950	Pass filtering	No	ARPC5L	1868.98	-0.410319	0.0737173	1	1	2816	3243	3021	1666	1559	1711	9	q33.3	protein_coding	ARPC5L	actin related protein 2/3 complex, subunit 5-like [Source:HGNC Symbol;Acc:23366]	GO:0008150 [Name: biological_process]//GO:0016477 [Name: cell migration]//GO:0030833 [Name: regulation of actin filament polymerization]//GO:0034314 [Name: Arp2/3 complex-mediated actin nucleation] | GO:0005856 [Name: cytoskeleton]//GO:0005885 [Name: Arp2/3 protein complex]//GO:0005925 [Name: focal adhesion]//GO:0045202 [Name: synapse]//GO:0098978 [Name: glutamatergic synapse]//GO:0015629 [Name: …	-	-
ENSG00000083307	Pass filtering	Down	GRHL2	16.1439	-4.96742	1.22579	0.000209975	0.00152028	50	66	71	3	0	0	8	q22.3	protein_coding	GRHL2	grainyhead-like 2 (Drosophila) [Source:HGNC Symbol;Acc:2799]	GO:0060487 [Name: lung epithelial cell differentiation]//GO:0006355 [Name: regulation of transcription, DNA-templated]//GO:0045617 [Name: negative regulation of keratinocyte differentiation]//GO:0060324 [Name: face development]//GO:0035264 [Name: multicellular organism growth]//GO:0043010 [Name: camera-type eye development]//GO:0045893 [Name: positive regulation of transcription, DNA-templated]//…	-	-
ENSG00000096080	Pass filtering	No	MRPS18A	1577.52	-0.102227	0.0761535	1	1	2224	2743	2539	1784	1612	1660	6	p21.1	protein_coding	MRPS18A	mitochondrial ribosomal protein S18A [Source:HGNC Symbol;Acc:14515]	GO:0070125 [Name: mitochondrial translational elongation]//GO:0032543 [Name: mitochondrial translation]//GO:0070126 [Name: mitochondrial translational termination]//GO:0006412 [Name: translation] | GO:0005762 [Name: mitochondrial large ribosomal subunit]//GO:0005763 [Name: mitochondrial small ribosomal subunit]//GO:0005743 [Name: mitochondrial inner membrane]//GO:0005840 [Name: ribosome]//GO:0005…	-	-
ENSG00000258869	Pass filtering	Up	RP11-204N11.1	767.62	5.76618	0.144559	1.03987e-238	1.60279e-236	44	43	54	1900	1698	1990	14	q32.2	protein_coding	-	Uncharacterized protein [Source:UniProtKB/TrEMBL;Acc:G3V3G4]	-	-	-
ENSG00000175467	Pass filtering	No	SART1	4665.18	-0.0319127	0.08243	1	1	6157	6741	6681	4624	4341	4923	11	q13.1	protein_coding	SART1	squamous cell carcinoma antigen recognized by T cells [Source:HGNC Symbol;Acc:10538]	GO:0000481 [Name: maturation of 5S rRNA]//GO:0045292 [Name: mRNA cis splicing, via spliceosome]//GO:0045585 [Name: positive regulation of cytotoxic T cell differentiation]//GO:0006397 [Name: mRNA processing]//GO:0000398 [Name: mRNA splicing, via spliceosome]//GO:0008380 [Name: RNA splicing]//GO:0000387 [Name: spliceosomal snRNP assembly] | GO:0005794 [Name: Golgi apparatus]//GO:0005681 [Name: spl…	-	-
ENSG00000175463	Pass filtering	Up	TBC1D10C	11702.8	1.33546	0.102008	0.000772284	0.0052169	6141	8113	7594	13929	11965	14250	11	q13.2	protein_coding	TBC1D10C	TBC1 domain family, member 10C [Source:HGNC Symbol;Acc:24702]	GO:0043312 [Name: neutrophil degranulation]//GO:0090630 [Name: activation of GTPase activity]//GO:0042147 [Name: retrograde transport, endosome to Golgi]//GO:0006886 [Name: intracellular protein transport] | GO:0005886 [Name: plasma membrane]//GO:0031527 [Name: filopodium membrane]//GO:0016020 [Name: membrane]//GO:0005829 [Name: cytosol]//GO:0101003 [Name: ficolin-1-rich granule membrane] | GO:00…	-	-
ENSG00000105402	Pass filtering	No	NAPA	2911.68	0.525587	0.127049	1	1	3733	3408	3144	3463	3109	4267	19	q13.33	protein_coding	NAPA	N-ethylmaleimide-sensitive factor attachment protein, alpha [Source:HGNC Symbol;Acc:7641]	GO:0015031 [Name: protein transport]//GO:0035494 [Name: SNARE complex disassembly]//GO:0007420 [Name: brain development]//GO:0045176 [Name: apical protein localization]//GO:0006888 [Name: ER to Golgi vesicle-mediated transport]//GO:0006891 [Name: intra-Golgi vesicle-mediated transport]//GO:0010807 [Name: regulation of synaptic vesicle priming]//GO:0032781 [Name: positive regulation of ATPase acti…	-	-
ENSG00000105401	Pass filtering	No	CDC37	3780.73	-0.0841159	0.0858912	1	1	4521	5958	5742	3578	3579	3927	19	p13.2	protein_coding	CDC37	cell division cycle 37 [Source:HGNC Symbol;Acc:1735]	GO:0000079 [Name: regulation of cyclin-dependent protein serine/threonine kinase activity]//GO:0006457 [Name: protein folding]//GO:0006605 [Name: protein targeting]//GO:0010608 [Name: posttranscriptional regulation of gene expression]//GO:0098779 [Name: positive regulation of macromitophagy in response to mitochondrial depolarization]//GO:0038128 [Name: ERBB2 signaling pathway]//GO:0045859 [Name:…	-	-
ENSG00000105404	Pass filtering	No	RABAC1	1477.44	-0.1204	0.150438	1	1	2136	2369	2214	1167	1417	1895	19	q13.2	protein_coding	RABAC1	Rab acceptor 1 (prenylated) [Source:HGNC Symbol;Acc:9794]	GO:0005737 [Name: cytoplasm]//GO:0030054 [Name: cell junction]//GO:0016020 [Name: membrane]//GO:0005886 [Name: plasma membrane]//GO:0045202 [Name: synapse]//GO:0008021 [Name: synaptic vesicle]//GO:0016021 [Name: integral component of membrane]//GO:0005794 [Name: Golgi apparatus]//GO:0031410 [Name: cytoplasmic vesicle] | GO:0042802 [Name: identical protein binding]//GO:0070064 [Name: proline-rich …	-	-
ENSG00000131459	Pass filtering	No	GFPT2	49.2362	-0.920827	0.506539	0.855643	1	28	38	38	19	13	3	5	q35.3	protein_coding	GFPT2	glutamine-fructose-6-phosphate transaminase 2 [Source:HGNC Symbol;Acc:4242]	GO:0006487 [Name: protein N-linked glycosylation]//GO:0006541 [Name: glutamine metabolic process]//GO:1901135 [Name: carbohydrate derivative metabolic process]//GO:0006002 [Name: fructose 6-phosphate metabolic process]//GO:0006112 [Name: energy reserve metabolic process]//GO:0006048 [Name: UDP-N-acetylglucosamine biosynthetic process]//GO:1990830 [Name: cellular response to leukemia inhibitory fa…	hsa01130 [Pathway Title: Biosynthesis of antibiotics]//hsa00250 [Pathway Title: Alanine, aspartate and glutamate metabolism]//hsa00520 [Pathway Title: Amino sugar and nucleotide sugar metabolism]//hsa01100 [Pathway Title: Metabolic pathways]//hsa04931 [Pathway Title: Insulin resistance]	-
ENSG00000105409	Pass filtering	No	ATP1A3	448.755	0.0314024	0.152354	1	1	541	593	565	432	373	455	19	q13.2	protein_coding	ATP1A3	ATPase, Na+/K+ transporting, alpha 3 polypeptide [Source:HGNC Symbol;Acc:801]	GO:0006811 [Name: ion transport]//GO:0036376 [Name: sodium ion export from cell]//GO:1903416 [Name: response to glycoside]//GO:1904646 [Name: cellular response to beta-amyloid]//GO:1990535 [Name: neuron projection maintenance]//GO:0030007 [Name: cellular potassium ion homeostasis]//GO:1903779 [Name: regulation of cardiac conduction]//GO:0006883 [Name: cellular sodium ion homeostasis]//GO:1990573 …	-	-
ENSG00000181218	Pass filtering	No	HIST3H2A	1030.78	1.20118	0.123656	0.087476	0.395778	966	1173	1160	1757	1710	2072	1	q42.13	protein_coding	HIST3H2A	histone cluster 3, H2a [Source:HGNC Symbol;Acc:20507]	GO:0006337 [Name: nucleosome disassembly]//GO:0006325 [Name: chromatin organization]//GO:0070914 [Name: UV-damage excision repair] | GO:0070062 [Name: extracellular exosome]//GO:0000788 [Name: nuclear nucleosome]//GO:0005634 [Name: nucleus]//GO:0000786 [Name: nucleosome]//GO:0000790 [Name: nuclear chromatin]//GO:0005694 [Name: chromosome] | GO:0005515 [Name: protein binding]//GO:0046982 [Name: pr…	hsa05034 [Pathway Title: Alcoholism]//hsa05322 [Pathway Title: Systemic lupus erythematosus]	PA134962147
ENSG00000132185	Pass filtering	No	FCRLA	62.0972	1.19929	0.359578	0.426187	1	15	15	13	27	27	22	1	q23.3	protein_coding	FCRLA	Fc receptor-like A [Source:HGNC Symbol;Acc:18504]	GO:0030154 [Name: cell differentiation] | GO:0005737 [Name: cytoplasm]	-	-
ENSG00000108639	Pass filtering	No	SYNGR2	1367.56	0.265913	0.454182	1	1	1559	750	738	1483	601	730	17	q25.3	protein_coding	SYNGR2	synaptogyrin 2 [Source:HGNC Symbol;Acc:11499]	GO:0045055 [Name: regulated exocytosis]//GO:0048499 [Name: synaptic vesicle membrane organization] | GO:0031410 [Name: cytoplasmic vesicle]//GO:0016021 [Name: integral component of membrane]//GO:0005811 [Name: lipid particle]//GO:0030659 [Name: cytoplasmic vesicle membrane]//GO:0031594 [Name: neuromuscular junction]//GO:0030054 [Name: cell junction]//GO:0016020 [Name: membrane]//GO:0030672 [Name:…	-	-
ENSG00000132182	Pass filtering	No	NUP210	25767.7	0.315257	0.0360198	1	1	30211	35360	31723	30064	27723	29851	3	p25.1	protein_coding	NUP210	nucleoporin 210kDa [Source:HGNC Symbol;Acc:30052]	GO:0006406 [Name: mRNA export from nucleus]//GO:0006409 [Name: tRNA export from nucleus]//GO:0015031 [Name: protein transport]//GO:0016925 [Name: protein sumoylation]//GO:0051028 [Name: mRNA transport]//GO:0060964 [Name: regulation of gene silencing by miRNA]//GO:1900034 [Name: regulation of cellular response to heat]//GO:0006110 [Name: regulation of glycolytic process]//GO:0075733 [Name: intrace…	-	-
ENSG00000116990	Pass filtering	No	MYCL	369.455	-0.327163	0.291021	1	1	108	136	119	47	47	113	1	p34.2	protein_coding	MYCL	v-myc avian myelocytomatosis viral oncogene lung carcinoma derived homolog [Source:HGNC Symbol;Acc:7555]	GO:0006355 [Name: regulation of transcription, DNA-templated]//GO:0045607 [Name: regulation of auditory receptor cell differentiation]//GO:0006357 [Name: regulation of transcription from RNA polymerase II promoter] | GO:0005634 [Name: nucleus] | GO:0003700 [Name: transcription factor activity, sequence-specific DNA binding]//GO:0000981 [Name: RNA polymerase II transcription factor activity, seque…	-	-
ENSG00000222009	Pass filtering	Down	BTBD19	159.179	-1.65893	0.262808	0.00708428	0.0412816	179	201	158	35	44	40	1	p34.1	protein_coding	BTBD19	BTB (POZ) domain containing 19 [Source:HGNC Symbol;Acc:27145]	GO:0005515 [Name: protein binding]	-	-
ENSG00000150681	Pass filtering	Down	RGS18	588.101	-3.03678	0.155704	1.20553e-39	3.51358e-38	1338	1636	1434	135	104	147	1	q31.2	protein_coding	RGS18	regulator of G-protein signaling 18 [Source:HGNC Symbol;Acc:14261]	GO:0008277 [Name: regulation of G-protein coupled receptor protein signaling pathway]//GO:0007186 [Name: G-protein coupled receptor signaling pathway]//GO:0009968 [Name: negative regulation of signal transduction]//GO:0043547 [Name: positive regulation of GTPase activity] | GO:0005737 [Name: cytoplasm]//GO:0005886 [Name: plasma membrane] | GO:0005096 [Name: GTPase activator activity]//GO:0003924 …	-	PA34369
ENSG00000014919	Pass filtering	No	COX15	3837.06	-0.469495	0.0478431	1	1	6071	6953	6333	3356	3121	3644	10	q24.2	protein_coding	COX15	cytochrome c oxidase assembly homolog 15 (yeast) [Source:HGNC Symbol;Acc:2263]	GO:0006784 [Name: heme a biosynthetic process]//GO:0007585 [Name: respiratory gaseous exchange]//GO:0006123 [Name: mitochondrial electron transport, cytochrome c to oxygen]//GO:0008535 [Name: respiratory chain complex IV assembly]//GO:0055114 [Name: oxidation-reduction process]//GO:1902600 [Name: hydrogen ion transmembrane transport]//GO:0006783 [Name: heme biosynthetic process]//GO:0045333 [Name…	hsa00190 [Pathway Title: Oxidative phosphorylation]//hsa00860 [Pathway Title: Porphyrin and chlorophyll metabolism]//hsa01100 [Pathway Title: Metabolic pathways]	-
ENSG00000131981	Pass filtering	No	LGALS3	180.863	-1.47505	0.314554	0.0839285	0.3821	131	150	90	45	23	24	14	q22.3	protein_coding	LGALS3	lectin, galactoside-binding, soluble, 3 [Source:HGNC Symbol;Acc:6563]	GO:0006397 [Name: mRNA processing]//GO:0030593 [Name: neutrophil chemotaxis]//GO:1903614 [Name: negative regulation of protein tyrosine phosphatase activity]//GO:2001189 [Name: negative regulation of T cell activation via T cell receptor contact with antigen bound to MHC molecule on antigen presenting cell]//GO:0045087 [Name: innate immune response]//GO:0048246 [Name: macrophage chemotaxis]//GO:1…	-	PA30340
ENSG00000188026	Pass filtering	No	RILPL1	79.6632	0.403448	0.34357	1	1	35	38	46	26	56	35	12	q24.31	protein_coding	RILPL1	Rab interacting lysosomal protein-like 1 [Source:HGNC Symbol;Acc:26814]	GO:0015031 [Name: protein transport]//GO:1901214 [Name: regulation of neuron death]//GO:1903445 [Name: protein transport from ciliary membrane to plasma membrane]//GO:0003382 [Name: epithelial cell morphogenesis]//GO:0060271 [Name: cilium assembly] | GO:0005886 [Name: plasma membrane]//GO:0005829 [Name: cytosol]//GO:0005929 [Name: cilium]//GO:0005654 [Name: nucleoplasm]//GO:0005813 [Name: centros…	-	PA162401302
ENSG00000086065	Pass filtering	No	CHMP5	2159.74	-0.252059	0.0507827	1	1	3144	3569	3097	2041	1907	2010	9	p13.3	protein_coding	CHMP5	charged multivesicular body protein 5 [Source:HGNC Symbol;Acc:26942]	GO:0010824 [Name: regulation of centrosome duplication]//GO:1904903 [Name: ESCRT III complex disassembly]//GO:0001919 [Name: regulation of receptor recycling]//GO:0006997 [Name: nucleus organization]//GO:0008333 [Name: endosome to lysosome transport]//GO:0019058 [Name: viral life cycle]//GO:0071222 [Name: cellular response to lipopolysaccharide]//GO:0071225 [Name: cellular response to muramyl dip…	hsa04144 [Pathway Title: Endocytosis]	-
ENSG00000244242	Pass filtering	No	IFITM10	120.205	-0.118583	0.274675	1	1	106	162	133	109	60	97	11	p15.5	protein_coding	IFITM10	interferon induced transmembrane protein 10 [Source:HGNC Symbol;Acc:40022]	GO:0005886 [Name: plasma membrane]//GO:0016021 [Name: integral component of membrane]//GO:0016020 [Name: membrane]	-	-
ENSG00000240747	Pass filtering	No	KRBOX1	18.4078	0.189079	0.529065	1	1	24	31	14	22	22	15	3	p22.1	protein_coding	KRBOX1	KRAB box domain containing 1 [Source:HGNC Symbol;Acc:38708]	GO:0006355 [Name: regulation of transcription, DNA-templated] | GO:0005622 [Name: intracellular]//GO:0005634 [Name: nucleus] | GO:0003676 [Name: nucleic acid binding]	-	-
ENSG00000084652	Pass filtering	No	TXLNA	5283.81	-0.0824195	0.0496265	1	1	6711	7741	6909	4985	4544	5081	1	p35.1	protein_coding	TXLNA	taxilin alpha [Source:HGNC Symbol;Acc:30685]	GO:0006887 [Name: exocytosis]//GO:0010469 [Name: regulation of receptor activity]//GO:0008283 [Name: cell proliferation]//GO:0019221 [Name: cytokine-mediated signaling pathway]//GO:0042113 [Name: B cell activation] | GO:0005737 [Name: cytoplasm]//GO:0005829 [Name: cytosol]//GO:0016020 [Name: membrane]//GO:0005576 [Name: extracellular region] | GO:0030372 [Name: high molecular weight B cell growth…	-	-
ENSG00000214694	Pass filtering	No	ARHGEF33	37.7741	0.959028	0.487859	0.812232	1	32	22	42	57	41	55	2	p22.1	protein_coding	ARHGEF33	Rho guanine nucleotide exchange factor (GEF) 33 [Source:HGNC Symbol;Acc:37252]	GO:0035023 [Name: regulation of Rho protein signal transduction] | GO:0005085 [Name: guanyl-nucleotide exchange factor activity]//GO:0005089 [Name: Rho guanyl-nucleotide exchange factor activity]	-	-
ENSG00000172167	Pass filtering	No	MTBP	2442.98	0.189208	0.0506027	1	1	3348	3548	3215	2789	2677	2888	8	q24.12	protein_coding	MTBP	Mdm2, transformed 3T3 cell double minute 2, p53 binding protein (mouse) binding protein, 104kDa [Source:HGNC Symbol;Acc:7417]	GO:0007089 [Name: traversing start control point of mitotic cell cycle]//GO:0008285 [Name: negative regulation of cell proliferation]//GO:0045839 [Name: negative regulation of mitotic nuclear division]//GO:0007049 [Name: cell cycle]//GO:0007050 [Name: cell cycle arrest]//GO:0034501 [Name: protein localization to kinetochore]//GO:0031396 [Name: regulation of protein ubiquitination] | GO:0000776 [N…	-	-
ENSG00000131016	Pass filtering	No	AKAP12	219.191	-0.75135	0.256023	1	1	428	448	459	163	186	211	6	q25.1	protein_coding	AKAP12	A kinase (PRKA) anchor protein 12 [Source:HGNC Symbol;Acc:370]	GO:0006605 [Name: protein targeting]//GO:0007193 [Name: adenylate cyclase-inhibiting G-protein coupled receptor signaling pathway]//GO:0010739 [Name: positive regulation of protein kinase A signaling]//GO:0007186 [Name: G-protein coupled receptor signaling pathway]//GO:0007165 [Name: signal transduction]//GO:0010738 [Name: regulation of protein kinase A signaling]//GO:0090036 [Name: regulation of…	-	-
ENSG00000157227	Pass filtering	No	MMP14	249.18	0.0338451	0.190698	1	1	168	179	198	158	96	153	14	q11.2	protein_coding	MMP14	matrix metallopeptidase 14 (membrane-inserted) [Source:HGNC Symbol;Acc:7160]	GO:0010831 [Name: positive regulation of myotube differentiation]//GO:0030307 [Name: positive regulation of cell growth]//GO:0030335 [Name: positive regulation of cell migration]//GO:1905523 [Name: positive regulation of macrophage migration]//GO:0030324 [Name: lung development]//GO:0035988 [Name: chondrocyte proliferation]//GO:0051895 [Name: negative regulation of focal adhesion assembly]//GO:00…	hsa04912 [Pathway Title: GnRH signaling pathway]//hsa04668 [Pathway Title: TNF signaling pathway]	-
ENSG00000020426	Pass filtering	No	MNAT1	1598.58	-0.272391	0.0936478	1	1	2103	2820	2216	1497	1324	1440	14	q23.1	protein_coding	MNAT1	MNAT CDK-activating kinase assembly factor 1 [Source:HGNC Symbol;Acc:7181]	GO:0006363 [Name: termination of RNA polymerase I transcription]//GO:0006468 [Name: protein phosphorylation]//GO:1905775 [Name: negative regulation of DNA helicase activity]//GO:0000082 [Name: G1/S transition of mitotic cell cycle]//GO:0006361 [Name: transcription initiation from RNA polymerase I promoter]//GO:0006367 [Name: transcription initiation from RNA polymerase II promoter]//GO:0006368 [N…	-	-
ENSG00000064932	Pass filtering	No	SBNO2	3823.04	0.709342	0.0803726	1	1	2573	2960	2706	3361	3032	3389	19	p13.3	protein_coding	SBNO2	strawberry notch homolog 2 (Drosophila) [Source:HGNC Symbol;Acc:29158]	GO:0001503 [Name: ossification]//GO:0006355 [Name: regulation of transcription, DNA-templated]//GO:0071348 [Name: cellular response to interleukin-11]//GO:0030282 [Name: bone mineralization]//GO:0061430 [Name: bone trabecula morphogenesis]//GO:0071222 [Name: cellular response to lipopolysaccharide]//GO:0072674 [Name: multinuclear osteoclast differentiation]//GO:0072675 [Name: osteoclast fusion]//…	-	-
ENSG00000101871	Pass filtering	No	MID1	70.6905	-1.73864	0.327035	0.0127369	0.0700903	163	188	217	31	29	58	X	p22.2	protein_coding	MID1	midline 1 (Opitz/BBB syndrome) [Source:HGNC Symbol;Acc:7095]	GO:0060333 [Name: interferon-gamma-mediated signaling pathway]//GO:0007389 [Name: pattern specification process]//GO:0032874 [Name: positive regulation of stress-activated MAPK cascade]//GO:0007026 [Name: negative regulation of microtubule depolymerization]//GO:0035372 [Name: protein localization to microtubule]//GO:0000226 [Name: microtubule cytoskeleton organization] | GO:0005829 [Name: cytosol…	hsa04120 [Pathway Title: Ubiquitin mediated proteolysis]	-
ENSG00000138115	Pass filtering	No	CYP2C8	93.8733	-0.499233	0.281	1	1	145	118	87	55	47	74	10	q23.33	protein_coding	CYP2C8	cytochrome P450, family 2, subfamily C, polypeptide 8 [Source:HGNC Symbol;Acc:2622]	GO:0006082 [Name: organic acid metabolic process]//GO:0097267 [Name: omega-hydroxylase P450 pathway]//GO:0006805 [Name: xenobiotic metabolic process]//GO:0019373 [Name: epoxygenase P450 pathway]//GO:0042759 [Name: long-chain fatty acid biosynthetic process]//GO:0017144 [Name: drug metabolic process]//GO:0070989 [Name: oxidative demethylation]//GO:0055114 [Name: oxidation-reduction process]//GO:00…	hsa00591 [Pathway Title: Linoleic acid metabolism]//hsa00982 [Pathway Title: Drug metabolism - cytochrome P450]//hsa01100 [Pathway Title: Metabolic pathways]//hsa05204 [Pathway Title: Chemical carcinogenesis]//hsa00590 [Pathway Title: Arachidonic acid metabolism]//hsa00830 [Pathway Title: Retinol metabolism]//hsa04726 [Pathway Title: Serotonergic synapse]	PA125
ENSG00000138111	Pass filtering	Down	TMEM180	162.177	-1.58266	0.226309	0.00628114	0.0370444	266	326	295	83	47	80	10	q24.32	protein_coding	MFSD13A	transmembrane protein 180 [Source:HGNC Symbol;Acc:26196]	GO:0016020 [Name: membrane]//GO:0016021 [Name: integral component of membrane]	-	-
ENSG00000172785	Pass filtering	No	CBWD1	2182.38	-0.551497	0.110334	1	1	3522	3905	3686	1700	1786	1987	9	p24.3	protein_coding	CBWD1	COBW domain containing 1 [Source:HGNC Symbol;Acc:17134]	GO:0000166 [Name: nucleotide binding]//GO:0005524 [Name: ATP binding]	-	-
ENSG00000138119	Pass filtering	Down	MYOF	140.822	-1.743	0.291631	0.00616773	0.0364695	103	128	86	16	17	33	10	q23.33	protein_coding	MYOF	myoferlin [Source:HGNC Symbol;Acc:3656]	GO:0001778 [Name: plasma membrane repair]//GO:0007520 [Name: myoblast fusion]//GO:0008015 [Name: blood circulation]//GO:0006936 [Name: muscle contraction]//GO:0048747 [Name: muscle fiber development]//GO:0006071 [Name: glycerol metabolic process]//GO:0030947 [Name: regulation of vascular endothelial growth factor receptor signaling pathway]//GO:0034605 [Name: cellular response to heat]//GO:003329…	-	-
ENSG00000144724	Pass filtering	Down	PTPRG	58.8565	-3.20821	0.43746	1.1565e-07	1.14366e-06	131	150	141	5	9	17	3	p14.2	protein_coding	PTPRG	protein tyrosine phosphatase, receptor type, G [Source:HGNC Symbol;Acc:9671]	GO:0006470 [Name: protein dephosphorylation]//GO:0035335 [Name: peptidyl-tyrosine dephosphorylation]//GO:0007169 [Name: transmembrane receptor protein tyrosine kinase signaling pathway]//GO:0010633 [Name: negative regulation of epithelial cell migration]//GO:0016311 [Name: dephosphorylation]//GO:0007420 [Name: brain development]//GO:0010977 [Name: negative regulation of neuron projection developm…	-	-
ENSG00000156689	Pass filtering	Down	GLYATL2	86.4625	-5.1215	0.397841	1.15051e-25	2.48889e-24	330	353	318	6	9	5	11	q12.1	protein_coding	GLYATL2	glycine-N-acyltransferase-like 2 [Source:HGNC Symbol;Acc:24178]	GO:0051793 [Name: medium-chain fatty acid catabolic process]//GO:0042758 [Name: long-chain fatty acid catabolic process]//GO:1903965 [Name: monounsaturated fatty acid catabolic process] | GO:0005783 [Name: endoplasmic reticulum]//GO:0005739 [Name: mitochondrion] | GO:0016740 [Name: transferase activity]//GO:0047961 [Name: glycine N-acyltransferase activity]//GO:0016746 [Name: transferase activity…	-	PA142671728
ENSG00000204957	Pass filtering	No	AC006486.1	55.3086	0.36302	0.393936	1	1	67	69	67	68	75	53	19	q13.2	protein_coding	-	-	-	-	-
ENSG00000196924	Pass filtering	No	FLNA	20934.7	-0.727028	0.0455263	1	1	28456	32446	29228	13529	12153	13740	X	q28	protein_coding	FLNA	filamin A, alpha [Source:HGNC Symbol;Acc:3754]	GO:0002576 [Name: platelet degranulation]//GO:0045184 [Name: establishment of protein localization]//GO:1900026 [Name: positive regulation of substrate adhesion-dependent cell spreading]//GO:2001046 [Name: positive regulation of integrin-mediated signaling pathway]//GO:0021943 [Name: formation of radial glial scaffolds]//GO:0043123 [Name: positive regulation of I-kappaB kinase/NF-kappaB signaling…	hsa04510 [Pathway Title: Focal adhesion]//hsa05132 [Pathway Title: Salmonella infection]//hsa04010 [Pathway Title: MAPK signaling pathway]//hsa05205 [Pathway Title: Proteoglycans in cancer]	PA28172
ENSG00000196923	Pass filtering	No	PDLIM7	220.869	-0.0986634	0.147559	1	1	211	222	199	138	138	151	5	q35.3	protein_coding	PDLIM7	PDZ and LIM domain 7 (enigma) [Source:HGNC Symbol;Acc:22958]	GO:0001503 [Name: ossification]//GO:0007411 [Name: axon guidance]//GO:0030036 [Name: actin cytoskeleton organization]//GO:0006898 [Name: receptor-mediated endocytosis]//GO:0045669 [Name: positive regulation of osteoblast differentiation]//GO:0007275 [Name: multicellular organism development]//GO:0030154 [Name: cell differentiation] | GO:0001726 [Name: ruffle]//GO:0005634 [Name: nucleus]//GO:00059…	-	-
ENSG00000174780	Pass filtering	No	SRP72	8998.1	-0.318762	0.0472395	1	1	14370	15748	14352	8650	8351	8799	4	q12	protein_coding	SRP72	signal recognition particle 72kDa [Source:HGNC Symbol;Acc:11303]	GO:0006616 [Name: SRP-dependent cotranslational protein targeting to membrane, translocation]//GO:0006614 [Name: SRP-dependent cotranslational protein targeting to membrane]//GO:0042493 [Name: response to drug] | GO:0005737 [Name: cytoplasm]//GO:0048500 [Name: signal recognition particle]//GO:0005786 [Name: signal recognition particle, endoplasmic reticulum targeting]//GO:0005829 [Name: cytosol]/…	-	-
ENSG00000173786	Pass filtering	No	CNP	2914.53	-0.41728	0.113254	1	1	5062	4981	4950	3180	2378	2573	17	q21.2	protein_coding	CNP	2',3'-cyclic nucleotide 3' phosphodiesterase [Source:HGNC Symbol;Acc:2158]	GO:0048709 [Name: oligodendrocyte differentiation]//GO:0009636 [Name: response to toxic substance]//GO:0032496 [Name: response to lipopolysaccharide]//GO:0007409 [Name: axonogenesis]//GO:0007568 [Name: aging]//GO:0007268 [Name: chemical synaptic transmission]//GO:0030900 [Name: forebrain development]//GO:0000226 [Name: microtubule cytoskeleton organization]//GO:0008344 [Name: adult locomotory beh…	-	-
ENSG00000117877	Pass filtering	No	CD3EAP	168.106	-1.05073	0.46775	0.668696	1	290	348	448	142	81	121	19	q13.32	protein_coding	CD3EAP	CD3e molecule, epsilon associated protein [Source:HGNC Symbol;Acc:24219]	GO:0006363 [Name: termination of RNA polymerase I transcription]//GO:0007169 [Name: transmembrane receptor protein tyrosine kinase signaling pathway]//GO:0009303 [Name: rRNA transcription]//GO:0045815 [Name: positive regulation of gene expression, epigenetic]//GO:0006360 [Name: transcription from RNA polymerase I promoter]//GO:0006361 [Name: transcription initiation from RNA polymerase I promoter…	-	-
ENSG00000232125	Pass filtering	No	DYTN	5.13623	-1.64998	1.63427	0.14115	0.604497	18	22	10	0	2	2	2	q33.3	protein_coding	DYTN	dystrotelin [Source:HGNC Symbol;Acc:23279]	GO:0005886 [Name: plasma membrane]//GO:0016020 [Name: membrane] | GO:0008270 [Name: zinc ion binding]//GO:0046872 [Name: metal ion binding]	-	-
ENSG00000116473	Pass filtering	No	RAP1A	3422.83	0.465735	0.176242	1	1	2843	2943	1606	2602	2323	2516	1	p13.2	protein_coding	RAP1A	RAP1A, member of RAS oncogene family [Source:HGNC Symbol;Acc:9855]	GO:0045860 [Name: positive regulation of protein kinase activity]//GO:0097327 [Name: response to antineoplastic agent]//GO:0007165 [Name: signal transduction]//GO:0015031 [Name: protein transport]//GO:0038180 [Name: nerve growth factor signaling pathway]//GO:2001214 [Name: positive regulation of vasculogenesis]//GO:1901888 [Name: regulation of cell junction assembly]//GO:0097421 [Name: liver rege…	hsa04010 [Pathway Title: MAPK signaling pathway]//hsa04510 [Pathway Title: Focal adhesion]//hsa04015 [Pathway Title: Rap1 signaling pathway]//hsa04062 [Pathway Title: Chemokine signaling pathway]//hsa04611 [Pathway Title: Platelet activation]//hsa04720 [Pathway Title: Long-term potentiation]//hsa04014 [Pathway Title: Ras signaling pathway]//hsa04972 [Pathway Title: Pancreatic secretion]//hsa04024…	-
ENSG00000112996	Pass filtering	No	MRPS30	4719.69	-0.617066	0.0533565	1	1	7817	8698	8274	4014	3664	4025	5	p12	protein_coding	MRPS30	mitochondrial ribosomal protein S30 [Source:HGNC Symbol;Acc:8769]	GO:0006915 [Name: apoptotic process]//GO:0006412 [Name: translation]//GO:0070125 [Name: mitochondrial translational elongation]//GO:0070126 [Name: mitochondrial translational termination] | GO:0005762 [Name: mitochondrial large ribosomal subunit]//GO:0005743 [Name: mitochondrial inner membrane]//GO:0005739 [Name: mitochondrion]//GO:0005840 [Name: ribosome] | GO:0003723 [Name: RNA binding]//GO:000…	-	-
ENSG00000112992	Pass filtering	No	NNT	12574.2	-0.221781	0.0376858	1	1	19712	22169	19542	12770	12314	13034	5	p12	protein_coding	NNT	nicotinamide nucleotide transhydrogenase [Source:HGNC Symbol;Acc:7863]	GO:0033273 [Name: response to vitamin]//GO:0010918 [Name: positive regulation of mitochondrial membrane potential]//GO:0006099 [Name: tricarboxylic acid cycle]//GO:0043066 [Name: negative regulation of apoptotic process]//GO:0098869 [Name: cellular oxidant detoxification]//GO:0055114 [Name: oxidation-reduction process]//GO:0032364 [Name: oxygen homeostasis]//GO:0072593 [Name: reactive oxygen spec…	-	-
ENSG00000116478	Pass filtering	No	HDAC1	9960.07	0.284869	0.0359108	1	1	13247	14704	13796	12380	11797	12620	1	p35.1	protein_coding	HDAC1	histone deacetylase 1 [Source:HGNC Symbol;Acc:4852]	GO:0006325 [Name: chromatin organization]//GO:0007492 [Name: endoderm development]//GO:0009913 [Name: epidermal cell differentiation]//GO:0016575 [Name: histone deacetylation]//GO:0006476 [Name: protein deacetylation]//GO:0060766 [Name: negative regulation of androgen receptor signaling pathway]//GO:1901796 [Name: regulation of signal transduction by p53 class mediator]//GO:0007596 [Name: blood c…	hsa05016 [Pathway Title: Huntington's disease]//hsa05031 [Pathway Title: Amphetamine addiction]//hsa05200 [Pathway Title: Pathways in cancer]//hsa05220 [Pathway Title: Chronic myeloid leukemia]//hsa04110 [Pathway Title: Cell cycle]//hsa04330 [Pathway Title: Notch signaling pathway]//hsa05202 [Pathway Title: Transcriptional misregulation in cancer]//hsa05169 [Pathway Title: Epstein-Barr virus infe…	-
ENSG00000099866	Pass filtering	No	MADCAM1	23.9885	-0.857363	0.449001	1	1	33	42	29	17	7	14	19	p13.3	protein_coding	MADCAM1	mucosal vascular addressin cell adhesion molecule 1 [Source:HGNC Symbol;Acc:6765]	GO:0050776 [Name: regulation of immune response]//GO:0043113 [Name: receptor clustering]//GO:0002687 [Name: positive regulation of leukocyte migration]//GO:0007165 [Name: signal transduction]//GO:0050901 [Name: leukocyte tethering or rolling]//GO:0007155 [Name: cell adhesion]//GO:2000403 [Name: positive regulation of lymphocyte migration]//GO:0006955 [Name: immune response]//GO:0034113 [Name: het…	-	-
ENSG00000151150	Pass filtering	No	ANK3	2597.76	-0.39698	0.0773427	1	1	1077	1135	1187	593	598	679	10	q21.2	protein_coding	ANK3	ankyrin 3, node of Ranvier (ankyrin G) [Source:HGNC Symbol;Acc:494]	GO:0010628 [Name: positive regulation of gene expression]//GO:0043266 [Name: regulation of potassium ion transport]//GO:0090314 [Name: positive regulation of protein targeting to membrane]//GO:2000651 [Name: positive regulation of sodium ion transmembrane transporter activity]//GO:1902260 [Name: negative regulation of delayed rectifier potassium channel activity]//GO:0043001 [Name: Golgi to plasm…	hsa05205 [Pathway Title: Proteoglycans in cancer]	PA24800
ENSG00000099864	Pass filtering	Down	PALM	91.7709	-5.04489	0.713738	1.9804e-09	2.27732e-08	206	433	349	11	3	5	19	p13.3	protein_coding	PALM	paralemmin [Source:HGNC Symbol;Acc:8594]	GO:0007194 [Name: negative regulation of adenylate cyclase activity]//GO:0051491 [Name: positive regulation of filopodium assembly]//GO:0060160 [Name: negative regulation of dopamine receptor signaling pathway]//GO:0071257 [Name: cellular response to electrical stimulus]//GO:0060074 [Name: synapse maturation]//GO:0072659 [Name: protein localization to plasma membrane]//GO:0008360 [Name: regulatio…	-	PA32923
ENSG00000099860	Pass filtering	No	GADD45B	1348.16	-0.194891	0.09995	1	1	1789	1900	2124	1207	1171	1305	19	p13.3	protein_coding	GADD45B	growth arrest and DNA-damage-inducible, beta [Source:HGNC Symbol;Acc:4096]	GO:0000186 [Name: activation of MAPKK activity]//GO:0046330 [Name: positive regulation of JNK cascade]//GO:0030154 [Name: cell differentiation]//GO:0006469 [Name: negative regulation of protein kinase activity]//GO:0000185 [Name: activation of MAPKKK activity]//GO:0006915 [Name: apoptotic process]//GO:0051726 [Name: regulation of cell cycle]//GO:0007275 [Name: multicellular organism development]/…	hsa04068 [Pathway Title: FoxO signaling pathway]//hsa04064 [Pathway Title: NF-kappa B signaling pathway]//hsa04115 [Pathway Title: p53 signaling pathway]//hsa04010 [Pathway Title: MAPK signaling pathway]//hsa04110 [Pathway Title: Cell cycle]	-
ENSG00000021488	Pass filtering	No	SLC7A9	24.5593	-0.356386	0.536257	1	1	39	32	24	9	25	15	19	q13.11	protein_coding	SLC7A9	solute carrier family 7 (amino acid transporter light chain, bo,+ system), member 9 [Source:HGNC Symbol;Acc:11067]	GO:0050900 [Name: leukocyte migration]//GO:0055085 [Name: transmembrane transport]//GO:0065003 [Name: macromolecular complex assembly]//GO:0006865 [Name: amino acid transport]//GO:0015804 [Name: neutral amino acid transport]//GO:0003333 [Name: amino acid transmembrane transport]//GO:1902475 [Name: L-alpha-amino acid transmembrane transport]//GO:0015811 [Name: L-cystine transport] | GO:0031526 [Na…	-	-
ENSG00000106245	Pass filtering	No	BUD31	2398.1	0.0423517	0.0501728	1	1	3564	3728	3473	2730	2560	2746	7	q22.1	protein_coding	BUD31	BUD31 homolog (S. cerevisiae) [Source:HGNC Symbol;Acc:29629]	GO:0006397 [Name: mRNA processing]//GO:0008380 [Name: RNA splicing]//GO:0000398 [Name: mRNA splicing, via spliceosome]//GO:1903508 [Name: positive regulation of nucleic acid-templated transcription]//GO:2000825 [Name: positive regulation of androgen receptor activity] | GO:0005654 [Name: nucleoplasm]//GO:0005634 [Name: nucleus]//GO:0000790 [Name: nuclear chromatin]//GO:0071007 [Name: U2-type cata…	-	-
ENSG00000106244	Pass filtering	No	PDAP1	4223.99	-0.101287	0.0431797	1	1	6365	7355	6487	4700	4248	4690	7	q22.1	protein_coding	PDAP1	PDGFA associated protein 1 [Source:HGNC Symbol;Acc:14634]	GO:0007165 [Name: signal transduction]//GO:0008283 [Name: cell proliferation]//GO:0043312 [Name: neutrophil degranulation] | GO:0005576 [Name: extracellular region]//GO:0005886 [Name: plasma membrane]//GO:1904813 [Name: ficolin-1-rich granule lumen]//GO:0005829 [Name: cytosol] | GO:0003723 [Name: RNA binding]	-	-
ENSG00000072210	Pass filtering	No	ALDH3A2	846.654	-0.0837441	0.225286	1	1	701	546	742	395	378	598	17	p11.2	protein_coding	ALDH3A2	aldehyde dehydrogenase 3 family, member A2 [Source:HGNC Symbol;Acc:403]	GO:0001561 [Name: fatty acid alpha-oxidation]//GO:0006629 [Name: lipid metabolic process]//GO:0046458 [Name: hexadecanal metabolic process]//GO:0033306 [Name: phytol metabolic process]//GO:0006081 [Name: cellular aldehyde metabolic process]//GO:0006631 [Name: fatty acid metabolic process]//GO:0007422 [Name: peripheral nervous system development]//GO:0055114 [Name: oxidation-reduction process]//GO…	hsa00053 [Pathway Title: Ascorbate and aldarate metabolism]//hsa00071 [Pathway Title: Fatty acid degradation]//hsa00310 [Pathway Title: Lysine degradation]//hsa00620 [Pathway Title: Pyruvate metabolism]//hsa00010 [Pathway Title: Glycolysis / Gluconeogenesis]//hsa00330 [Pathway Title: Arginine and proline metabolism]//hsa00410 [Pathway Title: beta-Alanine metabolism]//hsa01100 [Pathway Title: Meta…	PA24698
ENSG00000166484	Pass filtering	No	MAPK7	733.254	0.040928	0.102476	1	1	916	933	999	647	718	762	17	p11.2	protein_coding	MAPK7	mitogen-activated protein kinase 7 [Source:HGNC Symbol;Acc:6880]	GO:0007411 [Name: axon guidance]//GO:0016310 [Name: phosphorylation]//GO:0034115 [Name: negative regulation of heterotypic cell-cell adhesion]//GO:0071310 [Name: cellular response to organic substance]//GO:2000352 [Name: negative regulation of endothelial cell apoptotic process]//GO:0018105 [Name: peptidyl-serine phosphorylation]//GO:0010468 [Name: regulation of gene expression]//GO:0051344 [Name…	hsa04722 [Pathway Title: Neurotrophin signaling pathway]//hsa04912 [Pathway Title: GnRH signaling pathway]//hsa05206 [Pathway Title: MicroRNAs in cancer]//hsa04540 [Pathway Title: Gap junction]//hsa04010 [Pathway Title: MAPK signaling pathway]//hsa04921 [Pathway Title: Oxytocin signaling pathway]	-
ENSG00000269302	Pass filtering	No	AC110771.1	45.6813	0.652273	0.382664	1	1	43	51	46	37	66	65	4	q35.2	protein_coding	-	Uncharacterized protein [Source:UniProtKB/TrEMBL;Acc:M0R182]	-	-	-
ENSG00000266173	Pass filtering	No	STRADA	1809.39	0.486205	0.085631	1	1	1705	2027	2056	2000	1791	2102	17	q23.3	protein_coding	STRADA	STE20-related kinase adaptor alpha [Source:HGNC Symbol;Acc:30172]	GO:0007050 [Name: cell cycle arrest]//GO:0048812 [Name: neuron projection morphogenesis]//GO:0023014 [Name: signal transduction by protein phosphorylation]//GO:0071902 [Name: positive regulation of protein serine/threonine kinase activity]//GO:0000165 [Name: MAPK cascade]//GO:0007049 [Name: cell cycle]//GO:0032147 [Name: activation of protein kinase activity]//GO:0006611 [Name: protein export fro…	-	-
ENSG00000100836	Pass filtering	No	PABPN1	6496.19	0.0322456	0.0633748	1	1	9073	9605	9352	7060	6446	7320	14	q11.2	protein_coding	PABPN1	poly(A) binding protein, nuclear 1 [Source:HGNC Symbol;Acc:8565]	GO:0071222 [Name: cellular response to lipopolysaccharide]//GO:1904247 [Name: positive regulation of polynucleotide adenylyltransferase activity]//GO:0006369 [Name: termination of RNA polymerase II transcription]//GO:0006936 [Name: muscle contraction]//GO:0000398 [Name: mRNA splicing, via spliceosome]//GO:0016973 [Name: poly(A)+ mRNA export from nucleus]//GO:0046778 [Name: modification by virus o…	-	-
ENSG00000153790	Pass filtering	No	C7orf31	411.532	0.308052	0.178087	1	1	547	554	428	492	425	463	7	p15.3	protein_coding	C7orf31	chromosome 7 open reading frame 31 [Source:HGNC Symbol;Acc:21722]	GO:0005813 [Name: centrosome]//GO:0005737 [Name: cytoplasm]//GO:0005856 [Name: cytoskeleton]//GO:0005815 [Name: microtubule organizing center] | GO:0005515 [Name: protein binding]	-	-
ENSG00000142765	Pass filtering	No	SYTL1	3553.39	-0.206742	0.0515815	1	1	4677	5312	4920	3170	3013	3169	1	p36.11	protein_coding	SYTL1	synaptotagmin-like 1 [Source:HGNC Symbol;Acc:15584]	GO:0006887 [Name: exocytosis]//GO:0006886 [Name: intracellular protein transport] | GO:0019897 [Name: extrinsic component of plasma membrane]//GO:0070062 [Name: extracellular exosome]//GO:0016020 [Name: membrane]//GO:0042470 [Name: melanosome]//GO:0005886 [Name: plasma membrane]//GO:0031528 [Name: microvillus membrane]//GO:0005623 [Name: cell]//GO:0070382 [Name: exocytic vesicle] | GO:0017137 [Na…	-	-
ENSG00000113643	Pass filtering	No	RARS	3933.23	-0.277876	0.0663769	1	1	5949	6521	5596	3513	3593	3664	5	q34	protein_coding	RARS	arginyl-tRNA synthetase [Source:HGNC Symbol;Acc:9870]	GO:0006412 [Name: translation]//GO:0006420 [Name: arginyl-tRNA aminoacylation]//GO:0006418 [Name: tRNA aminoacylation for protein translation] | GO:0005829 [Name: cytosol]//GO:0005737 [Name: cytoplasm]//GO:0017101 [Name: aminoacyl-tRNA synthetase multienzyme complex]//GO:0016020 [Name: membrane]//GO:0005654 [Name: nucleoplasm]//GO:0005634 [Name: nucleus]//GO:0070062 [Name: extracellular exosome] …	-	-
ENSG00000113645	Pass filtering	No	WWC1	10.5056	-0.734729	1.31081	0.216161	0.88417	28	38	30	0	6	0	5	q34	protein_coding	WWC1	WW and C2 domain containing 1 [Source:HGNC Symbol;Acc:29435]	GO:0016477 [Name: cell migration]//GO:0035329 [Name: hippo signaling]//GO:0035330 [Name: regulation of hippo signaling]//GO:0035331 [Name: negative regulation of hippo signaling]//GO:0043410 [Name: positive regulation of MAPK cascade]//GO:0032386 [Name: regulation of intracellular transport]//GO:0030010 [Name: establishment of cell polarity]//GO:0046621 [Name: negative regulation of organ growth]…	-	-
ENSG00000113649	Pass filtering	No	TCERG1	12027.6	0.18595	0.0465292	1	1	14833	16310	14316	12809	11785	12924	5	q32	protein_coding	TCERG1	transcription elongation regulator 1 [Source:HGNC Symbol;Acc:15630]	GO:1903508 [Name: positive regulation of nucleic acid-templated transcription]//GO:0000122 [Name: negative regulation of transcription from RNA polymerase II promoter]//GO:0006366 [Name: transcription from RNA polymerase II promoter] | GO:0005634 [Name: nucleus]//GO:0005654 [Name: nucleoplasm] | GO:0003723 [Name: RNA binding]//GO:0042802 [Name: identical protein binding]//GO:0001103 [Name: RNA po…	-	-
ENSG00000113648	Pass filtering	No	H2AFY	33570	-1.09563	0.0404119	0.015932	0.086445	70171	75925	69952	25396	23430	24318	5	q31.1	protein_coding	H2AFY	H2A histone family, member Y [Source:HGNC Symbol;Acc:4740]	GO:1902882 [Name: regulation of response to oxidative stress]//GO:0006334 [Name: nucleosome assembly]//GO:0034184 [Name: positive regulation of maintenance of mitotic sister chromatid cohesion]//GO:0040029 [Name: regulation of gene expression, epigenetic]//GO:0051572 [Name: negative regulation of histone H3-K4 methylation]//GO:1901837 [Name: negative regulation of transcription of nuclear large r…	hsa05034 [Pathway Title: Alcoholism]//hsa05322 [Pathway Title: Systemic lupus erythematosus]	-
ENSG00000169432	Pass filtering	No	SCN9A	2714.17	0.589091	0.073379	1	1	3359	3739	3447	4039	3628	3846	2	q24.3	protein_coding	SCN9A	sodium channel, voltage-gated, type IX, alpha subunit [Source:HGNC Symbol;Acc:10597]	GO:0019228 [Name: neuronal action potential]//GO:0086010 [Name: membrane depolarization during action potential]//GO:0034765 [Name: regulation of ion transmembrane transport]//GO:0055085 [Name: transmembrane transport]//GO:0019233 [Name: sensory perception of pain]//GO:0034220 [Name: ion transmembrane transport]//GO:0006814 [Name: sodium ion transport]//GO:0006954 [Name: inflammatory response]//G…	-	PA35010
ENSG00000169435	Pass filtering	Up	RASSF6	3207.68	4.05564	0.0754641	0	0	673	726	623	8077	7716	8608	4	q13.3	protein_coding	RASSF6	Ras association (RalGDS/AF-6) domain family member 6 [Source:HGNC Symbol;Acc:20796]	GO:0007165 [Name: signal transduction]//GO:0042981 [Name: regulation of apoptotic process]//GO:0006915 [Name: apoptotic process] | GO:0005515 [Name: protein binding]	hsa04390 [Pathway Title: Hippo signaling pathway]	PA134900075
ENSG00000169436	Pass filtering	No	COL22A1	4.12033	-0.713751	1.24105	0.286569	1	11	16	10	0	3	0	8	q24.3	protein_coding	COL22A1	collagen, type XXII, alpha 1 [Source:HGNC Symbol;Acc:22989]	GO:0030198 [Name: extracellular matrix organization] | GO:0005576 [Name: extracellular region]//GO:0005615 [Name: extracellular space]//GO:0005788 [Name: endoplasmic reticulum lumen]//GO:0005581 [Name: collagen trimer]//GO:0005737 [Name: cytoplasm]//GO:0031012 [Name: extracellular matrix] | GO:0005201 [Name: extracellular matrix structural constituent]	-	-
ENSG00000169439	Pass filtering	No	SDC2	72.1374	-1.10888	0.325754	0.581322	1	53	43	63	19	17	15	8	q22.1	protein_coding	SDC2	syndecan 2 [Source:HGNC Symbol;Acc:10659]	GO:0007399 [Name: nervous system development]//GO:0030154 [Name: cell differentiation]//GO:0050900 [Name: leukocyte migration]//GO:0006027 [Name: glycosaminoglycan catabolic process]//GO:0048013 [Name: ephrin receptor signaling pathway]//GO:0048814 [Name: regulation of dendrite morphogenesis]//GO:0001523 [Name: retinoid metabolic process]//GO:0008150 [Name: biological_process]//GO:0016477 [Name: …	hsa05205 [Pathway Title: Proteoglycans in cancer]//hsa05144 [Pathway Title: Malaria]//hsa04514 [Pathway Title: Cell adhesion molecules (CAMs)]	-
ENSG00000189030	Pass filtering	No	VHLL	6.03481	0.377233	0.8132	1	1	8	4	3	10	0	10	1	q22	protein_coding	VHLL	von Hippel-Lindau tumor suppressor-like [Source:HGNC Symbol;Acc:30666]	GO:0016567 [Name: protein ubiquitination] | GO:0005634 [Name: nucleus]//GO:0030891 [Name: VCB complex] | GO:0005515 [Name: protein binding]//GO:0061630 [Name: ubiquitin protein ligase activity]	-	-
ENSG00000111647	Pass filtering	No	UHRF1BP1L	3398.23	0.493705	0.0463081	1	1	3754	4148	3909	4204	3736	4123	12	q23.1	protein_coding	UHRF1BP1L	UHRF1 binding protein 1-like [Source:HGNC Symbol;Acc:29102]	GO:0005737 [Name: cytoplasm]//GO:0005769 [Name: early endosome]//GO:0005768 [Name: endosome]//GO:0005829 [Name: cytosol] | GO:0005515 [Name: protein binding]//GO:0042803 [Name: protein homodimerization activity]	-	-
ENSG00000111641	Pass filtering	No	NOP2	2052.56	0.418287	0.112315	1	1	2021	2252	2662	2425	2168	2151	12	p13.31	protein_coding	NOP2	NOP2 nucleolar protein [Source:HGNC Symbol;Acc:7867]	GO:0032259 [Name: methylation]//GO:0042254 [Name: ribosome biogenesis]//GO:0070475 [Name: rRNA base methylation]//GO:0000027 [Name: ribosomal large subunit assembly]//GO:0006364 [Name: rRNA processing]//GO:1901796 [Name: regulation of signal transduction by p53 class mediator]//GO:0008284 [Name: positive regulation of cell proliferation]//GO:0006357 [Name: regulation of transcription from RNA pol…	-	-
ENSG00000111640	Pass filtering	No	GAPDH	129328	-0.886209	0.0341587	1	1	268486	307475	277689	114819	103855	115733	12	p13.31	protein_coding	GAPDH	glyceraldehyde-3-phosphate dehydrogenase [Source:HGNC Symbol;Acc:4141]	GO:0006417 [Name: regulation of translation]//GO:0051873 [Name: killing by host of symbiont cells]//GO:0061844 [Name: antimicrobial humoral immune response mediated by antimicrobial peptide]//GO:0006915 [Name: apoptotic process]//GO:0035606 [Name: peptidyl-cysteine S-trans-nitrosylation]//GO:0050821 [Name: protein stabilization]//GO:0050832 [Name: defense response to fungus]//GO:0061621 [Name: ca…	hsa01230 [Pathway Title: Biosynthesis of amino acids]//hsa04066 [Pathway Title: HIF-1 signaling pathway]//hsa01130 [Pathway Title: Biosynthesis of antibiotics]//hsa05010 [Pathway Title: Alzheimer's disease]//hsa01100 [Pathway Title: Metabolic pathways]//hsa00010 [Pathway Title: Glycolysis / Gluconeogenesis]//hsa01200 [Pathway Title: Carbon metabolism]	PA28554
ENSG00000111642	Pass filtering	No	CHD4	31111.4	0.288423	0.0371004	1	1	42192	47975	43930	40216	37306	41074	12	p13.31	protein_coding	CHD4	chromodomain helicase DNA binding protein 4 [Source:HGNC Symbol;Acc:1919]	GO:0006357 [Name: regulation of transcription from RNA polymerase II promoter]//GO:0043044 [Name: ATP-dependent chromatin remodeling]//GO:0000122 [Name: negative regulation of transcription from RNA polymerase II promoter]//GO:0006325 [Name: chromatin organization]//GO:0032508 [Name: DNA duplex unwinding]//GO:0072553 [Name: terminal button organization]//GO:1901796 [Name: regulation of signal tra…	-	-
ENSG00000103569	Pass filtering	No	AQP9	40.4577	-2.35765	0.854507	0.0390687	0.194313	7	17	15	0	4	0	15	q21.3	protein_coding	AQP9	aquaporin 9 [Source:HGNC Symbol;Acc:643]	GO:0006833 [Name: water transport]//GO:0006863 [Name: purine nucleobase transport]//GO:0015722 [Name: canalicular bile acid transport]//GO:0015837 [Name: amine transport]//GO:0030104 [Name: water homeostasis]//GO:0006970 [Name: response to osmotic stress]//GO:0071320 [Name: cellular response to cAMP]//GO:1904823 [Name: purine nucleobase transmembrane transport]//GO:0007588 [Name: excretion]//GO:0…	hsa04976 [Pathway Title: Bile secretion]	PA24927
ENSG00000142494	Pass filtering	Down	SLC47A1	32.9939	-2.28154	0.459146	0.00202226	0.0128792	55	52	61	10	5	8	17	p11.2	protein_coding	SLC47A1	solute carrier family 47 (multidrug and toxin extrusion), member 1 [Source:HGNC Symbol;Acc:25588]	GO:0006855 [Name: drug transmembrane transport]//GO:0015695 [Name: organic cation transport]//GO:0055085 [Name: transmembrane transport]//GO:0015893 [Name: drug transport]//GO:0006812 [Name: cation transport] | GO:0005886 [Name: plasma membrane]//GO:0031982 [Name: vesicle]//GO:0016021 [Name: integral component of membrane]//GO:0016020 [Name: membrane] | GO:0015297 [Name: antiporter activity]//GO:…	-	-
ENSG00000267228	Pass filtering	No	IER3IP1	13.2329	0.645618	0.725157	0.98287	1	15	7	13	4	20	28	18	q21.1	protein_coding	-	Immediate early response 3-interacting protein 1 [Source:UniProtKB/TrEMBL;Acc:R4GN61]	GO:0006888 [Name: ER to Golgi vesicle-mediated transport] | GO:0030134 [Name: ER to Golgi transport vesicle]//GO:0005789 [Name: endoplasmic reticulum membrane]//GO:0030173 [Name: integral component of Golgi membrane]	-	-
ENSG00000114030	Pass filtering	No	KPNA1	5564	0.401033	0.0425287	1	1	5790	6153	5578	5575	5466	5725	3	q21.1	protein_coding	KPNA1	karyopherin alpha 1 (importin alpha 5) [Source:HGNC Symbol;Acc:6394]	GO:0006309 [Name: apoptotic DNA fragmentation]//GO:0006606 [Name: protein import into nucleus]//GO:0016032 [Name: viral process]//GO:0000018 [Name: regulation of DNA recombination]//GO:0019054 [Name: modulation by virus of host process]//GO:0006607 [Name: NLS-bearing protein import into nucleus]//GO:0015031 [Name: protein transport]//GO:0075733 [Name: intracellular transport of virus]//GO:0099527…	-	-
ENSG00000156313	Pass filtering	No	RPGR	1602.25	0.26473	0.0668439	1	1	1901	2141	2065	1765	1618	1943	X	p11.4	protein_coding	RPGR	retinitis pigmentosa GTPase regulator [Source:HGNC Symbol;Acc:10295]	GO:0042073 [Name: intraciliary transport]//GO:0007601 [Name: visual perception]//GO:0030030 [Name: cell projection organization]//GO:0006886 [Name: intracellular protein transport]//GO:0060271 [Name: cilium assembly]//GO:0050896 [Name: response to stimulus] | GO:0036126 [Name: sperm flagellum]//GO:0005737 [Name: cytoplasm]//GO:0005794 [Name: Golgi apparatus]//GO:0005815 [Name: microtubule organiz…	-	-
ENSG00000109220	Pass filtering	No	CHIC2	2024.64	1.01518	0.0583928	0.765928	1	1710	1800	1695	2597	2296	2755	4	q12	protein_coding	CHIC2	cysteine-rich hydrophobic domain 2 [Source:HGNC Symbol;Acc:1935]	GO:0008150 [Name: biological_process] | GO:0043231 [Name: intracellular membrane-bounded organelle]//GO:0005886 [Name: plasma membrane]//GO:0005794 [Name: Golgi apparatus]//GO:0016020 [Name: membrane]//GO:0005798 [Name: Golgi-associated vesicle]//GO:0031410 [Name: cytoplasmic vesicle] | GO:0005515 [Name: protein binding]//GO:0003674 [Name: molecular_function]	-	-
ENSG00000012048	Pass filtering	No	BRCA1	2600.43	-0.0175081	0.0879072	1	1	4270	4638	3977	3130	3019	3072	17	q21.31	protein_coding	BRCA1	breast cancer 1, early onset [Source:HGNC Symbol;Acc:1100]	GO:0006633 [Name: fatty acid biosynthetic process]//GO:0042981 [Name: regulation of apoptotic process]//GO:0043009 [Name: chordate embryonic development]//GO:0045717 [Name: negative regulation of fatty acid biosynthetic process]//GO:0045893 [Name: positive regulation of transcription, DNA-templated]//GO:0071356 [Name: cellular response to tumor necrosis factor]//GO:2000378 [Name: negative regulat…	hsa03460 [Pathway Title: Fanconi anemia pathway]//hsa05206 [Pathway Title: MicroRNAs in cancer]//hsa04151 [Pathway Title: PI3K-Akt signaling pathway]//hsa04120 [Pathway Title: Ubiquitin mediated proteolysis]	-
ENSG00000149716	Pass filtering	No	ORAOV1	1209.34	0.186353	0.149378	1	1	1395	1599	1230	1292	980	1221	11	q13.3	protein_coding	LTO1	oral cancer overexpressed 1 [Source:HGNC Symbol;Acc:17589]	GO:0006413 [Name: translational initiation]//GO:0000723 [Name: telomere maintenance]//GO:0042273 [Name: ribosomal large subunit biogenesis] | GO:0005575 [Name: cellular_component]//GO:0005634 [Name: nucleus] | GO:0005515 [Name: protein binding]//GO:0003674 [Name: molecular_function]	-	-
ENSG00000266208	Pass filtering	No	CTD-2267D19.3	124.686	-0.200188	0.219334	1	1	131	171	139	97	79	100	17	q21.2	protein_coding	-	Uncharacterized protein [Source:UniProtKB/TrEMBL;Acc:J3KT39]	-	-	-
ENSG00000184254	Pass filtering	No	ALDH1A3	2.88761	-0.932112	1.73131	0.0516227	0.250382	14	12	9	0	0	0	15	q26.3	protein_coding	ALDH1A3	aldehyde dehydrogenase 1 family, member A3 [Source:HGNC Symbol;Acc:409]	GO:0007626 [Name: locomotory behavior]//GO:0042472 [Name: inner ear morphogenesis]//GO:0002138 [Name: retinoic acid biosynthetic process]//GO:0043584 [Name: nose development]//GO:0042574 [Name: retinal metabolic process]//GO:0060324 [Name: face development]//GO:0042572 [Name: retinol metabolic process]//GO:0043065 [Name: positive regulation of apoptotic process]//GO:0050885 [Name: neuromuscular p…	-	-
ENSG00000138942	Pass filtering	No	RNF185	730.468	-1.14169	0.434508	0.532176	1	2726	743	1055	480	467	432	22	q12.2	protein_coding	RNF185	ring finger protein 185 [Source:HGNC Symbol;Acc:26783]	GO:0006511 [Name: ubiquitin-dependent protein catabolic process]//GO:1904380 [Name: endoplasmic reticulum mannose trimming]//GO:1904294 [Name: positive regulation of ERAD pathway]//GO:0030433 [Name: ubiquitin-dependent ERAD pathway]//GO:0016567 [Name: protein ubiquitination]//GO:0006914 [Name: autophagy]//GO:0071712 [Name: ER-associated misfolded protein catabolic process]//GO:0051865 [Name: prot…	-	-
ENSG00000163170	Pass filtering	No	BOLA3	415.184	-0.386414	0.139281	1	1	744	663	768	398	414	390	2	p13.1	protein_coding	BOLA3	bolA family member 3 [Source:HGNC Symbol;Acc:24415]	GO:0008150 [Name: biological_process] | GO:0005739 [Name: mitochondrion] | GO:0003674 [Name: molecular_function]	-	-
ENSG00000163171	Pass filtering	Up	CDC42EP3	4059.01	1.41403	0.0379545	8.57618e-28	1.9724e-26	3680	4115	3604	7458	6998	7552	2	p22.2	protein_coding	CDC42EP3	CDC42 effector protein (Rho GTPase binding) 3 [Source:HGNC Symbol;Acc:16943]	GO:0007165 [Name: signal transduction]//GO:0031274 [Name: positive regulation of pseudopodium assembly]//GO:0008360 [Name: regulation of cell shape]//GO:0030838 [Name: positive regulation of actin filament polymerization]//GO:0007266 [Name: Rho protein signal transduction] | GO:0015629 [Name: actin cytoskeleton]//GO:0005829 [Name: cytosol]//GO:0005886 [Name: plasma membrane]//GO:0016020 [Name: me…	-	-
ENSG00000187783	Pass filtering	No	TMEM72	59.5925	-0.756413	0.617952	0.978765	1	44	158	39	40	35	8	10	q11.21	protein_coding	TMEM72	transmembrane protein 72 [Source:HGNC Symbol;Acc:31658]	GO:0016020 [Name: membrane]//GO:0016021 [Name: integral component of membrane]	-	-
ENSG00000008226	Pass filtering	No	DLEC1	32.8575	1.32474	0.452642	0.304468	1	16	7	15	31	20	26	3	p22.2	protein_coding	DLEC1	deleted in lung and esophageal cancer 1 [Source:HGNC Symbol;Acc:2899]	GO:0008285 [Name: negative regulation of cell proliferation] | GO:0005737 [Name: cytoplasm]//GO:0005829 [Name: cytosol] | GO:0003674 [Name: molecular_function]	-	-
ENSG00000187786	Pass filtering	No	SCXB	7.80413	-1.96692	0.87536	0.0933558	0.418951	19	15	18	4	0	3	8	q24.3	protein_coding	-	scleraxis homolog B (mouse) [Source:HGNC Symbol;Acc:32322]	-	-	-
ENSG00000166529	Pass filtering	No	ZSCAN21	495.828	0.355856	0.16411	1	1	684	687	560	681	451	680	7	q22.1	protein_coding	ZSCAN21	zinc finger and SCAN domain containing 21 [Source:HGNC Symbol;Acc:13104]	GO:0006355 [Name: regulation of transcription, DNA-templated]//GO:0045944 [Name: positive regulation of transcription from RNA polymerase II promoter]//GO:0045893 [Name: positive regulation of transcription, DNA-templated] | GO:0005634 [Name: nucleus] | GO:0000978 [Name: RNA polymerase II core promoter proximal region sequence-specific DNA binding]//GO:0003677 [Name: DNA binding]//GO:0003700 [Nam…	-	-
ENSG00000166526	Pass filtering	No	ZNF3	1905.8	0.278157	0.136281	1	1	2218	2471	2284	2374	1822	1960	7	q22.1	protein_coding	ZNF3	zinc finger protein 3 [Source:HGNC Symbol;Acc:13089]	GO:0030154 [Name: cell differentiation]//GO:0006357 [Name: regulation of transcription from RNA polymerase II promoter]//GO:0007275 [Name: multicellular organism development]//GO:0045321 [Name: leukocyte activation]//GO:0006355 [Name: regulation of transcription, DNA-templated] | GO:0005622 [Name: intracellular]//GO:0005634 [Name: nucleus] | GO:0003676 [Name: nucleic acid binding]//GO:0003677 [Na…	-	-
ENSG00000166527	Pass filtering	No	CLEC4D	50.4786	-0.906646	0.809158	0.647485	1	11	19	10	0	0	11	12	p13.31	protein_coding	CLEC4D	C-type lectin domain family 4, member D [Source:HGNC Symbol;Acc:14554]	GO:0045087 [Name: innate immune response]//GO:0002292 [Name: T cell differentiation involved in immune response]//GO:0002376 [Name: immune system process]//GO:0042742 [Name: defense response to bacterium]//GO:0002250 [Name: adaptive immune response]//GO:0002223 [Name: stimulatory C-type lectin receptor signaling pathway]//GO:0043312 [Name: neutrophil degranulation]//GO:0030887 [Name: positive reg…	-	PA134916109
ENSG00000182362	Pass filtering	No	YBEY	572.213	0.139073	0.206894	1	1	691	712	764	462	472	817	21	q22.3	protein_coding	YBEY	ybeY metallopeptidase (putative) [Source:HGNC Symbol;Acc:1299]	GO:0006364 [Name: rRNA processing]//GO:0006508 [Name: proteolysis]//GO:0090502 [Name: RNA phosphodiester bond hydrolysis, endonucleolytic]//GO:0090305 [Name: nucleic acid phosphodiester bond hydrolysis] | GO:0005634 [Name: nucleus] | GO:0016787 [Name: hydrolase activity]//GO:0004519 [Name: endonuclease activity]//GO:0004518 [Name: nuclease activity]//GO:0046872 [Name: metal ion binding]//GO:00042…	-	-
ENSG00000166523	Pass filtering	No	CLEC4E	61.0818	-0.162511	0.611039	1	1	6	13	12	15	0	4	12	p13.31	protein_coding	CLEC4E	C-type lectin domain family 4, member E [Source:HGNC Symbol;Acc:14555]	GO:0002223 [Name: stimulatory C-type lectin receptor signaling pathway]//GO:0038094 [Name: Fc-gamma receptor signaling pathway]//GO:0002292 [Name: T cell differentiation involved in immune response]//GO:0002376 [Name: immune system process]//GO:0045087 [Name: innate immune response]//GO:0050715 [Name: positive regulation of cytokine secretion]//GO:0002221 [Name: pattern recognition receptor signa…	hsa05152 [Pathway Title: Tuberculosis]	PA26586
ENSG00000114698	Pass filtering	Down	PLSCR4	65.9442	-4.56635	0.642197	4.02614e-09	4.49749e-08	247	256	241	7	13	0	3	q24	protein_coding	PLSCR4	phospholipid scramblase 4 [Source:HGNC Symbol;Acc:16497]	GO:0071222 [Name: cellular response to lipopolysaccharide]//GO:0017121 [Name: phospholipid scrambling] | GO:0016021 [Name: integral component of membrane]//GO:0016020 [Name: membrane]//GO:0005886 [Name: plasma membrane] | GO:0042609 [Name: CD4 receptor binding]//GO:0005509 [Name: calcium ion binding]//GO:0017124 [Name: SH3 domain binding]//GO:0017128 [Name: phospholipid scramblase activity]//GO:0…	-	PA33422
ENSG00000229387	Pass filtering	No	AC103801.2	70.8424	-0.676563	0.345198	1	1	129	126	138	72	56	42	11	p14.3	protein_coding	-	-	-	-	-
ENSG00000184786	Pass filtering	No	TCTE3	94.9252	0.00866833	0.232628	1	1	142	143	107	105	96	84	6	q27	protein_coding	TCTE3	t-complex-associated-testis-expressed 3 [Source:HGNC Symbol;Acc:11695]	GO:0005856 [Name: cytoskeleton]//GO:0005737 [Name: cytoplasm]//GO:0016020 [Name: membrane]//GO:0030286 [Name: dynein complex]//GO:0005874 [Name: microtubule] | GO:0003774 [Name: motor activity]	-	-
ENSG00000184787	Pass filtering	No	UBE2G2	9266.52	-0.205142	0.107861	1	1	12585	14242	12375	8928	8278	7259	21	q22.3	protein_coding	UBE2G2	ubiquitin-conjugating enzyme E2G 2 [Source:HGNC Symbol;Acc:12483]	GO:0035458 [Name: cellular response to interferon-beta]//GO:0070936 [Name: protein K48-linked ubiquitination]//GO:0018279 [Name: protein N-linked glycosylation via asparagine]//GO:0030433 [Name: ubiquitin-dependent ERAD pathway]//GO:0000209 [Name: protein polyubiquitination]//GO:0016567 [Name: protein ubiquitination]//GO:1904153 [Name: negative regulation of retrograde protein transport, ER to cy…	-	-
ENSG00000184785	Pass filtering	No	SMIM10	13.2164	-1.19998	0.720263	0.436083	1	19	39	38	2	12	9	X	q26.3	protein_coding	SMIM10	small integral membrane protein 10 [Source:HGNC Symbol;Acc:41913]	GO:0016021 [Name: integral component of membrane]//GO:0016020 [Name: membrane]	-	-
ENSG00000181555	Pass filtering	No	SETD2	18832.7	0.885705	0.346548	1	1	23408	13781	12297	23348	22759	24266	3	p21.31	protein_coding	SETD2	SET domain containing 2 [Source:HGNC Symbol;Acc:18420]	GO:0001570 [Name: vasculogenesis]//GO:0010468 [Name: regulation of gene expression]//GO:0006281 [Name: DNA repair]//GO:0006355 [Name: regulation of transcription, DNA-templated]//GO:0018023 [Name: peptidyl-lysine trimethylation]//GO:0030154 [Name: cell differentiation]//GO:0032465 [Name: regulation of cytokinesis]//GO:0034968 [Name: histone lysine methylation]//GO:0001763 [Name: morphogenesis of …	-	-
ENSG00000119737	Pass filtering	No	GPR75	319.981	0.699984	0.146878	1	1	279	277	256	310	328	325	2	p16.2	protein_coding	GPR75	G protein-coupled receptor 75 [Source:HGNC Symbol;Acc:4526]	GO:0007186 [Name: G-protein coupled receptor signaling pathway]//GO:1901214 [Name: regulation of neuron death]//GO:0070098 [Name: chemokine-mediated signaling pathway]//GO:0007165 [Name: signal transduction] | GO:0016021 [Name: integral component of membrane]//GO:0005887 [Name: integral component of plasma membrane]//GO:0016020 [Name: membrane]//GO:0005886 [Name: plasma membrane] | GO:0004930 [Na…	-	-
ENSG00000168476	Pass filtering	No	REEP4	849.071	0.646904	0.137831	1	1	819	1196	870	1204	1073	996	8	p21.3	protein_coding	REEP4	receptor accessory protein 4 [Source:HGNC Symbol;Acc:26176]	GO:0006998 [Name: nuclear envelope organization]//GO:0051301 [Name: cell division]//GO:0007049 [Name: cell cycle]//GO:0007084 [Name: mitotic nuclear envelope reassembly] | GO:0016020 [Name: membrane]//GO:0005783 [Name: endoplasmic reticulum]//GO:0005874 [Name: microtubule]//GO:0016021 [Name: integral component of membrane]//GO:0005789 [Name: endoplasmic reticulum membrane] | GO:0008017 [Name: mic…	-	-
ENSG00000168477	Pass filtering	No	TNXB	209.795	-1.13449	0.269163	0.494991	1	329	426	449	133	102	150	6	p21.33	protein_coding	TNXB	tenascin XB [Source:HGNC Symbol;Acc:11976]	GO:0030036 [Name: actin cytoskeleton organization]//GO:0048251 [Name: elastic fiber assembly]//GO:0030199 [Name: collagen fibril organization]//GO:0032963 [Name: collagen metabolic process]//GO:0030198 [Name: extracellular matrix organization]//GO:0007155 [Name: cell adhesion] | GO:0005576 [Name: extracellular region]//GO:0031012 [Name: extracellular matrix]//GO:0070062 [Name: extracellular exoso…	hsa04151 [Pathway Title: PI3K-Akt signaling pathway]//hsa04510 [Pathway Title: Focal adhesion]//hsa05206 [Pathway Title: MicroRNAs in cancer]//hsa04512 [Pathway Title: ECM-receptor interaction]	-
ENSG00000112697	Pass filtering	No	TMEM30A	8414.68	0.450003	0.299254	1	1	7870	14052	7738	11130	10963	7518	6	q14.1	protein_coding	TMEM30A	transmembrane protein 30A [Source:HGNC Symbol;Acc:16667]	GO:0015914 [Name: phospholipid transport]//GO:0015917 [Name: aminophospholipid transport]//GO:0070863 [Name: positive regulation of protein exit from endoplasmic reticulum]//GO:0010976 [Name: positive regulation of neuron projection development]//GO:0043312 [Name: neutrophil degranulation]//GO:0006855 [Name: drug transmembrane transport]//GO:0045332 [Name: phospholipid translocation]//GO:0006869 …	-	-
ENSG00000112695	Pass filtering	No	COX7A2	2529.8	0.0564354	0.0605052	1	1	3739	4367	3731	3048	2882	2974	6	q14.1	protein_coding	COX7A2	cytochrome c oxidase subunit VIIa polypeptide 2 (liver) [Source:HGNC Symbol;Acc:2288]	GO:0022900 [Name: electron transport chain]//GO:1902600 [Name: hydrogen ion transmembrane transport] | GO:0005746 [Name: mitochondrial respiratory chain]//GO:0016020 [Name: membrane]//GO:0016021 [Name: integral component of membrane] | GO:0004129 [Name: cytochrome-c oxidase activity]//GO:0009055 [Name: electron carrier activity]	hsa05012 [Pathway Title: Parkinson's disease]//hsa05016 [Pathway Title: Huntington's disease]//hsa00190 [Pathway Title: Oxidative phosphorylation]//hsa04260 [Pathway Title: Cardiac muscle contraction]//hsa04932 [Pathway Title: Non-alcoholic fatty liver disease (NAFLD)]//hsa05010 [Pathway Title: Alzheimer's disease]	-
ENSG00000112699	Pass filtering	No	GMDS	1315.43	-0.084219	0.104238	1	1	1785	1633	1720	1285	1037	1203	6	p25.3	protein_coding	GMDS	GDP-mannose 4,6-dehydratase [Source:HGNC Symbol;Acc:4369]	GO:0019673 [Name: GDP-mannose metabolic process]//GO:0042351 [Name: 'de novo' GDP-L-fucose biosynthetic process]//GO:0007219 [Name: Notch signaling pathway] | GO:0070062 [Name: extracellular exosome]//GO:0005737 [Name: cytoplasm]//GO:0005829 [Name: cytosol] | GO:0008446 [Name: GDP-mannose 4,6-dehydratase activity]//GO:0016829 [Name: lyase activity]//GO:0042802 [Name: identical protein binding]//G…	-	-
ENSG00000182093	Pass filtering	No	WRB	1012.6	-0.630206	0.222904	1	1	2132	1428	2132	955	833	852	21	q22.2	protein_coding	GET1	tryptophan rich basic protein [Source:HGNC Symbol;Acc:12790]	GO:0071816 [Name: tail-anchored membrane protein insertion into ER membrane] | GO:0016020 [Name: membrane]//GO:0016021 [Name: integral component of membrane]//GO:0005789 [Name: endoplasmic reticulum membrane]//GO:0005634 [Name: nucleus]//GO:0005783 [Name: endoplasmic reticulum]	-	-
ENSG00000182095	Pass filtering	Down	TNRC18	10264.1	-1.66655	0.0841476	1.44388e-15	2.28935e-14	20861	23299	21767	5048	4567	5397	7	p22.1	protein_coding	TNRC18	trinucleotide repeat containing 18 [Source:HGNC Symbol;Acc:11962]	GO:0005634 [Name: nucleus]//GO:0005739 [Name: mitochondrion]//GO:0005654 [Name: nucleoplasm]//GO:0031965 [Name: nuclear membrane]//GO:0005829 [Name: cytosol] | GO:0003682 [Name: chromatin binding]	-	-
ENSG00000108578	Pass filtering	No	BLMH	4980.08	-0.484173	0.0602301	1	1	8234	9478	9045	4651	4342	4856	17	q11.2	protein_coding	BLMH	bleomycin hydrolase [Source:HGNC Symbol;Acc:1059]	GO:0009636 [Name: response to toxic substance]//GO:0042493 [Name: response to drug]//GO:0000209 [Name: protein polyubiquitination]//GO:0006508 [Name: proteolysis]//GO:0043418 [Name: homocysteine catabolic process] | GO:0070062 [Name: extracellular exosome]//GO:0005634 [Name: nucleus]//GO:0005737 [Name: cytoplasm]//GO:0005829 [Name: cytosol] | GO:0005515 [Name: protein binding]//GO:0008233 [Name: …	-	-
ENSG00000108576	Pass filtering	No	SLC6A4	4.98676	0.46535	0.945779	0.789836	1	5	0	7	3	4	17	17	q11.2	protein_coding	SLC6A4	solute carrier family 6 (neurotransmitter transporter), member 4 [Source:HGNC Symbol;Acc:11050]	GO:0014064 [Name: positive regulation of serotonin secretion]//GO:0021941 [Name: negative regulation of cerebellar granule cell precursor proliferation]//GO:0032227 [Name: negative regulation of synaptic transmission, dopaminergic]//GO:0045665 [Name: negative regulation of neuron differentiation]//GO:0042136 [Name: neurotransmitter biosynthetic process]//GO:0090067 [Name: regulation of thalamus s…	-	-
ENSG00000074527	Pass filtering	Down	NTN4	15.3972	-3.8195	0.948016	0.000518301	0.0035781	75	59	43	4	0	3	12	q22	protein_coding	NTN4	netrin 4 [Source:HGNC Symbol;Acc:13658]	GO:0016322 [Name: neuron remodeling]//GO:0060668 [Name: regulation of branching involved in salivary gland morphogenesis by extracellular matrix-epithelial cell signaling]//GO:0007411 [Name: axon guidance] | GO:0005576 [Name: extracellular region]//GO:0005886 [Name: plasma membrane]//GO:0005604 [Name: basement membrane] | GO:0043237 [Name: laminin-1 binding]//GO:0005515 [Name: protein binding]	-	-
ENSG00000050130	Pass filtering	No	JKAMP	2077.11	-0.0894516	0.149756	1	1	2672	3473	3366	2267	2133	2050	14	q23.1	protein_coding	JKAMP	JNK1/MAPK8-associated membrane protein [Source:HGNC Symbol;Acc:20184]	GO:0006986 [Name: response to unfolded protein]//GO:0030433 [Name: ubiquitin-dependent ERAD pathway] | GO:0005783 [Name: endoplasmic reticulum]//GO:0005789 [Name: endoplasmic reticulum membrane]//GO:0016021 [Name: integral component of membrane]//GO:0016020 [Name: membrane] | GO:0031625 [Name: ubiquitin protein ligase binding]	-	-
ENSG00000169989	Pass filtering	No	TIGD4	80.7082	-0.592214	0.2731	1	1	148	200	150	93	57	83	4	q31.3	protein_coding	TIGD4	tigger transposable element derived 4 [Source:HGNC Symbol;Acc:18335]	GO:0005634 [Name: nucleus] | GO:0003676 [Name: nucleic acid binding]//GO:0003677 [Name: DNA binding]	-	-
ENSG00000154269	Pass filtering	Down	ENPP3	351.187	-4.62749	0.230122	1.34386e-56	5.16596e-55	1088	1245	1050	38	19	41	6	q23.2	protein_coding	ENPP3	ectonucleotide pyrophosphatase/phosphodiesterase 3 [Source:HGNC Symbol;Acc:3358]	GO:0002276 [Name: basophil activation involved in immune response]//GO:0033007 [Name: negative regulation of mast cell activation involved in immune response]//GO:0006955 [Name: immune response]//GO:0006220 [Name: pyrimidine nucleotide metabolic process]//GO:0050728 [Name: negative regulation of inflammatory response]//GO:0046034 [Name: ATP metabolic process]//GO:0090305 [Name: nucleic acid phosp…	hsa00760 [Pathway Title: Nicotinate and nicotinamide metabolism]//hsa00230 [Pathway Title: Purine metabolism]//hsa00500 [Pathway Title: Starch and sucrose metabolism]//hsa01100 [Pathway Title: Metabolic pathways]//hsa00770 [Pathway Title: Pantothenate and CoA biosynthesis]	-
ENSG00000169981	Pass filtering	No	ZNF35	397.183	-0.621785	0.34241	1	1	427	691	772	143	309	397	3	p21.31	protein_coding	ZNF35	zinc finger protein 35 [Source:HGNC Symbol;Acc:13099]	GO:0006355 [Name: regulation of transcription, DNA-templated]//GO:0007283 [Name: spermatogenesis]//GO:0006357 [Name: regulation of transcription from RNA polymerase II promoter]//GO:0071300 [Name: cellular response to retinoic acid] | GO:0005634 [Name: nucleus]//GO:0005623 [Name: cell]//GO:0048471 [Name: perinuclear region of cytoplasm] | GO:0003677 [Name: DNA binding]//GO:0000981 [Name: RNA poly…	-	-
ENSG00000154262	Pass filtering	No	ABCA6	230.316	0.25057	0.158131	1	1	249	212	209	194	173	216	17	q24.3	protein_coding	ABCA6	ATP-binding cassette, sub-family A (ABC1), member 6 [Source:HGNC Symbol;Acc:36]	GO:0055085 [Name: transmembrane transport]//GO:0006869 [Name: lipid transport] | GO:0016021 [Name: integral component of membrane]//GO:0005886 [Name: plasma membrane]//GO:0005654 [Name: nucleoplasm]//GO:0016020 [Name: membrane]//GO:0043231 [Name: intracellular membrane-bounded organelle] | GO:0000166 [Name: nucleotide binding]//GO:0005319 [Name: lipid transporter activity]//GO:0005524 [Name: ATP …	hsa02010 [Pathway Title: ABC transporters]	-
ENSG00000154263	Pass filtering	Up	ABCA10	385.048	1.42608	0.115242	0.000159294	0.00116704	252	263	262	544	486	493	17	q24.3	protein_coding	ABCA10	ATP-binding cassette, sub-family A (ABC1), member 10 [Source:HGNC Symbol;Acc:30]	GO:0055085 [Name: transmembrane transport]//GO:0006869 [Name: lipid transport] | GO:0016020 [Name: membrane]//GO:0043231 [Name: intracellular membrane-bounded organelle]//GO:0016021 [Name: integral component of membrane] | GO:0005319 [Name: lipid transporter activity]//GO:0042626 [Name: ATPase activity, coupled to transmembrane movement of substances]//GO:0000166 [Name: nucleotide binding]//GO:00…	hsa02010 [Pathway Title: ABC transporters]	PA24374
ENSG00000154265	Pass filtering	No	ABCA5	4149.82	0.74023	0.056883	1	1	3701	3790	3385	4452	4271	4457	17	q24.3	protein_coding	ABCA5	ATP-binding cassette, sub-family A (ABC1), member 5 [Source:HGNC Symbol;Acc:35]	GO:0043691 [Name: reverse cholesterol transport]//GO:0055085 [Name: transmembrane transport]//GO:0006869 [Name: lipid transport]//GO:0030301 [Name: cholesterol transport]//GO:0010745 [Name: negative regulation of macrophage derived foam cell differentiation]//GO:0033344 [Name: cholesterol efflux]//GO:0034375 [Name: high-density lipoprotein particle remodeling] | GO:0000139 [Name: Golgi membrane]/…	hsa02010 [Pathway Title: ABC transporters]	PA24380
ENSG00000180209	Pass filtering	No	MYLPF	17.4347	-1.67245	0.63441	0.132716	0.573122	51	50	37	12	7	7	16	p11.2	protein_coding	MYLPF	myosin light chain, phosphorylatable, fast skeletal muscle [Source:HGNC Symbol;Acc:29824]	GO:0006955 [Name: immune response]//GO:0007519 [Name: skeletal muscle tissue development]//GO:0006936 [Name: muscle contraction] | GO:0005829 [Name: cytosol]//GO:0016459 [Name: myosin complex]//GO:0005765 [Name: lysosomal membrane]//GO:0005859 [Name: muscle myosin complex] | GO:0005509 [Name: calcium ion binding]//GO:0046872 [Name: metal ion binding]//GO:0008307 [Name: structural constituent of m…	-	-
ENSG00000164961	Pass filtering	No	KIAA0196	4770.87	0.272371	0.0508649	1	1	6133	6395	6088	5193	5235	5884	8	q24.13	protein_coding	WASHC5	KIAA0196 [Source:HGNC Symbol;Acc:28984]	GO:0090306 [Name: spindle assembly involved in meiosis]//GO:0015031 [Name: protein transport]//GO:0016197 [Name: endosomal transport]//GO:0040038 [Name: polar body extrusion after meiotic divisions]//GO:0010976 [Name: positive regulation of neuron projection development]//GO:0001556 [Name: oocyte maturation] | GO:0005783 [Name: endoplasmic reticulum]//GO:0043025 [Name: neuronal cell body]//GO:007…	-	-
ENSG00000164967	Pass filtering	No	RPP25L	809.428	-0.371913	0.0954279	1	1	1330	1595	1298	774	764	816	9	p13.3	protein_coding	RPP25L	ribonuclease P/MRP 25kDa subunit-like [Source:HGNC Symbol;Acc:19909]	GO:0005634 [Name: nucleus] | GO:0005515 [Name: protein binding]//GO:0003676 [Name: nucleic acid binding]//GO:0003723 [Name: RNA binding]	-	-
ENSG00000123444	Pass filtering	No	KBTBD4	2037.71	0.147759	0.0810599	1	1	2592	3295	2699	2471	2009	2409	11	p11.2	protein_coding	KBTBD4	kelch repeat and BTB (POZ) domain containing 4 [Source:HGNC Symbol;Acc:23761]	GO:0005515 [Name: protein binding]	-	-
ENSG00000165389	Pass filtering	No	SPTSSA	505.496	-0.494757	0.110217	1	1	837	875	837	419	454	430	14	q13.1	protein_coding	SPTSSA	serine palmitoyltransferase, small subunit A [Source:HGNC Symbol;Acc:20361]	GO:0030148 [Name: sphingolipid biosynthetic process]//GO:0006629 [Name: lipid metabolic process]//GO:0006665 [Name: sphingolipid metabolic process]//GO:0046513 [Name: ceramide biosynthetic process]//GO:0008104 [Name: protein localization] | GO:0017059 [Name: serine C-palmitoyltransferase complex]//GO:0005789 [Name: endoplasmic reticulum membrane]//GO:0016020 [Name: membrane]//GO:0016021 [Name: in…	-	-
ENSG00000165388	Pass filtering	No	ZNF488	25.657	0.168263	0.629627	1	1	46	33	38	44	24	35	10	q11.22	protein_coding	-	zinc finger protein 488 [Source:HGNC Symbol;Acc:23535]	-	-	-
ENSG00000090621	Pass filtering	No	PABPC4	5202.17	-0.534635	0.0330964	1	1	8005	8679	7881	4181	3832	4274	1	p34.3	protein_coding	PABPC4	poly(A) binding protein, cytoplasmic 4 (inducible form) [Source:HGNC Symbol;Acc:8557]	GO:0007596 [Name: blood coagulation]//GO:0006401 [Name: RNA catabolic process]//GO:0006412 [Name: translation]//GO:0006396 [Name: RNA processing]//GO:0043488 [Name: regulation of mRNA stability]//GO:0061515 [Name: myeloid cell development] | GO:0005737 [Name: cytoplasm]//GO:1990904 [Name: ribonucleoprotein complex]//GO:0005634 [Name: nucleus]//GO:0010494 [Name: cytoplasmic stress granule]//GO:000…	hsa03018 [Pathway Title: RNA degradation]//hsa03013 [Pathway Title: RNA transport]//hsa03015 [Pathway Title: mRNA surveillance pathway]	-
ENSG00000183570	Pass filtering	No	PCBP3	2050.15	0.931061	0.0797809	1	1	2255	2152	2075	3126	2857	3012	21	q22.3	protein_coding	PCBP3	poly(rC) binding protein 3 [Source:HGNC Symbol;Acc:8651]	GO:0000122 [Name: negative regulation of transcription from RNA polymerase II promoter]//GO:0016071 [Name: mRNA metabolic process] | GO:0005737 [Name: cytoplasm]//GO:0070062 [Name: extracellular exosome]//GO:0005634 [Name: nucleus]//GO:0005829 [Name: cytosol] | GO:0001227 [Name: transcriptional repressor activity, RNA polymerase II transcription regulatory region sequence-specific binding]//GO:00…	-	-
ENSG00000183571	Pass filtering	No	PGPEP1L	23.8155	-0.716263	0.417765	1	1	22	37	29	12	9	15	15	q26.3	protein_coding	PGPEP1L	pyroglutamyl-peptidase I-like [Source:HGNC Symbol;Acc:27080]	GO:0006508 [Name: proteolysis] | GO:0005829 [Name: cytosol] | GO:0008233 [Name: peptidase activity]//GO:0016787 [Name: hydrolase activity]//GO:0008234 [Name: cysteine-type peptidase activity]//GO:0016920 [Name: pyroglutamyl-peptidase activity]	-	-
ENSG00000183578	Pass filtering	No	TNFAIP8L3	5.49029	-0.632464	1.21612	0.361505	1	0	0	6	0	0	0	15	q21.2	protein_coding	TNFAIP8L3	tumor necrosis factor, alpha-induced protein 8-like 3 [Source:HGNC Symbol;Acc:20620]	GO:0015914 [Name: phospholipid transport]//GO:0006869 [Name: lipid transport]//GO:0042981 [Name: regulation of apoptotic process]//GO:0043552 [Name: positive regulation of phosphatidylinositol 3-kinase activity]//GO:0006644 [Name: phospholipid metabolic process]//GO:0070374 [Name: positive regulation of ERK1 and ERK2 cascade]//GO:0019216 [Name: regulation of lipid metabolic process]//GO:0048017 […	-	-
ENSG00000250021	Pass filtering	No	C15orf38-AP3S2	35.0721	-0.271737	0.858062	1	1	9	60	13	2	30	0	15	q26.1	protein_coding	ARPIN-AP3S2	C15orf38-AP3S2 readthrough [Source:HGNC Symbol;Acc:38824]	GO:0051126 [Name: negative regulation of actin nucleation]//GO:0006886 [Name: intracellular protein transport]//GO:0016192 [Name: vesicle-mediated transport]//GO:0015031 [Name: protein transport] | GO:0016020 [Name: membrane]//GO:0043231 [Name: intracellular membrane-bounded organelle]//GO:0030117 [Name: membrane coat]	-	-
ENSG00000116863	Pass filtering	No	ADPRHL2	1361.96	-0.414943	0.0816979	1	1	2093	2495	2146	1255	1140	1254	1	p34.3	protein_coding	ADPRHL2	ADP-ribosylhydrolase like 2 [Source:HGNC Symbol;Acc:21304]	GO:0006281 [Name: DNA repair]//GO:0006974 [Name: cellular response to DNA damage stimulus]//GO:0071451 [Name: cellular response to superoxide] | GO:0016604 [Name: nuclear body]//GO:0005737 [Name: cytoplasm]//GO:0005739 [Name: mitochondrion]//GO:0090734 [Name: site of DNA damage]//GO:0005759 [Name: mitochondrial matrix]//GO:0005634 [Name: nucleus]//GO:0005654 [Name: nucleoplasm]//GO:0005694 [Name:…	-	-
ENSG00000255767	Pass filtering	No	RP13-512J5.1	3.55928	0.145499	0.923727	1	1	8	8	0	6	12	0	2	p25.3	protein_coding	-	Uncharacterized protein [Source:UniProtKB/TrEMBL;Acc:H0YFU0]	GO:0090502 [Name: RNA phosphodiester bond hydrolysis, endonucleolytic] | GO:0003676 [Name: nucleic acid binding]//GO:0004523 [Name: RNA-DNA hybrid ribonuclease activity]	-	-
ENSG00000006756	Pass filtering	Down	ARSD	751.547	-2.72166	0.114614	1.73299e-51	6.1324e-50	1517	1639	1581	200	156	162	X	p22.33	protein_coding	ARSD	arylsulfatase D [Source:HGNC Symbol;Acc:717]	GO:0005788 [Name: endoplasmic reticulum lumen]//GO:0016021 [Name: integral component of membrane]//GO:0016020 [Name: membrane]//GO:0005764 [Name: lysosome] | GO:0046872 [Name: metal ion binding]//GO:0004065 [Name: arylsulfatase activity]//GO:0016787 [Name: hydrolase activity]//GO:0003824 [Name: catalytic activity]//GO:0008484 [Name: sulfuric ester hydrolase activity]	-	PA25008
ENSG00000006757	Pass filtering	No	PNPLA4	472.393	-0.554516	0.168883	1	1	809	953	787	439	337	472	X	p22.31	protein_coding	PNPLA4	patatin-like phospholipase domain containing 4 [Source:HGNC Symbol;Acc:24887]	GO:0016042 [Name: lipid catabolic process]//GO:0019433 [Name: triglyceride catabolic process]//GO:0042572 [Name: retinol metabolic process]//GO:0008150 [Name: biological_process]//GO:0006629 [Name: lipid metabolic process] | GO:0005829 [Name: cytosol]//GO:0005739 [Name: mitochondrion] | GO:0016787 [Name: hydrolase activity]//GO:0004806 [Name: triglyceride lipase activity]//GO:0050253 [Name: retin…	hsa00830 [Pathway Title: Retinol metabolism]	PA134910531
ENSG00000154889	Pass filtering	Up	MPPE1	2720.13	1.26898	0.0679552	5.57837e-05	0.000431778	1727	2152	1987	3457	3332	3471	18	p11.21	protein_coding	MPPE1	metallophosphoesterase 1 [Source:HGNC Symbol;Acc:15988]	GO:0006888 [Name: ER to Golgi vesicle-mediated transport]//GO:0006506 [Name: GPI anchor biosynthetic process]//GO:0016192 [Name: vesicle-mediated transport] | GO:0005654 [Name: nucleoplasm]//GO:0005794 [Name: Golgi apparatus]//GO:0016020 [Name: membrane]//GO:0016021 [Name: integral component of membrane]//GO:0033116 [Name: endoplasmic reticulum-Golgi intermediate compartment membrane]//GO:0005783…	-	-
ENSG00000159459	Pass filtering	No	UBR1	10962.6	0.930721	0.0416358	1	1	9476	10288	9359	13477	12974	13789	15	q15.2	protein_coding	UBR1	ubiquitin protein ligase E3 component n-recognin 1 [Source:HGNC Symbol;Acc:16808]	GO:0016567 [Name: protein ubiquitination]//GO:0006511 [Name: ubiquitin-dependent protein catabolic process]//GO:0032007 [Name: negative regulation of TOR signaling]//GO:0030163 [Name: protein catabolic process]//GO:0071233 [Name: cellular response to leucine]//GO:0071596 [Name: ubiquitin-dependent protein catabolic process via the N-end rule pathway] | GO:0000151 [Name: ubiquitin ligase complex]/…	-	-
ENSG00000165684	Pass filtering	No	SNAPC4	1508.61	0.372339	0.0821056	1	1	1684	1770	1731	1633	1519	1726	9	q34.3	protein_coding	SNAPC4	small nuclear RNA activating complex, polypeptide 4, 190kDa [Source:HGNC Symbol;Acc:11137]	GO:0006355 [Name: regulation of transcription, DNA-templated]//GO:0006366 [Name: transcription from RNA polymerase II promoter]//GO:0009301 [Name: snRNA transcription]//GO:0042796 [Name: snRNA transcription from RNA polymerase III promoter]//GO:0006357 [Name: regulation of transcription from RNA polymerase II promoter]//GO:0006383 [Name: transcription from RNA polymerase III promoter]//GO:0042795…	-	-
ENSG00000159450	Pass filtering	No	TCHH	11.2138	0.0865383	0.74453	1	1	0	15	11	7	6	8	1	q21.3	protein_coding	TCHH	trichohyalin [Source:HGNC Symbol;Acc:11791]	GO:0031424 [Name: keratinization]//GO:0070268 [Name: cornification]//GO:0008150 [Name: biological_process]//GO:0045109 [Name: intermediate filament organization] | GO:0001533 [Name: cornified envelope]//GO:0005829 [Name: cytosol]//GO:0005856 [Name: cytoskeleton] | GO:0005509 [Name: calcium ion binding]//GO:0046872 [Name: metal ion binding]//GO:0046914 [Name: transition metal ion binding]	-	-
ENSG00000100483	Pass filtering	No	VCPKMT	833.733	0.460337	0.12962	1	1	989	961	877	1070	815	955	14	q21.3	protein_coding	VCPKMT	valosin containing protein lysine (K) methyltransferase [Source:HGNC Symbol;Acc:20352]	GO:0018023 [Name: peptidyl-lysine trimethylation]//GO:0006479 [Name: protein methylation]//GO:0018022 [Name: peptidyl-lysine methylation]//GO:0032259 [Name: methylation]//GO:0032780 [Name: negative regulation of ATPase activity] | GO:0005829 [Name: cytosol]//GO:0005737 [Name: cytoplasm]//GO:0032991 [Name: macromolecular complex] | GO:0008168 [Name: methyltransferase activity]//GO:0005515 [Name: p…	-	-
ENSG00000100485	Pass filtering	No	SOS2	6799.83	0.652513	0.0576583	1	1	6684	7328	6521	7826	7402	8180	14	q21.3	protein_coding	SOS2	son of sevenless homolog 2 (Drosophila) [Source:HGNC Symbol;Acc:11188]	GO:0007264 [Name: small GTPase mediated signal transduction]//GO:0051057 [Name: positive regulation of small GTPase mediated signal transduction]//GO:0007186 [Name: G-protein coupled receptor signaling pathway]//GO:0043065 [Name: positive regulation of apoptotic process]//GO:0035023 [Name: regulation of Rho protein signal transduction]//GO:0051056 [Name: regulation of small GTPase mediated signal…	hsa04010 [Pathway Title: MAPK signaling pathway]//hsa04014 [Pathway Title: Ras signaling pathway]//hsa04062 [Pathway Title: Chemokine signaling pathway]//hsa04068 [Pathway Title: FoxO signaling pathway]//hsa04151 [Pathway Title: PI3K-Akt signaling pathway]//hsa04664 [Pathway Title: Fc epsilon RI signaling pathway]//hsa04915 [Pathway Title: Estrogen signaling pathway]//hsa04917 [Pathway Title: Pro…	-
ENSG00000129562	Pass filtering	No	DAD1	1625.72	0.649359	0.099649	1	1	1890	1943	1755	2186	1981	2212	14	q11.2	protein_coding	DAD1	defender against cell death 1 [Source:HGNC Symbol;Acc:2664]	GO:0001824 [Name: blastocyst development]//GO:0006487 [Name: protein N-linked glycosylation]//GO:0018279 [Name: protein N-linked glycosylation via asparagine]//GO:0043066 [Name: negative regulation of apoptotic process]//GO:0006486 [Name: protein glycosylation]//GO:0042493 [Name: response to drug]//GO:0007584 [Name: response to nutrient]//GO:0006915 [Name: apoptotic process] | GO:0016021 [Name: i…	hsa04141 [Pathway Title: Protein processing in endoplasmic reticulum]//hsa00510 [Pathway Title: N-Glycan biosynthesis]//hsa01100 [Pathway Title: Metabolic pathways]	-
ENSG00000107651	Pass filtering	No	SEC23IP	4109.58	0.120456	0.0385904	1	1	5167	5683	5280	4319	3998	4379	10	q26.11	protein_coding	SEC23IP	SEC23 interacting protein [Source:HGNC Symbol;Acc:17018]	GO:0006888 [Name: ER to Golgi vesicle-mediated transport]//GO:0006886 [Name: intracellular protein transport]//GO:0048208 [Name: COPII vesicle coating]//GO:0007030 [Name: Golgi organization] | GO:0005783 [Name: endoplasmic reticulum]//GO:0005829 [Name: cytosol]//GO:0031410 [Name: cytoplasmic vesicle]//GO:0005737 [Name: cytoplasm]//GO:0005793 [Name: endoplasmic reticulum-Golgi intermediate compart…	-	-
ENSG00000006282	Pass filtering	Down	SPATA20	402.517	-1.85776	0.152274	9.46648e-09	1.0302e-07	494	499	427	105	84	92	17	q21.33	protein_coding	SPATA20	spermatogenesis associated 20 [Source:HGNC Symbol;Acc:26125]	GO:0007275 [Name: multicellular organism development]//GO:0030154 [Name: cell differentiation]//GO:0007283 [Name: spermatogenesis] | GO:0005576 [Name: extracellular region] | GO:0003824 [Name: catalytic activity]	-	PA142670885
ENSG00000006283	Pass filtering	No	CACNA1G	4.41574	-1.36708	2.69516	0.0586399	0.279761	8	8	9	0	0	0	17	q21.33	protein_coding	CACNA1G	calcium channel, voltage-dependent, T type, alpha 1G subunit [Source:HGNC Symbol;Acc:1394]	GO:0042391 [Name: regulation of membrane potential]//GO:0045956 [Name: positive regulation of calcium ion-dependent exocytosis]//GO:0086045 [Name: membrane depolarization during AV node cell action potential]//GO:0086046 [Name: membrane depolarization during SA node cell action potential]//GO:0086002 [Name: cardiac muscle cell action potential involved in contraction]//GO:0086018 [Name: SA node c…	hsa04930 [Pathway Title: Type II diabetes mellitus]//hsa04925 [Pathway Title: Aldosterone synthesis and secretion]//hsa04010 [Pathway Title: MAPK signaling pathway]//hsa04713 [Pathway Title: Circadian entrainment]//hsa04020 [Pathway Title: Calcium signaling pathway]	-
ENSG00000174004	Pass filtering	Down	NRROS	1459.1	-2.32024	0.109497	7.02761e-34	1.84676e-32	3719	4254	3859	589	492	629	3	q29	protein_coding	NRROS	negative regulator of reactive oxygen species [Source:HGNC Symbol;Acc:24613]	GO:0006955 [Name: immune response]//GO:0006801 [Name: superoxide metabolic process]//GO:0036364 [Name: transforming growth factor beta1 activation]//GO:0035583 [Name: sequestering of TGFbeta in extracellular matrix]//GO:0006954 [Name: inflammatory response]//GO:0007179 [Name: transforming growth factor beta receptor signaling pathway]//GO:0014005 [Name: microglia development] | GO:0005576 [Name: …	-	PA142671521
ENSG00000198718	Pass filtering	No	FAM179B	6397.7	0.355458	0.0878306	1	1	7175	8232	8107	7150	6485	8245	14	q21.2	protein_coding	TOGARAM1	family with sequence similarity 179, member B [Source:HGNC Symbol;Acc:19959]	GO:0030030 [Name: cell projection organization]//GO:0035082 [Name: axoneme assembly]//GO:0031116 [Name: positive regulation of microtubule polymerization]//GO:1905515 [Name: non-motile cilium assembly] | GO:0005856 [Name: cytoskeleton]//GO:0005737 [Name: cytoplasm]//GO:0042995 [Name: cell projection]//GO:0036064 [Name: ciliary basal body]//GO:0005874 [Name: microtubule]//GO:0005929 [Name: cilium]	-	-
ENSG00000164037	Pass filtering	No	SLC9B1	308	0.529507	0.170949	1	1	311	340	260	307	286	369	4	q24	protein_coding	SLC9B1	solute carrier family 9, subfamily B (NHA1, cation proton antiporter 1), member 1 [Source:HGNC Symbol;Acc:24244]	GO:0051453 [Name: regulation of intracellular pH]//GO:0034220 [Name: ion transmembrane transport]//GO:0006812 [Name: cation transport]//GO:0055085 [Name: transmembrane transport]//GO:0007338 [Name: single fertilization]//GO:1902600 [Name: hydrogen ion transmembrane transport]//GO:0006811 [Name: ion transport]//GO:0006814 [Name: sodium ion transport]//GO:0030317 [Name: flagellated sperm motility] …	-	-
ENSG00000164035	Pass filtering	No	EMCN	3.09773	-0.902788	1.68705	0.0488213	0.237946	19	7	11	0	0	0	4	q24	protein_coding	EMCN	endomucin [Source:HGNC Symbol;Acc:16041]	GO:0030155 [Name: regulation of cell adhesion]//GO:0098609 [Name: cell-cell adhesion]//GO:0001525 [Name: angiogenesis] | GO:0016021 [Name: integral component of membrane]//GO:0016020 [Name: membrane]//GO:0005886 [Name: plasma membrane]//GO:0009897 [Name: external side of plasma membrane]//GO:0005576 [Name: extracellular region] | GO:0030246 [Name: carbohydrate binding]	-	-
ENSG00000164032	Pass filtering	No	H2AFZ	14310.2	-0.0471442	0.258301	1	1	19490	38916	21323	20968	16322	17750	4	q23	protein_coding	H2AFZ	H2A histone family, member Z [Source:HGNC Symbol;Acc:4741]	GO:0045944 [Name: positive regulation of transcription from RNA polymerase II promoter]//GO:0006325 [Name: chromatin organization]//GO:0071392 [Name: cellular response to estradiol stimulus] | GO:0005634 [Name: nucleus]//GO:0005719 [Name: nuclear euchromatin]//GO:0000786 [Name: nucleosome]//GO:0005694 [Name: chromosome]//GO:0000790 [Name: nuclear chromatin]//GO:0070062 [Name: extracellular exosom…	hsa05322 [Pathway Title: Systemic lupus erythematosus]//hsa05034 [Pathway Title: Alcoholism]	-
ENSG00000164031	Pass filtering	No	DNAJB14	8062.03	0.349947	0.0674583	1	1	8325	9387	8124	8056	7754	8037	4	q23	protein_coding	DNAJB14	DnaJ (Hsp40) homolog, subfamily B, member 14 [Source:HGNC Symbol;Acc:25881]	GO:0030433 [Name: ubiquitin-dependent ERAD pathway]//GO:0071218 [Name: cellular response to misfolded protein]//GO:0051085 [Name: chaperone mediated protein folding requiring cofactor]//GO:0034622 [Name: cellular macromolecular complex assembly] | GO:0016020 [Name: membrane]//GO:0031965 [Name: nuclear membrane]//GO:0005634 [Name: nucleus]//GO:0005789 [Name: endoplasmic reticulum membrane]//GO:001…	-	-
ENSG00000198712	Pass filtering	No	MT-CO2	36243.7	0.100817	0.141624	1	1	46896	54269	48475	38695	37105	40496	MT		protein_coding	COX2	mitochondrially encoded cytochrome c oxidase II [Source:HGNC Symbol;Acc:7421]	GO:0022900 [Name: electron transport chain]//GO:0010729 [Name: positive regulation of hydrogen peroxide biosynthetic process]//GO:0010940 [Name: positive regulation of necrotic cell death]//GO:0042773 [Name: ATP synthesis coupled electron transport]//GO:1902600 [Name: hydrogen ion transmembrane transport]//GO:2001171 [Name: positive regulation of ATP biosynthetic process]//GO:0006123 [Name: mitoc…	hsa00190 [Pathway Title: Oxidative phosphorylation]//hsa05010 [Pathway Title: Alzheimer's disease]//hsa05016 [Pathway Title: Huntington's disease]//hsa05012 [Pathway Title: Parkinson's disease]//hsa04260 [Pathway Title: Cardiac muscle contraction]//hsa01100 [Pathway Title: Metabolic pathways]//hsa04932 [Pathway Title: Non-alcoholic fatty liver disease (NAFLD)]	PA31227
ENSG00000198715	Pass filtering	No	C1orf85	488.335	-0.0466734	0.114843	1	1	563	713	664	474	405	481	1	q22	protein_coding	GLMP	chromosome 1 open reading frame 85 [Source:HGNC Symbol;Acc:29436]	GO:0045944 [Name: positive regulation of transcription from RNA polymerase II promoter] | GO:0005764 [Name: lysosome]//GO:0005634 [Name: nucleus]//GO:0005829 [Name: cytosol]//GO:0016021 [Name: integral component of membrane]//GO:0016020 [Name: membrane]//GO:0005765 [Name: lysosomal membrane] | GO:0003700 [Name: transcription factor activity, sequence-specific DNA binding]//GO:0044212 [Name: trans…	-	-
ENSG00000164038	Pass filtering	Down	SLC9B2	820.424	-1.52135	0.136618	9.671e-05	0.000727056	1732	1961	1806	391	413	576	4	q24	protein_coding	SLC9B2	solute carrier family 9, subfamily B (NHA2, cation proton antiporter 2), member 2 [Source:HGNC Symbol;Acc:25143]	GO:0006812 [Name: cation transport]//GO:0035725 [Name: sodium ion transmembrane transport]//GO:2001206 [Name: positive regulation of osteoclast development]//GO:0072583 [Name: clathrin-dependent endocytosis]//GO:0006811 [Name: ion transport]//GO:0006814 [Name: sodium ion transport]//GO:0061178 [Name: regulation of insulin secretion involved in cellular response to glucose stimulus]//GO:0055114 [N…	-	-
ENSG00000164039	Pass filtering	No	BDH2	3072.71	0.247994	0.0635655	1	1	3982	4452	3716	3524	3280	3651	4	q24	protein_coding	BDH2	3-hydroxybutyrate dehydrogenase, type 2 [Source:HGNC Symbol;Acc:32389]	GO:0046951 [Name: ketone body biosynthetic process]//GO:0006635 [Name: fatty acid beta-oxidation]//GO:0055072 [Name: iron ion homeostasis]//GO:0055114 [Name: oxidation-reduction process]//GO:0030855 [Name: epithelial cell differentiation]//GO:0042168 [Name: heme metabolic process]//GO:0019290 [Name: siderophore biosynthetic process] | GO:0005829 [Name: cytosol]//GO:0070062 [Name: extracellular ex…	hsa00072 [Pathway Title: Synthesis and degradation of ketone bodies]//hsa00650 [Pathway Title: Butanoate metabolism]//hsa01100 [Pathway Title: Metabolic pathways]	-
ENSG00000100151	Pass filtering	No	PICK1	1033.1	-1.11535	0.0971241	0.210081	0.863136	1553	1714	1591	603	462	555	22	q13.1	protein_coding	PICK1	protein interacting with PRKCA 1 [Source:HGNC Symbol;Acc:9394]	GO:0007205 [Name: protein kinase C-activating G-protein coupled receptor signaling pathway]//GO:0043046 [Name: DNA methylation involved in gamete generation]//GO:0002092 [Name: positive regulation of receptor internalization]//GO:0006886 [Name: intracellular protein transport]//GO:0006890 [Name: retrograde vesicle-mediated transport, Golgi to ER]//GO:0097062 [Name: dendritic spine maintenance]//G…	-	-
ENSG00000100150	Pass filtering	No	DEPDC5	2650.58	0.414547	0.0498624	1	1	2861	3006	2763	2800	2669	2873	22	q12.2	protein_coding	DEPDC5	DEP domain containing 5 [Source:HGNC Symbol;Acc:18423]	GO:0034198 [Name: cellular response to amino acid starvation]//GO:0043547 [Name: positive regulation of GTPase activity]//GO:1904262 [Name: negative regulation of TORC1 signaling]//GO:0032007 [Name: negative regulation of TOR signaling]//GO:0035556 [Name: intracellular signal transduction] | GO:0016020 [Name: membrane]//GO:0005765 [Name: lysosomal membrane]//GO:0048471 [Name: perinuclear region o…	-	-
ENSG00000100156	Pass filtering	No	SLC16A8	7.99823	-3.15665	2.34662	0.0388899	0.193664	2	5	5	0	0	0	22	q13.1	protein_coding	SLC16A8	solute carrier family 16 (monocarboxylate transporter), member 8 [Source:HGNC Symbol;Acc:16270]	GO:0015718 [Name: monocarboxylic acid transport]//GO:0035873 [Name: lactate transmembrane transport]//GO:0015727 [Name: lactate transport]//GO:0006090 [Name: pyruvate metabolic process]//GO:0055085 [Name: transmembrane transport]//GO:0050900 [Name: leukocyte migration] | GO:0016020 [Name: membrane]//GO:0016021 [Name: integral component of membrane]//GO:0005886 [Name: plasma membrane]//GO:0005887 …	-	-
ENSG00000171634	Pass filtering	No	BPTF	29876.5	0.339958	0.0409122	1	1	32963	35398	31534	30655	29572	31370	17	q24.2	protein_coding	BPTF	bromodomain PHD finger transcription factor [Source:HGNC Symbol;Acc:3581]	GO:0006338 [Name: chromatin remodeling]//GO:0045944 [Name: positive regulation of transcription from RNA polymerase II promoter]//GO:0001892 [Name: embryonic placenta development]//GO:0009952 [Name: anterior/posterior pattern specification]//GO:0006325 [Name: chromatin organization]//GO:0006357 [Name: regulation of transcription from RNA polymerase II promoter]//GO:0000122 [Name: negative regulat…	-	-
ENSG00000100154	Pass filtering	No	TTC28	2228.07	-0.23571	0.0487519	1	1	2678	2945	2784	1709	1635	1829	22	q12.1	protein_coding	TTC28	tetratricopeptide repeat domain 28 [Source:HGNC Symbol;Acc:29179]	GO:0007049 [Name: cell cycle]//GO:0051301 [Name: cell division]//GO:0007346 [Name: regulation of mitotic cell cycle] | GO:0005815 [Name: microtubule organizing center]//GO:0000922 [Name: spindle pole]//GO:0005737 [Name: cytoplasm]//GO:0005856 [Name: cytoskeleton]//GO:0030496 [Name: midbody]//GO:0072686 [Name: mitotic spindle]//GO:0005819 [Name: spindle] | GO:0019900 [Name: kinase binding]//GO:000…	-	PA145147752
ENSG00000243452	Pass filtering	No	NBPF15	1370.53	1.13333	0.251562	0.484595	1	628	627	592	1252	526	1285	1	q21.2	protein_coding	-	neuroblastoma breakpoint family, member 15 [Source:HGNC Symbol;Acc:28791]	-	-	-
ENSG00000125743	Pass filtering	No	SNRPD2	4438.26	-0.36592	0.353066	1	1	8328	10809	3977	4093	4949	3273	19	q13.32	protein_coding	SNRPD2	small nuclear ribonucleoprotein D2 polypeptide 16.5kDa [Source:HGNC Symbol;Acc:11159]	GO:0006397 [Name: mRNA processing]//GO:0051170 [Name: nuclear import]//GO:0000245 [Name: spliceosomal complex assembly]//GO:0000387 [Name: spliceosomal snRNP assembly]//GO:0000398 [Name: mRNA splicing, via spliceosome]//GO:0008380 [Name: RNA splicing] | GO:0005685 [Name: U1 snRNP]//GO:0005737 [Name: cytoplasm]//GO:0034715 [Name: pICln-Sm protein complex]//GO:0005687 [Name: U4 snRNP]//GO:0034709 […	hsa03040 [Pathway Title: Spliceosome]	-
ENSG00000125741	Pass filtering	No	OPA3	2153.78	0.322299	0.06445	1	1	2226	2443	2141	2116	1823	2243	19	q13.32	protein_coding	OPA3	optic atrophy 3 (autosomal recessive, with chorea and spastic paraplegia) [Source:HGNC Symbol;Acc:8142]	GO:0019216 [Name: regulation of lipid metabolic process]//GO:0040008 [Name: regulation of growth]//GO:0007601 [Name: visual perception]//GO:0050896 [Name: response to stimulus]//GO:0070584 [Name: mitochondrion morphogenesis]//GO:0050905 [Name: neuromuscular process] | GO:0005739 [Name: mitochondrion]	-	-
ENSG00000125740	Pass filtering	Down	FOSB	3848.87	-2.54761	0.135068	7.15836e-31	1.77629e-29	5961	6479	5896	752	770	729	19	q13.32	protein_coding	FOSB	FBJ murine osteosarcoma viral oncogene homolog B [Source:HGNC Symbol;Acc:3797]	GO:0009612 [Name: response to mechanical stimulus]//GO:0006366 [Name: transcription from RNA polymerase II promoter]//GO:0032870 [Name: cellular response to hormone stimulus]//GO:0006357 [Name: regulation of transcription from RNA polymerase II promoter]//GO:0045944 [Name: positive regulation of transcription from RNA polymerase II promoter]//GO:0071277 [Name: cellular response to calcium ion]//G…	hsa05031 [Pathway Title: Amphetamine addiction]//hsa05034 [Pathway Title: Alcoholism]//hsa05030 [Pathway Title: Cocaine addiction]//hsa04380 [Pathway Title: Osteoclast differentiation]	-
ENSG00000125746	Pass filtering	No	EML2	1960.35	1.07762	0.0726009	0.259832	1	1344	1450	1382	2139	2087	2178	19	q13.32	protein_coding	EML2	echinoderm microtubule associated protein like 2 [Source:HGNC Symbol;Acc:18035]	GO:0007601 [Name: visual perception]//GO:0007605 [Name: sensory perception of sound]//GO:0031115 [Name: negative regulation of microtubule polymerization]//GO:0010968 [Name: regulation of microtubule nucleation] | GO:0016021 [Name: integral component of membrane]//GO:0005819 [Name: spindle]//GO:0016020 [Name: membrane]//GO:0005737 [Name: cytoplasm]//GO:0072686 [Name: mitotic spindle]//GO:0005874 …	-	-
ENSG00000125744	Pass filtering	No	RTN2	40.5096	0.967882	0.457082	0.816428	1	24	35	17	47	48	22	19	q13.32	protein_coding	RTN2	reticulon 2 [Source:HGNC Symbol;Acc:10468]	GO:0046324 [Name: regulation of glucose import]//GO:0065002 [Name: intracellular protein transmembrane transport] | GO:0005789 [Name: endoplasmic reticulum membrane]//GO:0016020 [Name: membrane]//GO:0030315 [Name: T-tubule]//GO:0016021 [Name: integral component of membrane]//GO:0014802 [Name: terminal cisterna]//GO:0030176 [Name: integral component of endoplasmic reticulum membrane]//GO:0005783 […	-	-
ENSG00000203546	Pass filtering	No	RP11-176H8.1	55.7234	-1.10476	0.323221	0.5911	1	107	126	76	27	29	43	14	q12	protein_coding	-	Uncharacterized protein [Source:UniProtKB/TrEMBL;Acc:F8W1H4]	GO:0006399 [Name: tRNA metabolic process] | GO:0005737 [Name: cytoplasm] | GO:0002161 [Name: aminoacyl-tRNA editing activity]//GO:0051499 [Name: D-aminoacyl-tRNA deacylase activity]//GO:0051500 [Name: D-tyrosyl-tRNA(Tyr) deacylase activity]	-	-
ENSG00000167608	Pass filtering	Down	TMC4	27.4671	-3.74227	1.2691	0.00384923	0.0234168	65	124	77	6	3	0	19	q13.42	protein_coding	TMC4	transmembrane channel-like 4 [Source:HGNC Symbol;Acc:22998]	GO:0034220 [Name: ion transmembrane transport] | GO:0005887 [Name: integral component of plasma membrane]//GO:0016021 [Name: integral component of membrane]//GO:0016020 [Name: membrane] | GO:0005216 [Name: ion channel activity]//GO:0008381 [Name: mechanically-gated ion channel activity]	-	-
ENSG00000124299	Pass filtering	No	PEPD	1375.06	-0.0744748	0.101824	1	1	1738	2248	1840	1447	1243	1305	19	q13.11	protein_coding	PEPD	peptidase D [Source:HGNC Symbol;Acc:8840]	GO:0006508 [Name: proteolysis]//GO:0030574 [Name: collagen catabolic process]//GO:0006520 [Name: cellular amino acid metabolic process] | GO:0005634 [Name: nucleus]//GO:0070062 [Name: extracellular exosome]//GO:0005654 [Name: nucleoplasm] | GO:0004181 [Name: metallocarboxypeptidase activity]//GO:0016805 [Name: dipeptidase activity]//GO:0102009 [Name: proline dipeptidase activity]//GO:0046872 [Nam…	-	-
ENSG00000167600	Pass filtering	No	CYP2S1	75.6607	-1.06365	0.523869	0.634697	1	24	42	25	7	17	3	19	q13.2	protein_coding	CYP2S1	cytochrome P450, family 2, subfamily S, polypeptide 1 [Source:HGNC Symbol;Acc:15654]	GO:0006082 [Name: organic acid metabolic process]//GO:0042738 [Name: exogenous drug catabolic process]//GO:0006805 [Name: xenobiotic metabolic process]//GO:0055114 [Name: oxidation-reduction process]//GO:0019373 [Name: epoxygenase P450 pathway] | GO:0005737 [Name: cytoplasm]//GO:0016021 [Name: integral component of membrane]//GO:0005789 [Name: endoplasmic reticulum membrane]//GO:0031090 [Name: or…	hsa01100 [Pathway Title: Metabolic pathways]//hsa00980 [Pathway Title: Metabolism of xenobiotics by cytochrome P450]//hsa00830 [Pathway Title: Retinol metabolism]	-
ENSG00000167601	Pass filtering	No	AXL	364.943	-0.15714	0.133398	1	1	185	208	169	124	121	119	19	q13.2	protein_coding	AXL	AXL receptor tyrosine kinase [Source:HGNC Symbol;Acc:905]	GO:0007169 [Name: transmembrane receptor protein tyrosine kinase signaling pathway]//GO:0001779 [Name: natural killer cell differentiation]//GO:0007165 [Name: signal transduction]//GO:0018108 [Name: peptidyl-tyrosine phosphorylation]//GO:0021885 [Name: forebrain cell migration]//GO:0030154 [Name: cell differentiation]//GO:0042698 [Name: ovulation cycle]//GO:0006954 [Name: inflammatory response]//…	-	-
ENSG00000167604	Pass filtering	No	NFKBID	1135.32	0.63587	0.0837764	1	1	886	1093	1011	1192	989	1194	19	q13.12	protein_coding	NFKBID	nuclear factor of kappa light polypeptide gene enhancer in B-cells inhibitor, delta [Source:HGNC Symbol;Acc:15671]	GO:0050852 [Name: T cell receptor signaling pathway]//GO:0070245 [Name: positive regulation of thymocyte apoptotic process]//GO:0032088 [Name: negative regulation of NF-kappaB transcription factor activity]//GO:0043124 [Name: negative regulation of I-kappaB kinase/NF-kappaB signaling]//GO:0006954 [Name: inflammatory response]//GO:2000321 [Name: positive regulation of T-helper 17 cell differentiat…	-	-
ENSG00000256073	Pass filtering	No	C21orf119	223.787	-1.29499	0.194652	0.0970484	0.434064	453	534	468	140	116	166	21	q22.11	protein_coding	-	chromosome 21 open reading frame 119 [Source:HGNC Symbol;Acc:23128]	-	-	-
ENSG00000243989	Pass filtering	Down	ACY1	215.596	-2.05622	0.24697	8.62697e-06	7.27844e-05	339	473	411	81	40	87	3	p21.2	protein_coding	ACY1	aminoacylase 1 [Source:HGNC Symbol;Acc:177]	GO:0006805 [Name: xenobiotic metabolic process]//GO:0006520 [Name: cellular amino acid metabolic process]//GO:0006508 [Name: proteolysis] | GO:0005829 [Name: cytosol]//GO:0005737 [Name: cytoplasm]//GO:0070062 [Name: extracellular exosome] | GO:0016787 [Name: hydrolase activity]//GO:0004046 [Name: aminoacylase activity]//GO:0005515 [Name: protein binding]//GO:0008237 [Name: metallopeptidase activi…	hsa01230 [Pathway Title: Biosynthesis of amino acids]//hsa00220 [Pathway Title: Arginine biosynthesis]//hsa01210 [Pathway Title: 2-Oxocarboxylic acid metabolism]//hsa01100 [Pathway Title: Metabolic pathways]//hsa01130 [Pathway Title: Biosynthesis of antibiotics]	-
ENSG00000042832	Pass filtering	No	TG	595.467	0.333713	0.114995	1	1	597	684	606	588	513	628	8	q24.22	protein_coding	TG	thyroglobulin [Source:HGNC Symbol;Acc:11764]	GO:0042446 [Name: hormone biosynthetic process]//GO:0010469 [Name: regulation of receptor activity]//GO:0007165 [Name: signal transduction]//GO:0015705 [Name: iodide transport]//GO:0031641 [Name: regulation of myelination]//GO:0030878 [Name: thyroid gland development]//GO:0042403 [Name: thyroid hormone metabolic process] | GO:0005576 [Name: extracellular region] | GO:0005179 [Name: hormone activi…	hsa05320 [Pathway Title: Autoimmune thyroid disease]//hsa04918 [Pathway Title: Thyroid hormone synthesis]	-
ENSG00000096717	Pass filtering	No	SIRT1	3647.02	0.451651	0.0500138	1	1	3919	4381	4191	4141	3822	4432	10	q21.3	protein_coding	SIRT1	sirtuin 1 [Source:HGNC Symbol;Acc:14929]	GO:0001525 [Name: angiogenesis]//GO:0001938 [Name: positive regulation of endothelial cell proliferation]//GO:0016567 [Name: protein ubiquitination]//GO:0030512 [Name: negative regulation of transforming growth factor beta receptor signaling pathway]//GO:0034983 [Name: peptidyl-lysine deacetylation]//GO:0042771 [Name: intrinsic apoptotic signaling pathway in response to DNA damage by p53 class me…	-	-
ENSG00000078401	Pass filtering	Up	EDN1	118.31	2.64448	0.333581	2.6208e-07	2.53386e-06	30	12	13	88	87	87	6	p24.1	protein_coding	EDN1	endothelin 1 [Source:HGNC Symbol;Acc:3176]	GO:0001501 [Name: skeletal system development]//GO:0003100 [Name: regulation of systemic arterial blood pressure by endothelin]//GO:0006885 [Name: regulation of pH]//GO:0010629 [Name: negative regulation of gene expression]//GO:0030195 [Name: negative regulation of blood coagulation]//GO:0031583 [Name: phospholipase D-activating G-protein coupled receptor signaling pathway]//GO:0032308 [Name: pos…	hsa04066 [Pathway Title: HIF-1 signaling pathway]//hsa04668 [Pathway Title: TNF signaling pathway]//hsa04916 [Pathway Title: Melanogenesis]	-
ENSG00000103528	Pass filtering	No	SYT17	10.6241	0.295859	0.876438	1	1	5	0	0	0	2	5	16	p12.3	protein_coding	SYT17	synaptotagmin XVII [Source:HGNC Symbol;Acc:24119]	GO:0016192 [Name: vesicle-mediated transport]//GO:0030154 [Name: cell differentiation]//GO:0071277 [Name: cellular response to calcium ion]//GO:0006887 [Name: exocytosis]//GO:0014059 [Name: regulation of dopamine secretion]//GO:0017158 [Name: regulation of calcium ion-dependent exocytosis]//GO:1903861 [Name: positive regulation of dendrite extension]//GO:0017156 [Name: calcium ion regulated exocy…	-	-
ENSG00000046647	Pass filtering	No	GEMIN8	1003.82	-0.387403	0.0772879	1	1	1552	1791	1488	901	828	941	X	p22.2	protein_coding	GEMIN8	gem (nuclear organelle) associated protein 8 [Source:HGNC Symbol;Acc:26044]	GO:0008380 [Name: RNA splicing]//GO:0000387 [Name: spliceosomal snRNP assembly]//GO:0051170 [Name: nuclear import]//GO:0006397 [Name: mRNA processing] | GO:0097504 [Name: Gemini of coiled bodies]//GO:0005634 [Name: nucleus]//GO:0034719 [Name: SMN-Sm protein complex]//GO:0032797 [Name: SMN complex]//GO:0005737 [Name: cytoplasm]//GO:0005654 [Name: nucleoplasm]//GO:0005829 [Name: cytosol] | GO:00055…	-	-
ENSG00000177335	Pass filtering	Down	C8orf31	13.6845	-7.36702	2.70244	8.24132e-06	6.97141e-05	31	31	30	0	0	0	8	q24.3	protein_coding	-	chromosome 8 open reading frame 31 [Source:HGNC Symbol;Acc:26731]	-	-	-
ENSG00000240184	Pass filtering	No	PCDHGC3	46.7473	-1.82312	0.360371	0.0112925	0.0627882	116	102	119	27	25	13	5	q31.3	protein_coding	PCDHGC3	protocadherin gamma subfamily C, 3 [Source:HGNC Symbol;Acc:8716]	GO:0007156 [Name: homophilic cell adhesion via plasma membrane adhesion molecules]//GO:0050808 [Name: synapse organization]//GO:0007155 [Name: cell adhesion]//GO:0016339 [Name: calcium-dependent cell-cell adhesion via plasma membrane cell adhesion molecules] | GO:0016020 [Name: membrane]//GO:0005886 [Name: plasma membrane]//GO:0016021 [Name: integral component of membrane]//GO:0005887 [Name: inte…	-	PA33064
ENSG00000078403	Pass filtering	No	MLLT10	5596	0.023612	0.029177	1	1	7187	7871	7112	5513	5168	5646	10	p12.31	protein_coding	MLLT10	myeloid/lymphoid or mixed-lineage leukemia (trithorax homolog, Drosophila); translocated to, 10 [Source:HGNC Symbol;Acc:16063]	GO:0045944 [Name: positive regulation of transcription from RNA polymerase II promoter] | GO:0005654 [Name: nucleoplasm]//GO:0005829 [Name: cytosol]//GO:0032991 [Name: macromolecular complex]//GO:0005634 [Name: nucleus] | GO:0003682 [Name: chromatin binding]//GO:0005515 [Name: protein binding]//GO:0003677 [Name: DNA binding]//GO:0003700 [Name: transcription factor activity, sequence-specific DNA …	-	PA30849
ENSG00000011638	Pass filtering	No	TMEM159	766.246	-0.91396	0.173652	1	1	1566	1208	1390	516	437	642	16	p12.3	protein_coding	TMEM159	transmembrane protein 159 [Source:HGNC Symbol;Acc:30136]	GO:0016020 [Name: membrane]//GO:0016021 [Name: integral component of membrane] | GO:0005515 [Name: protein binding]	-	-
ENSG00000119673	Pass filtering	No	ACOT2	717.269	-0.504458	0.138931	1	1	1268	1510	1211	742	576	711	14	q24.3	protein_coding	ACOT2	acyl-CoA thioesterase 2 [Source:HGNC Symbol;Acc:18431]	GO:0006625 [Name: protein targeting to peroxisome]//GO:0006631 [Name: fatty acid metabolic process]//GO:0006637 [Name: acyl-CoA metabolic process]//GO:0000038 [Name: very long-chain fatty acid metabolic process]//GO:0001676 [Name: long-chain fatty acid metabolic process] | GO:0005782 [Name: peroxisomal matrix]//GO:0005739 [Name: mitochondrion]//GO:0005829 [Name: cytosol]//GO:0005759 [Name: mitoch…	-	-
ENSG00000165591	Pass filtering	Up	FAAH2	1028.32	1.84397	0.103947	2.57224e-16	4.20744e-15	353	373	309	911	886	906	X	p11.21	protein_coding	FAAH2	fatty acid amide hydrolase 2 [Source:HGNC Symbol;Acc:26440]	GO:0019369 [Name: arachidonic acid metabolic process] | GO:0005811 [Name: lipid particle]//GO:0016020 [Name: membrane]//GO:0016021 [Name: integral component of membrane] | GO:0103073 [Name: anandamide amidohydrolase activity]//GO:0016787 [Name: hydrolase activity]//GO:0102077 [Name: oleamide hydrolase activity]//GO:0017064 [Name: fatty acid amide hydrolase activity]	-	-
ENSG00000136425	Pass filtering	Up	CIB2	1249.33	2.55425	0.155098	4.28397e-24	8.90687e-23	542	652	822	2944	2626	3119	15	q25.1	protein_coding	CIB2	calcium and integrin binding family member 2 [Source:HGNC Symbol;Acc:24579]	GO:0045494 [Name: photoreceptor cell maintenance]//GO:0055074 [Name: calcium ion homeostasis]//GO:0007204 [Name: positive regulation of cytosolic calcium ion concentration]//GO:0071318 [Name: cellular response to ATP] | GO:0005737 [Name: cytoplasm]//GO:0032420 [Name: stereocilium]//GO:0042995 [Name: cell projection]//GO:0042383 [Name: sarcolemma]//GO:0005886 [Name: plasma membrane]//GO:0016020 [N…	-	PA134927274
ENSG00000196235	Pass filtering	No	SUPT5H	7017.74	0.279041	0.0392567	1	1	7513	8667	7613	7079	6847	6962	19	q13.2	protein_coding	SUPT5H	suppressor of Ty 5 homolog (S. cerevisiae) [Source:HGNC Symbol;Acc:11469]	GO:0032785 [Name: negative regulation of DNA-templated transcription, elongation]//GO:0000122 [Name: negative regulation of transcription from RNA polymerase II promoter]//GO:0006370 [Name: 7-methylguanosine mRNA capping]//GO:0032786 [Name: positive regulation of DNA-templated transcription, elongation]//GO:0045944 [Name: positive regulation of transcription from RNA polymerase II promoter]//GO:0…	-	-
ENSG00000158195	Pass filtering	No	WASF2	12937.6	-0.418559	0.0569663	1	1	19332	20710	18955	10710	10207	10997	1	p36.11	protein_coding	WASF2	WAS protein family, member 2 [Source:HGNC Symbol;Acc:12733]	GO:0010592 [Name: positive regulation of lamellipodium assembly]//GO:0030036 [Name: actin cytoskeleton organization]//GO:0048010 [Name: vascular endothelial growth factor receptor signaling pathway]//GO:0051497 [Name: negative regulation of stress fiber assembly]//GO:0098974 [Name: postsynaptic actin cytoskeleton organization]//GO:0001667 [Name: ameboidal-type cell migration]//GO:0030032 [Name: l…	-	-
ENSG00000128656	Pass filtering	No	CHN1	67.9553	0.295745	0.306392	1	1	54	86	53	74	48	52	2	q31.1	protein_coding	CHN1	chimerin 1 [Source:HGNC Symbol;Acc:1943]	GO:0043087 [Name: regulation of GTPase activity]//GO:0007165 [Name: signal transduction]//GO:0048013 [Name: ephrin receptor signaling pathway]//GO:0008045 [Name: motor neuron axon guidance]//GO:0009967 [Name: positive regulation of signal transduction]//GO:0035556 [Name: intracellular signal transduction]//GO:0043547 [Name: positive regulation of GTPase activity]//GO:0051056 [Name: regulation of …	-	-
ENSG00000128654	Pass filtering	No	MTX2	897.545	-0.681085	0.0937654	1	1	1407	1472	1476	714	551	703	2	q31.1	protein_coding	MTX2	metaxin 2 [Source:HGNC Symbol;Acc:7506]	GO:0006839 [Name: mitochondrial transport]//GO:0015031 [Name: protein transport] | GO:0016020 [Name: membrane]//GO:0001401 [Name: mitochondrial sorting and assembly machinery complex]//GO:0005739 [Name: mitochondrion]//GO:0005741 [Name: mitochondrial outer membrane]//GO:0005730 [Name: nucleolus] | GO:0005515 [Name: protein binding]	-	-
ENSG00000128655	Pass filtering	No	PDE11A	3.9837	-0.32913	0.997288	0.700713	1	15	17	6	0	0	8	2	q31.2	protein_coding	PDE11A	phosphodiesterase 11A [Source:HGNC Symbol;Acc:8773]	GO:0007165 [Name: signal transduction]//GO:0008152 [Name: metabolic process]//GO:0043951 [Name: negative regulation of cAMP-mediated signaling]//GO:0010754 [Name: negative regulation of cGMP-mediated signaling]//GO:0007186 [Name: G-protein coupled receptor signaling pathway] | GO:0005737 [Name: cytoplasm]//GO:0005575 [Name: cellular_component]//GO:0005829 [Name: cytosol] | GO:0004118 [Name: cGMP-…	hsa05032 [Pathway Title: Morphine addiction]//hsa00230 [Pathway Title: Purine metabolism]	PA33121
ENSG00000173542	Pass filtering	No	MOB1B	15766.9	0.271178	0.0432962	1	1	20209	21862	19867	18165	17679	18313	4	q13.3	protein_coding	MOB1B	MOB kinase activator 1B [Source:HGNC Symbol;Acc:29801]	GO:0033674 [Name: positive regulation of kinase activity]//GO:0031952 [Name: regulation of protein autophosphorylation]//GO:0035329 [Name: hippo signaling] | GO:0005829 [Name: cytosol]//GO:0070062 [Name: extracellular exosome]//GO:0005634 [Name: nucleus]//GO:0005737 [Name: cytoplasm]//GO:0005730 [Name: nucleolus] | GO:0005515 [Name: protein binding]//GO:0046872 [Name: metal ion binding]//GO:00199…	hsa04390 [Pathway Title: Hippo signaling pathway]	-
ENSG00000157211	Pass filtering	No	CDCP2	3.78031	-0.302669	1.03934	0.523209	1	0	11	0	1	0	0	1	p32.3	protein_coding	CDCP2	CUB domain containing protein 2 [Source:HGNC Symbol;Acc:27297]	GO:0016020 [Name: membrane]//GO:0005576 [Name: extracellular region]//GO:0016021 [Name: integral component of membrane]	-	-
ENSG00000173540	Pass filtering	No	GMPPB	2390.41	-0.413787	0.332133	1	1	4481	5393	4728	2811	2635	2198	3	p21.31	protein_coding	GMPPB	GDP-mannose pyrophosphorylase B [Source:HGNC Symbol;Acc:22932]	GO:0009058 [Name: biosynthetic process]//GO:0009298 [Name: GDP-mannose biosynthetic process] | GO:0005737 [Name: cytoplasm] | GO:0016779 [Name: nucleotidyltransferase activity]//GO:0000166 [Name: nucleotide binding]//GO:0005515 [Name: protein binding]//GO:0005525 [Name: GTP binding]//GO:0016740 [Name: transferase activity]//GO:0004475 [Name: mannose-1-phosphate guanylyltransferase activity]	-	-
ENSG00000157214	Pass filtering	Down	STEAP2	46.1125	-4.4492	1.47889	0.00174378	0.0112251	122	305	109	3	7	0	7	q21.13	protein_coding	STEAP2	STEAP family member 2, metalloreductase [Source:HGNC Symbol;Acc:17885]	GO:0006811 [Name: ion transport]//GO:0045055 [Name: regulated exocytosis]//GO:0006893 [Name: Golgi to plasma membrane transport]//GO:0015677 [Name: copper ion import]//GO:0009725 [Name: response to hormone]//GO:0006897 [Name: endocytosis]//GO:0098706 [Name: ferric iron import across plasma membrane]//GO:0055072 [Name: iron ion homeostasis]//GO:0055114 [Name: oxidation-reduction process] | GO:0005…	-	-
ENSG00000157216	Pass filtering	No	SSBP3	4325.94	0.549109	0.0979729	1	1	5500	5194	5684	5706	5272	6523	1	p32.3	protein_coding	SSBP3	single stranded DNA binding protein 3 [Source:HGNC Symbol;Acc:15674]	GO:0045944 [Name: positive regulation of transcription from RNA polymerase II promoter]//GO:0065003 [Name: macromolecular complex assembly]//GO:0060323 [Name: head morphogenesis]//GO:0060322 [Name: head development]//GO:2000744 [Name: positive regulation of anterior head development]//GO:0002244 [Name: hematopoietic progenitor cell differentiation]//GO:0021501 [Name: prechordal plate formation]//…	-	-
ENSG00000122033	Pass filtering	No	MTIF3	1729.24	-0.0988593	0.0671301	1	1	2487	2783	2433	1809	1617	1783	13	q12.2	protein_coding	MTIF3	mitochondrial translational initiation factor 3 [Source:HGNC Symbol;Acc:29788]	GO:0006413 [Name: translational initiation]//GO:0006412 [Name: translation]//GO:0032790 [Name: ribosome disassembly]//GO:0070124 [Name: mitochondrial translational initiation] | GO:0005739 [Name: mitochondrion] | GO:0005515 [Name: protein binding]//GO:0043024 [Name: ribosomal small subunit binding]//GO:0008135 [Name: translation factor activity, RNA binding]//GO:0003743 [Name: translation initiat…	-	-
ENSG00000067141	Pass filtering	Down	NEO1	139.297	-1.81381	0.276457	0.00169184	0.010918	316	368	293	87	39	69	15	q24.1	protein_coding	NEO1	neogenin 1 [Source:HGNC Symbol;Acc:7754]	GO:0007411 [Name: axon guidance]//GO:0007155 [Name: cell adhesion]//GO:0030513 [Name: positive regulation of BMP signaling pathway]//GO:0007399 [Name: nervous system development]//GO:0055072 [Name: iron ion homeostasis] | GO:0005886 [Name: plasma membrane]//GO:0005794 [Name: Golgi apparatus]//GO:0098797 [Name: plasma membrane protein complex]//GO:0005654 [Name: nucleoplasm]//GO:0016020 [Name: mem…	hsa04514 [Pathway Title: Cell adhesion molecules (CAMs)]	-
ENSG00000173548	Pass filtering	Down	SNX33	402.385	-2.53961	0.138222	2.85177e-29	6.80265e-28	805	953	853	101	116	105	15	q24.2	protein_coding	SNX33	sorting nexin 33 [Source:HGNC Symbol;Acc:28468]	GO:0016197 [Name: endosomal transport]//GO:0045806 [Name: negative regulation of endocytosis]//GO:0000281 [Name: mitotic cytokinesis]//GO:0006886 [Name: intracellular protein transport]//GO:0017038 [Name: protein import]//GO:0051301 [Name: cell division]//GO:2000009 [Name: negative regulation of protein localization to cell surface]//GO:0036089 [Name: cleavage furrow formation]//GO:0000278 [Name:…	-	PA162404345
ENSG00000158445	Pass filtering	Up	KCNB1	32.7934	4.2164	0.893095	0.000129568	0.000958456	3	0	0	16	13	23	20	q13.13	protein_coding	KCNB1	potassium voltage-gated channel, Shab-related subfamily, member 1 [Source:HGNC Symbol;Acc:6231]	GO:0071805 [Name: potassium ion transmembrane transport]//GO:0090314 [Name: positive regulation of protein targeting to membrane]//GO:1900454 [Name: positive regulation of long term synaptic depression]//GO:0006813 [Name: potassium ion transport]//GO:0033605 [Name: positive regulation of catecholamine secretion]//GO:0042593 [Name: glucose homeostasis]//GO:0045956 [Name: positive regulation of cal…	-	-
ENSG00000183019	Pass filtering	Down	C19orf59	29.2359	-2.71663	0.636296	0.00198091	0.0126209	42	46	51	0	9	4	19	p13.2	protein_coding	MCEMP1	chromosome 19 open reading frame 59 [Source:HGNC Symbol;Acc:27291]	GO:0043312 [Name: neutrophil degranulation] | GO:0005886 [Name: plasma membrane]//GO:0016021 [Name: integral component of membrane]//GO:0016020 [Name: membrane]//GO:0035579 [Name: specific granule membrane]//GO:0070821 [Name: tertiary granule membrane]	-	-
ENSG00000044090	Pass filtering	No	CUL7	2932.32	-0.486082	0.0455227	1	1	3975	4570	4067	2277	2065	2173	6	p21.1	protein_coding	CUL7	cullin 7 [Source:HGNC Symbol;Acc:21024]	GO:0000226 [Name: microtubule cytoskeleton organization]//GO:0006511 [Name: ubiquitin-dependent protein catabolic process]//GO:0043687 [Name: post-translational protein modification]//GO:0007030 [Name: Golgi organization]//GO:0036498 [Name: IRE1-mediated unfolded protein response]//GO:0016032 [Name: viral process]//GO:0050775 [Name: positive regulation of dendrite morphogenesis]//GO:0001890 [Name…	-	-
ENSG00000204323	Pass filtering	No	SMIM5	122.083	-1.87975	0.377615	0.00946732	0.0536421	165	165	134	18	23	45	17	q25.1	protein_coding	SMIM5	small integral membrane protein 5 [Source:HGNC Symbol;Acc:40030]	GO:0016020 [Name: membrane]//GO:0016021 [Name: integral component of membrane]	-	-
ENSG00000188021	Pass filtering	No	UBQLN2	2716.35	0.041024	0.0470196	1	1	3266	3661	3207	2606	2390	2553	X	p11.21	protein_coding	UBQLN2	ubiquilin 2 [Source:HGNC Symbol;Acc:12509]	GO:1904021 [Name: negative regulation of G-protein coupled receptor internalization]//GO:0006914 [Name: autophagy]//GO:1900186 [Name: negative regulation of clathrin-dependent endocytosis]//GO:0030433 [Name: ubiquitin-dependent ERAD pathway]//GO:2000785 [Name: regulation of autophagosome assembly]//GO:0000045 [Name: autophagosome assembly]//GO:1903071 [Name: positive regulation of ER-associated u…	-	-
ENSG00000130287	Pass filtering	No	NCAN	3.69435	0.298761	0.946433	0.8788	1	0	0	5	3	3	3	19	p13.11	protein_coding	NCAN	neurocan [Source:HGNC Symbol;Acc:2465]	GO:0030208 [Name: dermatan sulfate biosynthetic process]//GO:0007155 [Name: cell adhesion]//GO:0030198 [Name: extracellular matrix organization]//GO:0030206 [Name: chondroitin sulfate biosynthetic process]//GO:0030207 [Name: chondroitin sulfate catabolic process]//GO:0001501 [Name: skeletal system development]//GO:0007417 [Name: central nervous system development] | GO:0031012 [Name: extracellula…	-	-
ENSG00000135535	Pass filtering	No	CD164	8229.02	-0.0452161	0.0390854	1	1	10369	11549	10265	7481	7186	7903	6	q21	protein_coding	CD164	CD164 molecule, sialomucin [Source:HGNC Symbol;Acc:1632]	GO:0007517 [Name: muscle organ development]//GO:0030097 [Name: hemopoiesis]//GO:0006955 [Name: immune response]//GO:0007155 [Name: cell adhesion]//GO:0007162 [Name: negative regulation of cell adhesion]//GO:0007157 [Name: heterophilic cell-cell adhesion via plasma membrane cell adhesion molecules]//GO:0007165 [Name: signal transduction]//GO:0007275 [Name: multicellular organism development]//GO:0…	-	-
ENSG00000154743	Pass filtering	No	TSEN2	1168.76	-0.676363	0.0661686	1	1	1977	2101	1847	925	869	884	3	p25.2	protein_coding	TSEN2	TSEN2 tRNA splicing endonuclease subunit [Source:HGNC Symbol;Acc:28422]	GO:0090305 [Name: nucleic acid phosphodiester bond hydrolysis]//GO:0090502 [Name: RNA phosphodiester bond hydrolysis, endonucleolytic]//GO:0006397 [Name: mRNA processing]//GO:0008033 [Name: tRNA processing]//GO:0090501 [Name: RNA phosphodiester bond hydrolysis]//GO:0000379 [Name: tRNA-type intron splice site recognition and cleavage]//GO:0006388 [Name: tRNA splicing, via endonucleolytic cleavage …	-	-
ENSG00000269676	Pass filtering	Down	MUC8	6.51677	-4.55993	2.44469	0.00592173	0.0350796	5	9	8	0	0	0	12	q24.33	protein_coding	-	mucin 8 [Source:HGNC Symbol;Acc:7519]	-	-	-
ENSG00000159713	Pass filtering	No	TPPP3	4.62146	-2.28648	1.41122	0.084371	0.383896	8	9	12	0	2	0	16	q22.1	protein_coding	TPPP3	tubulin polymerization-promoting protein family member 3 [Source:HGNC Symbol;Acc:24162]	GO:0001578 [Name: microtubule bundle formation]//GO:0032273 [Name: positive regulation of protein polymerization]//GO:0046785 [Name: microtubule polymerization] | GO:0005856 [Name: cytoskeleton]//GO:0005737 [Name: cytoplasm]//GO:0048471 [Name: perinuclear region of cytoplasm]//GO:0097427 [Name: microtubule bundle]//GO:0005874 [Name: microtubule] | GO:0015631 [Name: tubulin binding]	-	-
ENSG00000183018	Pass filtering	Down	SPNS2	125.729	-2.26034	0.283695	3.50119e-06	3.09907e-05	332	363	308	69	31	47	17	p13.2	protein_coding	SPNS2	spinster homolog 2 (Drosophila) [Source:HGNC Symbol;Acc:26992]	GO:0006869 [Name: lipid transport]//GO:0002920 [Name: regulation of humoral immune response]//GO:0048535 [Name: lymph node development]//GO:0072676 [Name: lymphocyte migration]//GO:0006665 [Name: sphingolipid metabolic process]//GO:0043029 [Name: T cell homeostasis]//GO:0055085 [Name: transmembrane transport]//GO:0001782 [Name: B cell homeostasis]//GO:0048073 [Name: regulation of eye pigmentation…	-	PA162404590
ENSG00000121073	Pass filtering	No	SLC35B1	1415.29	0.172865	0.0893147	1	1	1612	1925	1930	1530	1465	1469	17	q21.33	protein_coding	SLC35B1	solute carrier family 35, member B1 [Source:HGNC Symbol;Acc:20798]	GO:0015786 [Name: UDP-glucose transport]//GO:0008643 [Name: carbohydrate transport]//GO:0055085 [Name: transmembrane transport]//GO:0072334 [Name: UDP-galactose transmembrane transport] | GO:0016020 [Name: membrane]//GO:0030176 [Name: integral component of endoplasmic reticulum membrane]//GO:0016021 [Name: integral component of membrane]//GO:0030173 [Name: integral component of Golgi membrane]//G…	-	-
ENSG00000171570	Pass filtering	No	RAB4B-EGLN2	161.696	0.938448	0.407169	0.909554	1	186	119	55	227	154	161	19	q13.2	protein_coding	RAB4B	RAB4B-EGLN2 readthrough (NMD candidate) [Source:HGNC Symbol;Acc:44465]	GO:0006886 [Name: intracellular protein transport]//GO:0043312 [Name: neutrophil degranulation]//GO:0032482 [Name: Rab protein signal transduction]//GO:0046323 [Name: glucose import]//GO:0030100 [Name: regulation of endocytosis] | GO:0048471 [Name: perinuclear region of cytoplasm]//GO:0030667 [Name: secretory granule membrane]//GO:0055037 [Name: recycling endosome]//GO:0032593 [Name: insulin-resp…	-	-
ENSG00000120306	Pass filtering	Up	CYSTM1	347.182	1.6418	0.149669	1.12688e-05	9.42296e-05	228	309	272	623	575	647	5	q31.3	protein_coding	CYSTM1	cysteine-rich transmembrane module containing 1 [Source:HGNC Symbol;Acc:30239]	GO:0008150 [Name: biological_process]//GO:0043312 [Name: neutrophil degranulation] | GO:0070062 [Name: extracellular exosome]//GO:0016021 [Name: integral component of membrane]//GO:0016020 [Name: membrane]//GO:0005886 [Name: plasma membrane]//GO:0070821 [Name: tertiary granule membrane] | GO:0003674 [Name: molecular_function]	-	PA162380028
ENSG00000171574	Pass filtering	No	ZNF584	257.996	-0.0536764	0.329594	1	1	284	584	363	434	223	189	19	q13.43	protein_coding	ZNF584	zinc finger protein 584 [Source:HGNC Symbol;Acc:27318]	GO:0006355 [Name: regulation of transcription, DNA-templated]//GO:0006357 [Name: regulation of transcription from RNA polymerase II promoter] | GO:0005634 [Name: nucleus]//GO:0005622 [Name: intracellular] | GO:0003677 [Name: DNA binding]//GO:0000981 [Name: RNA polymerase II transcription factor activity, sequence-specific DNA binding]//GO:0046872 [Name: metal ion binding]//GO:0003676 [Name: nucle…	-	-
ENSG00000135503	Pass filtering	No	ACVR1B	1504.5	-0.792347	0.298476	1	1	2687	1387	2662	1267	705	784	12	q13.13	protein_coding	ACVR1B	activin A receptor, type IB [Source:HGNC Symbol;Acc:172]	GO:0007389 [Name: pattern specification process]//GO:0001942 [Name: hair follicle development]//GO:0007417 [Name: central nervous system development]//GO:0000082 [Name: G1/S transition of mitotic cell cycle]//GO:0007179 [Name: transforming growth factor beta receptor signaling pathway]//GO:0038092 [Name: nodal signaling pathway]//GO:0010629 [Name: negative regulation of gene expression]//GO:00108…	hsa04550 [Pathway Title: Signaling pathways regulating pluripotency of stem cells]//hsa04060 [Pathway Title: Cytokine-cytokine receptor interaction]//hsa04350 [Pathway Title: TGF-beta signaling pathway]	-
ENSG00000135506	Pass filtering	No	OS9	7246.24	0.239458	0.0363112	1	1	8563	9334	8854	7932	7298	7658	12	q13.3	protein_coding	OS9	osteosarcoma amplified 9, endoplasmic reticulum lectin [Source:HGNC Symbol;Acc:16994]	GO:0006511 [Name: ubiquitin-dependent protein catabolic process]//GO:0034976 [Name: response to endoplasmic reticulum stress]//GO:1904153 [Name: negative regulation of retrograde protein transport, ER to cytosol]//GO:0006605 [Name: protein targeting]//GO:0030970 [Name: retrograde protein transport, ER to cytosol]//GO:0055085 [Name: transmembrane transport]//GO:1904380 [Name: endoplasmic reticulum…	-	-
ENSG00000041802	Pass filtering	No	LSG1	6196.12	0.454369	0.0324955	1	1	6592	7448	6734	7135	6483	7003	3	q29	protein_coding	LSG1	large 60S subunit nuclear export GTPase 1 [Source:HGNC Symbol;Acc:25652]	GO:0051168 [Name: nuclear export]//GO:0015031 [Name: protein transport] | GO:0005634 [Name: nucleus]//GO:0005737 [Name: cytoplasm]//GO:0016020 [Name: membrane]//GO:0015030 [Name: Cajal body]//GO:0005783 [Name: endoplasmic reticulum]//GO:0016604 [Name: nuclear body]//GO:0005829 [Name: cytosol] | GO:0016787 [Name: hydrolase activity]//GO:0000166 [Name: nucleotide binding]//GO:0003924 [Name: GTPase …	-	-
ENSG00000273398	Pass filtering	No	RP11-474G23.1	11.4135	0.424583	0.703547	1	1	6	28	11	10	34	7	2	p14	protein_coding	-	Calcineurin subunit B type 1 [Source:UniProtKB/TrEMBL;Acc:H7BYZ3]	GO:0000972 [Name: transcription-dependent tethering of RNA polymerase II gene DNA at nuclear periphery] | GO:0005643 [Name: nuclear pore] | GO:0005509 [Name: calcium ion binding]//GO:0003723 [Name: RNA binding]//GO:0043130 [Name: ubiquitin binding]	-	-
ENSG00000174903	Pass filtering	No	RAB1B	4438.07	0.255143	0.0369495	1	1	5967	6639	6038	5536	5004	5588	11	q13.2	protein_coding	RAB1B	RAB1B, member RAS oncogene family [Source:HGNC Symbol;Acc:18370]	GO:0015031 [Name: protein transport]//GO:0043687 [Name: post-translational protein modification]//GO:0006914 [Name: autophagy]//GO:0019068 [Name: virion assembly]//GO:1903020 [Name: positive regulation of glycoprotein metabolic process]//GO:2000785 [Name: regulation of autophagosome assembly]//GO:0006886 [Name: intracellular protein transport]//GO:0032482 [Name: Rab protein signal transduction]//…	-	-
ENSG00000102763	Pass filtering	No	VWA8	5933.71	0.487453	0.045006	1	1	5777	6164	5783	6358	5502	6134	13	q14.11	protein_coding	VWA8	von Willebrand factor A domain containing 8 [Source:HGNC Symbol;Acc:29071]	GO:0005739 [Name: mitochondrion]//GO:0005777 [Name: peroxisome] | GO:0005515 [Name: protein binding]//GO:0000166 [Name: nucleotide binding]//GO:0016887 [Name: ATPase activity]//GO:0005524 [Name: ATP binding]	-	-
ENSG00000102760	Pass filtering	No	RGCC	2559.28	1.0517	0.0602617	0.370428	1	1413	1640	1377	2294	2101	2262	13	q14.11	protein_coding	RGCC	regulator of cell cycle [Source:HGNC Symbol;Acc:20369]	GO:0006977 [Name: DNA damage response, signal transduction by p53 class mediator resulting in cell cycle arrest]//GO:0007049 [Name: cell cycle]//GO:0016525 [Name: negative regulation of angiogenesis]//GO:0050710 [Name: negative regulation of cytokine secretion]//GO:0050715 [Name: positive regulation of cytokine secretion]//GO:0051496 [Name: positive regulation of stress fiber assembly]//GO:007185…	-	PA134895181
ENSG00000164305	Pass filtering	No	CASP3	4702.08	-0.492764	0.0592697	1	1	8390	8668	8012	4391	3955	4574	4	q35.1	protein_coding	CASP3	caspase 3, apoptosis-related cysteine peptidase [Source:HGNC Symbol;Acc:1504]	GO:0006915 [Name: apoptotic process]//GO:0010165 [Name: response to X-ray]//GO:0016241 [Name: regulation of macroautophagy]//GO:0019221 [Name: cytokine-mediated signaling pathway]//GO:0042542 [Name: response to hydrogen peroxide]//GO:0046007 [Name: negative regulation of activated T cell proliferation]//GO:0048011 [Name: neurotrophin TRK receptor signaling pathway]//GO:0071407 [Name: cellular res…	hsa05010 [Pathway Title: Alzheimer's disease]//hsa05145 [Pathway Title: Toxoplasmosis]//hsa05416 [Pathway Title: Viral myocarditis]//hsa04210 [Pathway Title: Apoptosis]//hsa04650 [Pathway Title: Natural killer cell mediated cytotoxicity]//hsa05014 [Pathway Title: Amyotrophic lateral sclerosis (ALS)]//hsa05200 [Pathway Title: Pathways in cancer]//hsa05168 [Pathway Title: Herpes simplex infection]/…	-
ENSG00000184659	Pass filtering	No	FOXD4L4	9.73469	0.174541	0.562049	1	1	6	11	11	11	7	6	9	q21.11	protein_coding	FOXD4L4	forkhead box D4-like 4 [Source:HGNC Symbol;Acc:23762]	GO:0009653 [Name: anatomical structure morphogenesis]//GO:0006355 [Name: regulation of transcription, DNA-templated]//GO:0006357 [Name: regulation of transcription from RNA polymerase II promoter]//GO:0030154 [Name: cell differentiation] | GO:0005634 [Name: nucleus] | GO:0003700 [Name: transcription factor activity, sequence-specific DNA binding]//GO:0000981 [Name: RNA polymerase II transcription…	-	-
ENSG00000198455	Pass filtering	No	ZXDB	1943.81	-0.61371	0.0740478	1	1	2782	3189	2781	1295	1391	1441	X	p11.21	protein_coding	ZXDB	zinc finger, X-linked, duplicated B [Source:HGNC Symbol;Acc:13199]	GO:0006357 [Name: regulation of transcription from RNA polymerase II promoter]//GO:0008150 [Name: biological_process] | GO:0005634 [Name: nucleus] | GO:0003674 [Name: molecular_function]//GO:0046872 [Name: metal ion binding]//GO:0000981 [Name: RNA polymerase II transcription factor activity, sequence-specific DNA binding]//GO:0003676 [Name: nucleic acid binding]	-	-
ENSG00000198454	Pass filtering	Up	C9orf141	7.32139	7.338	2.74866	6.73892e-05	0.000516866	0	0	0	19	17	21	9	q34.3	protein_coding	-	chromosome 9 open reading frame 141 [Source:HGNC Symbol;Acc:18147]	-	-	-
ENSG00000198453	Pass filtering	No	ZNF568	1107.67	-0.248895	0.0787825	1	1	1592	1620	1439	892	925	1018	19	q13.12	protein_coding	ZNF568	zinc finger protein 568 [Source:HGNC Symbol;Acc:25392]	GO:0006355 [Name: regulation of transcription, DNA-templated]//GO:0060669 [Name: embryonic placenta morphogenesis]//GO:0000122 [Name: negative regulation of transcription from RNA polymerase II promoter]//GO:0007275 [Name: multicellular organism development]//GO:0045892 [Name: negative regulation of transcription, DNA-templated]//GO:0001701 [Name: in utero embryonic development] | GO:0005634 [Nam…	-	-
ENSG00000109790	Pass filtering	Down	KLHL5	1447.96	-1.66987	0.119126	1.14229e-08	1.23389e-07	2508	2820	2423	501	560	692	4	p14	protein_coding	KLHL5	kelch-like family member 5 [Source:HGNC Symbol;Acc:6356]	GO:0043687 [Name: post-translational protein modification]//GO:0008150 [Name: biological_process] | GO:0005856 [Name: cytoskeleton]//GO:0005737 [Name: cytoplasm]//GO:0005829 [Name: cytosol] | GO:0003779 [Name: actin binding]//GO:0005515 [Name: protein binding]//GO:0003674 [Name: molecular_function]	-	-
ENSG00000147488	Pass filtering	Down	ST18	318.182	-5.05446	0.23595	9.82407e-67	4.4866e-65	923	1054	822	18	22	20	8	q11.23	protein_coding	ST18	suppression of tumorigenicity 18 (breast carcinoma) (zinc finger protein) [Source:HGNC Symbol;Acc:18695]	GO:0008285 [Name: negative regulation of cell proliferation]//GO:0033209 [Name: tumor necrosis factor-mediated signaling pathway]//GO:0070102 [Name: interleukin-6-mediated signaling pathway]//GO:2001269 [Name: positive regulation of cysteine-type endopeptidase activity involved in apoptotic signaling pathway]//GO:0006355 [Name: regulation of transcription, DNA-templated]//GO:0045944 [Name: positi…	-	PA38642
ENSG00000109794	Pass filtering	Up	FAM149A	112.468	3.30222	0.303696	8.57689e-15	1.31819e-13	30	27	18	171	199	182	4	q35.1	protein_coding	FAM149A	family with sequence similarity 149, member A [Source:HGNC Symbol;Acc:24527]	-	-	PA162386366
ENSG00000147485	Pass filtering	No	PXDNL	50.5265	0.668112	0.325408	1	1	43	55	67	78	46	75	8	q11.23	protein_coding	PXDNL	peroxidasin homolog (Drosophila)-like [Source:HGNC Symbol;Acc:26359]	GO:0006979 [Name: response to oxidative stress]//GO:0055114 [Name: oxidation-reduction process]//GO:0090305 [Name: nucleic acid phosphodiester bond hydrolysis]//GO:0042744 [Name: hydrogen peroxide catabolic process]//GO:0098869 [Name: cellular oxidant detoxification] | GO:0005576 [Name: extracellular region]//GO:0005615 [Name: extracellular space]//GO:0005737 [Name: cytoplasm] | GO:0016787 [Name:…	-	-
ENSG00000068885	Pass filtering	No	IFT80	6525.05	0.424944	0.164695	1	1	7585	7343	5831	5985	7782	6456	3	q25.33	protein_coding	IFT80	intraflagellar transport 80 homolog (Chlamydomonas) [Source:HGNC Symbol;Acc:29262]	GO:0007224 [Name: smoothened signaling pathway]//GO:0035735 [Name: intraciliary transport involved in cilium assembly]//GO:0002062 [Name: chondrocyte differentiation]//GO:0045880 [Name: positive regulation of smoothened signaling pathway]//GO:0050680 [Name: negative regulation of epithelial cell proliferation]//GO:1905515 [Name: non-motile cilium assembly]//GO:0001649 [Name: osteoblast differenti…	-	PA142671664
ENSG00000136856	Pass filtering	No	SLC2A8	40.5514	-0.903683	0.585653	0.817304	1	22	54	22	15	3	14	9	q33.3	protein_coding	SLC2A8	solute carrier family 2 (facilitated glucose transporter), member 8 [Source:HGNC Symbol;Acc:13812]	GO:0005975 [Name: carbohydrate metabolic process]//GO:0008643 [Name: carbohydrate transport]//GO:0055085 [Name: transmembrane transport]//GO:0008286 [Name: insulin receptor signaling pathway]//GO:0008645 [Name: hexose transport]//GO:1902600 [Name: hydrogen ion transmembrane transport]//GO:0001666 [Name: response to hypoxia]//GO:0007141 [Name: male meiosis I]//GO:0061024 [Name: membrane organizati…	-	-
ENSG00000136854	Pass filtering	No	STXBP1	95.1778	0.416858	0.233974	1	1	115	112	103	94	124	105	9	q34.11	protein_coding	STXBP1	syntaxin binding protein 1 [Source:HGNC Symbol;Acc:11444]	GO:0032229 [Name: negative regulation of synaptic transmission, GABAergic]//GO:0060292 [Name: long term synaptic depression]//GO:0072659 [Name: protein localization to plasma membrane]//GO:0002576 [Name: platelet degranulation]//GO:0007274 [Name: neuromuscular synaptic transmission]//GO:0007412 [Name: axon target recognition]//GO:0032355 [Name: response to estradiol]//GO:0050821 [Name: protein st…	hsa04721 [Pathway Title: Synaptic vesicle cycle]	-
ENSG00000132570	Pass filtering	No	PCBD2	1763.04	-0.280251	0.0783785	1	1	2281	2900	2741	1577	1520	1621	5	q31.1	protein_coding	PCBD2	pterin-4 alpha-carbinolamine dehydratase/dimerization cofactor of hepatocyte nuclear factor 1 alpha (TCF1) 2 [Source:HGNC Symbol;Acc:24474]	GO:0006729 [Name: tetrahydrobiopterin biosynthetic process]//GO:0045893 [Name: positive regulation of transcription, DNA-templated]//GO:0055114 [Name: oxidation-reduction process]//GO:0051291 [Name: protein heterooligomerization]//GO:0051289 [Name: protein homotetramerization] | GO:0005634 [Name: nucleus]//GO:0005575 [Name: cellular_component] | GO:0004505 [Name: phenylalanine 4-monooxygenase act…	-	-
ENSG00000136859	Pass filtering	Down	ANGPTL2	44.5441	-3.67854	0.533545	1.01656e-07	1.01026e-06	192	165	129	7	11	7	9	q33.3	protein_coding	ANGPTL2	angiopoietin-like 2 [Source:HGNC Symbol;Acc:490]	GO:0007275 [Name: multicellular organism development] | GO:0005576 [Name: extracellular region]//GO:0005615 [Name: extracellular space]//GO:0070062 [Name: extracellular exosome] | GO:0005515 [Name: protein binding]//GO:0005102 [Name: receptor binding]	-	PA24795
ENSG00000065457	Pass filtering	No	ADAT1	2770.68	-0.601539	0.0688041	1	1	4758	4640	4180	2200	2096	2180	16	q23.1	protein_coding	ADAT1	adenosine deaminase, tRNA-specific 1 [Source:HGNC Symbol;Acc:228]	GO:0006396 [Name: RNA processing]//GO:0008033 [Name: tRNA processing] | GO:0016787 [Name: hydrolase activity]//GO:0003723 [Name: RNA binding]//GO:0008251 [Name: tRNA-specific adenosine deaminase activity]//GO:0046872 [Name: metal ion binding]//GO:0004000 [Name: adenosine deaminase activity]	-	-
ENSG00000172081	Pass filtering	No	MOB3A	2536.29	1.00239	0.0618206	0.937703	1	1573	1852	1494	2396	2202	2548	19	p13.3	protein_coding	MOB3A	MOB kinase activator 3A [Source:HGNC Symbol;Acc:29802]	GO:0005622 [Name: intracellular] | GO:0046872 [Name: metal ion binding]	-	-
ENSG00000172086	Pass filtering	No	KRCC1	2355.24	-0.640117	0.0634674	1	1	3994	4452	3920	1993	1817	1928	2	p11.2	protein_coding	KRCC1	lysine-rich coiled-coil 1 [Source:HGNC Symbol;Acc:28039]	-	-	-
[truncated: 17,110 more rows]

## Sheet: ST3-ST1
Table S3.- Differential Expression for mRNA
[truncated: 17,805 more rows]

## Sheet: ST3-ST2
				Table S3.- Differential Expression for mRNA
[truncated: 17,805 more rows]
