# Supplementary material for: Patterns of Differentially Expressed circRNAs in Human Thymocytes
Source: Noncoding RNA. 2022 Mar 30;8(2):26. doi: 10.3390/ncrna8020026 (PMC9030292; doi:10.3390/ncrna8020026)
Supplement: Supplementary file 1 [file ncrna-08-00026-s001.zip › Table S7.xlsx]

## Sheet: Results
Table S6: circRNA-miRNA-mRNA networks
circRNA	miRNA	Gene.Symbol	type	GO_T_cell_diff	ST2_ST1	ST3_ST1	ST3_ST2	circ_log2FC_ST2_ST1	circ_log2FC_ST3_ST1	circ_log2FC_ST3_ST2	mRNA_log2FC_ST2_ST1	mRNA_log2FC_ST3_ST1	mRNA_log2FC_ST3_ST2
hsa_circ_0000211	hsa-miR-665	ELN	2	NO	DOWN*	NO	NO	-2.1	0.59	2.74	-12.24	-11.87	-0.01
hsa_circ_0000284	hsa-miR-579	COL12A1	2	NO	DOWN*	DOWN	NO	-1.59	-1.41	0.15	-3.18	-5.49	-2.17
hsa_circ_0000690	hsa-miR-1184	TAP2	2	NO	NO	UP*	NO	0.88	1.79	0.82	0.83	1.39	0.55
hsa_circ_0000690	hsa-miR-198	PACS1	2	NO	NO	UP*	NO	0.88	1.79	0.82	0.24	1.77	1.53
hsa_circ_0001231	hsa-miR-579	COL12A1	2	NO	NO	DOWN*	DOWN	-0.72	-2.96	-1.88	-3.18	-5.49	-2.17
hsa_circ_0001487	hsa-miR-1184	TAP2	2	NO	NO	UP*	NO	1.99	3.78	1.42	0.83	1.39	0.55
hsa_circ_0001487	hsa-miR-1252	POU2AF1	2	NO	UP	UP*	UP	1.99	3.78	1.42	1.26	3.06	1.77
hsa_circ_0001487	hsa-miR-548l	TNFRSF11A	2	NO	NO	UP*	UP	1.99	3.78	1.42	0.13	2.81	2.66
hsa_circ_0001627	hsa-miR-548l	TNFRSF11A	2	NO	NO	UP*	NO	5.69	6.65	0.73	0.13	2.81	2.66
hsa_circ_0001627	hsa-miR-296-5p	RNF44	2	NO	NO	UP*	NO	5.69	6.65	0.73	0.79	1.2	0.41
hsa_circ_0001944	hsa-miR-486-3p	CAPG	2	NO	DOWN*	DOWN	NO	-2.59	-2.64	-0.05	-2.31	-1.27	1.02
hsa_circ_0001944	hsa-miR-1827	RP11-276H1.3	2	NO	DOWN	DOWN*	NO	-2.59	-2.64	-0.05	-1.34	-3.12	-1.47
hsa_circ_0001944	hsa-miR-486-3p	NEURL1B	2	NO	NO	DOWN*	NO	-2.59	-2.64	-0.05	-0.09	-4.31	-4.17
hsa_circ_0001944	hsa-miR-486-3p	PRX	2	NO	DOWN*	DOWN*	NO	-2.59	-2.64	-0.05	-2.46	-1.6	0.83
hsa_circ_0001944	hsa-miR-486-3p	HES4	2	NO	DOWN*	DOWN*	NO	-2.59	-2.64	-0.05	-1.48	-2.26	-0.77
hsa_circ_0001944	hsa-miR-486-3p	B3GALT5	2	NO	DOWN*	DOWN*	NO	-2.59	-2.64	-0.05	-4.59	-3.34	0.92
hsa_circ_0001944	hsa-miR-486-3p	C17orf72	2	NO	DOWN*	DOWN*	NO	-2.59	-2.64	-0.05	-3.47	-3.53	-0.05
hsa_circ_0001944	hsa-miR-486-3p	SCN2B	2	NO	DOWN*	DOWN*	NO	-2.59	-2.64	-0.05	-7.63	-7.2	-0.01
hsa_circ_0001944	hsa-miR-1224-3p	PRX	2	NO	DOWN*	DOWN*	NO	-2.59	-2.64	-0.05	-2.46	-1.6	0.83
hsa_circ_0001944	hsa-miR-486-3p	WFIKKN2	2	NO	DOWN*	DOWN	NO	-2.59	-2.64	-0.05	-5.65	-5.12	-0.01
hsa_circ_0001944	hsa-miR-486-3p	PVRL1	2	NO	DOWN*	NO	NO	-2.59	-2.64	-0.05	-3.11	-0.92	2.13
hsa_circ_0002922	hsa-miR-1827	RP11-276H1.3	2	NO	DOWN	DOWN*	NO	-1.17	-1.91	-0.67	-1.34	-3.12	-1.47
hsa_circ_0002922	hsa-miR-671-5p	C10orf25	2	NO	NO	DOWN*	NO	-1.17	-1.91	-0.67	-0.3	-1.56	-1.24
hsa_circ_0002922	hsa-miR-593	MUC19	2	NO	DOWN	DOWN*	NO	-1.17	-1.91	-0.67	-2.9	-4.44	-0.55
hsa_circ_0002922	hsa-miR-944	MACC1	2	NO	DOWN	DOWN*	NO	-1.17	-1.91	-0.67	-1.86	-1.64	0.22
hsa_circ_0002922	hsa-miR-188-3p	ZNF443	2	NO	NO	DOWN*	NO	-1.17	-1.91	-0.67	-0.55	-1.34	-0.79
hsa_circ_0002922	hsa-miR-580	SMAD5	2	NO	DOWN	DOWN*	NO	-1.17	-1.91	-0.67	-1.69	-1.56	0.12
hsa_circ_0002922	hsa-miR-188-3p	ZNF772	2	NO	DOWN	DOWN*	NO	-1.17	-1.91	-0.67	-2.06	-1.69	0.37
hsa_circ_0004218	hsa-miR-361-3p	VASH1	2	NO	NO	UP*	UP	4.36	5.93	1.32	-1.53	2.19	3.74
hsa_circ_0004218	hsa-miR-361-3p	NAT8L	2	NO	NO	UP*	UP	4.36	5.93	1.32	0.25	3.24	2.95
hsa_circ_0004435	hsa-miR-1205	PTPRG	2	NO	DOWN*	NO	NO	-2.64	-1.5	0.73	-3.21	-0.68	2.42
hsa_circ_0004435	hsa-miR-665	ELN	2	NO	DOWN*	DOWN	NO	-2.64	-1.5	0.73	-12.24	-11.87	-0.01
hsa_circ_0004524	hsa-miR-607	SH3BP5	2	NO	NO	DOWN*	NO	-0.92	-1.87	-0.84	-1.72	-1.29	0.43
hsa_circ_0005516	hsa-miR-1299	SAMD12	2	NO	UP	UP*	NO	3.12	3.71	0.36	1.25	1.47	0.22
hsa_circ_0019079	hsa-miR-593	MUC19	2	NO	NO	DOWN*	NO	-0.18	-2.46	-2.19	-2.9	-4.44	-0.55
hsa_circ_0019079	hsa-miR-944	MACC1	2	NO	NO	DOWN*	NO	-0.18	-2.46	-2.19	-1.86	-1.64	0.22
hsa_circ_0019079	hsa-miR-609	PPP1R1C	2	NO	NO	DOWN*	DOWN	-0.18	-2.46	-2.19	0.96	-1.62	-2.58
hsa_circ_0031584	hsa-miR-609	PPP1R1C	2	NO	NO	DOWN*	NO	-1.57	-2.13	-0.36	0.96	-1.62	-2.58
hsa_circ_0000211	hsa-miR-665	TNFRSF13C	1	NO	NO	NO	UP	-2.1	0.59	2.74	1.09	2.8	1.63
hsa_circ_0000479	hsa-miR-600	CDC42BPA	1	NO	NO	NO	UP	0.52	2.34	1.58	-2.79	-1.4	1.36
hsa_circ_0001944	hsa-miR-512-5p	HP	1	NO	DOWN	NO	NO	-2.59	-2.64	-0.05	-2.62	2.7	5.65
hsa_circ_0001944	hsa-miR-486-3p	NTN1	1	NO	NO	DOWN	NO	-2.59	-2.64	-0.05	0.61	-1.2	-1.83
hsa_circ_0001944	hsa-miR-486-3p	TMEM132E	1	NO	DOWN	NO	NO	-2.59	-2.64	-0.05	-4.47	2.72	8.81
hsa_circ_0002922	hsa-miR-188-3p	ZNF471	1	NO	DOWN	NO	NO	-1.17	-1.91	-0.67	-1.52	-0.37	1.15
hsa_circ_0002922	hsa-miR-188-3p	ZNF625	1	NO	DOWN	DOWN	NO	-1.17	-1.91	-0.67	-1.54	-1.03	0.49
hsa_circ_0002922	hsa-miR-188-3p	NCAPG2	1	NO	NO	DOWN	NO	-1.17	-1.91	-0.67	0.77	-1.08	-1.84
hsa_circ_0002922	hsa-miR-188-3p	ZNF667	1	NO	DOWN	NO	NO	-1.17	-1.91	-0.67	-2.65	-0.89	1.72
hsa_circ_0003553	hsa-miR-548c-3p	PAK1	1	NO	NO	NO	UP	1.36	3.05	1.54	-1.24	-0.16	1.07
hsa_circ_0004218	hsa-miR-361-3p	RIMS4	1	NO	NO	UP	UP	4.36	5.93	1.32	-2.14	2.78	7.44
hsa_circ_0019079	hsa-miR-609	RAG2	1	YES	NO	NO	DOWN	-0.18	-2.46	-2.19	2.08	-0.9	-2.98
hsa_circ_0000277	hsa-miR-1224-3p	PRX	0	NO	NO	NO	NO	0.23	2.79	2.41	-2.46	-1.6	0.83
hsa_circ_0000277	hsa-miR-1224-3p	C2orf48	0	NO	NO	NO	NO	0.23	2.79	2.41	2.43	-0.13	-2.56
hsa_circ_0000479	hsa-miR-1248	GPR26	0	NO	NO	NO	NO	0.52	2.34	1.58	6.99	-0.01	-5.76
hsa_circ_0000690	hsa-miR-198	MUC19	0	NO	NO	NO	NO	0.88	1.79	0.82	-2.9	-4.44	-0.55
hsa_circ_0001281	hsa-miR-647	MLXIP	0	NO	NO	NO	NO	0.01	-2.11	-2.11	-0.45	0.9	1.35
hsa_circ_0001459	hsa-miR-1287	GIPC3	0	NO	NO	NO	NO	1.35	-1.28	-2.71	-1.24	1.38	2.7
hsa_circ_0001459	hsa-miR-548l	TNFRSF11A	0	NO	NO	NO	NO	1.35	-1.28	-2.71	0.13	2.81	2.66
hsa_circ_0001460	hsa-miR-548c-3p	PAK1	0	NO	NO	NO	NO	1.41	-1.74	-3.18	-1.24	-0.16	1.07
hsa_circ_0001460	hsa-miR-548l	TNFRSF11A	0	NO	NO	NO	NO	1.41	-1.74	-3.18	0.13	2.81	2.66
hsa_circ_0001460	hsa-miR-1287	GIPC3	0	NO	NO	NO	NO	1.41	-1.74	-3.18	-1.24	1.38	2.7
hsa_circ_0001487	hsa-miR-1252	CSRNP3	0	NO	NO	NO	NO	1.99	3.78	1.42	-3.4	-1.92	0.77
hsa_circ_0001487	hsa-miR-570	GABRA4	0	NO	NO	NO	NO	1.99	3.78	1.42	-7.76	-7.34	-0.01
hsa_circ_0001627	hsa-miR-145	FSCN1	0	NO	NO	NO	NO	5.69	6.65	0.73	-3.26	-0.53	2.72
hsa_circ_0001627	hsa-miR-570	GABRA4	0	NO	NO	NO	NO	5.69	6.65	0.73	-7.76	-7.34	-0.01
hsa_circ_0001944	hsa-miR-1827	AL627309.1	0	NO	NO	NO	NO	-2.59	-2.64	-0.05	0.39	1.73	1.32
hsa_circ_0001944	hsa-miR-486-3p	DKFZP761J1410	0	NO	NO	NO	NO	-2.59	-2.64	-0.05	1.18	1.86	0.65
hsa_circ_0001944	hsa-miR-486-3p	DBNDD1	0	NO	NO	NO	NO	-2.59	-2.64	-0.05	2.47	1.19	-1.17
hsa_circ_0001944	hsa-miR-1224-3p	C2orf48	0	NO	NO	NO	NO	-2.59	-2.64	-0.05	2.43	-0.13	-2.56
hsa_circ_0001944	hsa-miR-1827	SLC9A1	0	NO	NO	NO	NO	-2.59	-2.64	-0.05	0.82	1.43	0.62
hsa_circ_0001944	hsa-miR-486-3p	PPARD	0	YES	NO	NO	NO	-2.59	-2.64	-0.05	1.11	2.26	1.12
hsa_circ_0001944	hsa-miR-581	SARM1	0	NO	NO	NO	NO	-2.59	-2.64	-0.05	0.18	2.19	1.98
hsa_circ_0001944	hsa-miR-486-3p	NPTXR	0	NO	NO	NO	NO	-2.59	-2.64	-0.05	-0.55	1.8	2.41
hsa_circ_0001944	hsa-miR-486-3p	HAP1	0	NO	NO	NO	NO	-2.59	-2.64	-0.05	0.45	2.85	2.22
hsa_circ_0001944	hsa-miR-486-3p	FLOT2	0	NO	NO	NO	NO	-2.59	-2.64	-0.05	0.26	1.24	0.98
hsa_circ_0001944	hsa-miR-548l	TNFRSF11A	0	NO	NO	NO	NO	-2.59	-2.64	-0.05	0.13	2.81	2.66
hsa_circ_0002922	hsa-miR-1827	AL627309.1	0	NO	NO	NO	NO	-1.17	-1.91	-0.67	0.39	1.73	1.32
hsa_circ_0002922	hsa-miR-1227	HIPK2	0	NO	NO	NO	NO	-1.17	-1.91	-0.67	1.36	1.15	-0.22
hsa_circ_0002922	hsa-miR-1227	ERMP1	0	NO	NO	NO	NO	-1.17	-1.91	-0.67	0.54	1.4	0.87
hsa_circ_0002922	hsa-miR-671-5p	GDPD5	0	NO	NO	NO	NO	-1.17	-1.91	-0.67	1.58	2.72	1.13
hsa_circ_0002922	hsa-miR-671-5p	CCDC167	0	NO	NO	NO	NO	-1.17	-1.91	-0.67	0.89	-0.58	-1.47
hsa_circ_0002922	hsa-miR-1827	SLC9A1	0	NO	NO	NO	NO	-1.17	-1.91	-0.67	0.82	1.43	0.62
hsa_circ_0002922	hsa-miR-593	TNFRSF13B	0	NO	NO	NO	NO	-1.17	-1.91	-0.67	0.76	4.69	3.77
hsa_circ_0002922	hsa-miR-188-3p	ZNF788	0	NO	NO	NO	NO	-1.17	-1.91	-0.67	0.21	5.64	4.98
hsa_circ_0003990	hsa-miR-576-3p	NPFFR2	0	NO	NO	NO	NO	3.57	2.27	-1.17	-8.99	-8.6	-0.01
hsa_circ_0004435	hsa-miR-665	TNFRSF13C	0	NO	NO	NO	NO	-2.64	-1.5	0.73	1.09	2.8	1.63
hsa_circ_0004524	hsa-miR-647	MLXIP	0	NO	NO	NO	NO	-0.92	-1.87	-0.84	-0.45	0.9	1.35
hsa_circ_0007332	hsa-miR-1205	PTPRG	0	NO	NO	NO	NO	1.07	-1.21	-2.39	-3.21	-0.68	2.42
hsa_circ_0017092	hsa-miR-944	MACC1	0	NO	NO	NO	NO	5.17	3.91	-0.72	-1.86	-1.64	0.22
hsa_circ_0019079	hsa-miR-593	TNFRSF13B	0	NO	NO	NO	NO	-0.18	-2.46	-2.19	0.76	4.69	3.77
hsa_circ_0019079	hsa-miR-1299	SAMD12	0	NO	NO	NO	NO	-0.18	-2.46	-2.19	1.25	1.47	0.22
hsa_circ_0024193	hsa-miR-507	NPR3	0	NO	NO	NO	NO	2.24	3.6	0.98	-2.59	-4.22	-1.24
hsa_circ_0024193	hsa-miR-548c-3p	PAK1	0	NO	NO	NO	NO	2.24	3.6	0.98	-1.24	-0.16	1.07
hsa_circ_0024193	hsa-miR-607	SH3BP5	0	NO	NO	NO	NO	2.24	3.6	0.98	-1.72	-1.29	0.43
hsa_circ_0031584	hsa-miR-609	RAG2	0	YES	NO	NO	NO	-1.57	-2.13	-0.36	2.08	-0.9	-2.98
hsa_circ_0031584	hsa-miR-1281	TMEM154	0	NO	NO	NO	NO	-1.57	-2.13	-0.36	0.56	1.54	0.98

## Sheet: circRNA
Table S4: circRNA-miRNA-mRNA networks
circRNA	miRNA	Gene.Symbol	circ_Feature_ID	type	circ_Cluster	circ_Chr	circ_Start	circ_End	circ_Strand	circ_Gene.Symbol	circ_Biotype	circ_Junction.Type	circ_Region	circ_Overall.Region	circ_circAtlas	circ_circBase	circ_circRNADb	circ_deepBase2	circ_circPedia2	circ_circFunBaseID	circ_circFunBase.Function	circ_circFunBase.PMID	circ_Gene.Info	circ_Gene.Synonyms	circ_GO.ID	circ_KEGG.Pathways	circ_PharmGKB.ID	circ_CLP.ST1	circ_CLP.ST2	circ_CLP.ST3	circ_ST1.Cir	circ_ST2.Cir	circ_ST3.Cir	circ_ST1.Lin	circ_ST2.Lin	circ_ST3.Lin	circ_log2FC_ST2/ST1	circ_log2FC_ST3/ST1	circ_log2FC_ST3/ST2	circ_adj_p_value_ST2/ST1	circ_adj_p_value_ST3/ST1	circ_adj_p_value_ST3/ST2
hsa_circ_0000211	hsa-miR-665	ELN	hsa-SFMBT2_0003	2	7	10	7318854	7327916	-	SFMBT2	protein_coding	GT/AG	exon-exon	transcript,gene,exon,CDS	hsa-SFMBT2_0003	hsa_circ_0000211	hsa_circ_20556	hsa-circRNA9043-29	HSA_CIRCpedia_2276	-	-	-	57713 [Gene Symbol: SFMBT2] [Locus Tag: ] [Chromosome: 10] [Map Location: 10p14] [Description: Scm like with four mbt domains 2] [Gene Type: protein-coding]	-	GO:0003682 [Name: chromatin binding]; GO:0005515 [Name: protein binding]; GO:0005634 [Name: nucleus]; GO:0016604 [Name: nuclear body]; GO:0016235 [Name: aggresome]; GO:0005829 [Name: cytosol]; GO:0016607 [Name: nuclear speck]; GO:0043231 [Name: intracellular membrane-bounded organelle]; GO:0003714 [Name: transcription corepressor activity]; GO:0045892 [Name: negative regulation of transcription, …	-	PA134866013	0.397163	0.25	0.272031	56	14	71	85	42	190	-2.1	0.59	2.74	5.596e-03	1.000e+00	1.094e-07
hsa_circ_0000284	hsa-miR-579	COL12A1	hsa-HIPK3_0001	2	3	11	33307959	33309057	+	HIPK3	protein_coding	GT/AG	exon-exon	five_prime_utr,transcript,gene,exon,CDS	hsa-HIPK3_0001	hsa_circ_0000284	hsa_circ_24807	hsa-circRNA1281-1	HSA_CIRCpedia_4134	chr11:33307959-33309057	Cardiac development [differential expression (during cardiac development)]	28676412	10114 [Gene Symbol: HIPK3] [Locus Tag: ] [Chromosome: 11] [Map Location: 11p13] [Description: homeodomain interacting protein kinase 3] [Gene Type: protein-coding]	YAK1; DYRK6; FIST3; PKY	GO:0005737 [Name: cytoplasm]; GO:0009299 [Name: mRNA transcription]; GO:0004672 [Name: protein kinase activity]; GO:0016604 [Name: nuclear body]; GO:0005634 [Name: nucleus]; GO:0043066 [Name: negative regulation of apoptotic process]; GO:0018107 [Name: peptidyl-threonine phosphorylation]; GO:0004713 [Name: protein tyrosine kinase activity]; GO:0005524 [Name: ATP binding]; GO:0005829 [Name: cytoso…	-	PA29292	0.320611	0.204444	0.218391	126	46	38	267	179	136	-1.59	-1.41	0.15	4.912e-02	3.250e-01	1.000e+00
hsa_circ_0000690	hsa-miR-1184	TAP2	hsa-ITGAL_0002	2	7	16	30495148	30495584	+	ITGAL	protein_coding	GT/AG	exon-exon	three_prime_utr,gene,exon,transcript,CDS	hsa-ITGAL_0002	hsa_circ_0000690	hsa_circ_06000	hsa-circRNA2957-28	HSA_CIRCpedia_17426	-	-	-	3683 [Gene Symbol: ITGAL] [Locus Tag: ] [Chromosome: 16] [Map Location: 16p11.2] [Description: integrin subunit alpha L] [Gene Type: protein-coding]	LFA-1; CD11A; LFA1A	GO:0007157 [Name: heterophilic cell-cell adhesion via plasma membrane cell adhesion molecules]; GO:0035579 [Name: specific granule membrane]; GO:0007165 [Name: signal transduction]; GO:0098609 [Name: cell-cell adhesion]; GO:0007159 [Name: leukocyte cell-cell adhesion]; GO:0007160 [Name: cell-matrix adhesion]; GO:0050900 [Name: leukocyte migration]; GO:0070062 [Name: extracellular exosome]; GO:000…	hsa04015 [Pathway Title: Rap1 signaling pathway]; hsa04670 [Pathway Title: Leukocyte transendothelial migration]; hsa05166 [Pathway Title: HTLV-I infection]; hsa05416 [Pathway Title: Viral myocarditis]; hsa04810 [Pathway Title: Regulation of actin cytoskeleton]; hsa05150 [Pathway Title: Staphylococcus aureus infection]; hsa05169 [Pathway Title: Epstein-Barr virus infection]; hsa05323 [Pathway Tit…	PA29948	0.0617849	0.109848	0.170306	27	58	78	410	470	380	0.88	1.79	0.82	1.000e+00	1.820e-02	1.000e+00
hsa_circ_0000690	hsa-miR-198	PACS1	hsa-ITGAL_0002	2	7	16	30495148	30495584	+	ITGAL	protein_coding	GT/AG	exon-exon	three_prime_utr,gene,exon,transcript,CDS	hsa-ITGAL_0002	hsa_circ_0000690	hsa_circ_06000	hsa-circRNA2957-28	HSA_CIRCpedia_17426	-	-	-	3683 [Gene Symbol: ITGAL] [Locus Tag: ] [Chromosome: 16] [Map Location: 16p11.2] [Description: integrin subunit alpha L] [Gene Type: protein-coding]	LFA-1; CD11A; LFA1A	GO:0007157 [Name: heterophilic cell-cell adhesion via plasma membrane cell adhesion molecules]; GO:0035579 [Name: specific granule membrane]; GO:0007165 [Name: signal transduction]; GO:0098609 [Name: cell-cell adhesion]; GO:0007159 [Name: leukocyte cell-cell adhesion]; GO:0007160 [Name: cell-matrix adhesion]; GO:0050900 [Name: leukocyte migration]; GO:0070062 [Name: extracellular exosome]; GO:000…	hsa04015 [Pathway Title: Rap1 signaling pathway]; hsa04670 [Pathway Title: Leukocyte transendothelial migration]; hsa05166 [Pathway Title: HTLV-I infection]; hsa05416 [Pathway Title: Viral myocarditis]; hsa04810 [Pathway Title: Regulation of actin cytoskeleton]; hsa05150 [Pathway Title: Staphylococcus aureus infection]; hsa05169 [Pathway Title: Epstein-Barr virus infection]; hsa05323 [Pathway Tit…	PA29948	0.0617849	0.109848	0.170306	27	58	78	410	470	380	0.88	1.79	0.82	1.000e+00	1.820e-02	1.000e+00
hsa_circ_0001231	hsa-miR-579	COL12A1	hsa-DMC1_0001	2	6	22	38917613	38964294	-	DMC1	protein_coding	GT/AG	exon-exon	five_prime_utr,transcript,gene,exon,CDS	hsa-DMC1_0001	hsa_circ_0001231	hsa_circ_02199	hsa-circRNA13345-4	HSA_CIRCpedia_36689	circDMC1_1	Cardiac development [differential expression (during cardiac development)]	28676412	283987 [Gene Symbol: HID1] [Locus Tag: ] [Chromosome: 17] [Map Location: 17q25.1] [Description: HID1 domain containing] [Gene Type: protein-coding]; 11144 [Gene Symbol: DMC1] [Locus Tag: ] [Chromosome: 22] [Map Location: 22q13.1] [Description: DNA meiotic recombinase 1] [Gene Type: protein-coding]	C17orf28; DMC1; 17orf28; HID-1; LIM15; dJ199H16.1; DMC1H	GO:0005794 [Name: Golgi apparatus]; GO:0005881 [Name: cytoplasmic microtubule]; GO:0016020 [Name: membrane]; GO:0005737 [Name: cytoplasm]; GO:0005797 [Name: Golgi medial cisterna]; GO:0090498 [Name: extrinsic component of Golgi membrane]; GO:0005515 [Name: protein binding]; GO:0070062 [Name: extracellular exosome]; GO:0005829 [Name: cytosol]; GO:0000138 [Name: Golgi trans cisterna]; GO:0005634 [N…	-	PA27377	0.325	0.357143	0.2	26	15	2	54	27	8	-0.72	-2.96	-1.88	1.000e+00	2.418e-02	9.108e-01
hsa_circ_0001487	hsa-miR-1184	TAP2	hsa-PDE4D_0002	2	5	5	58284320	58289292	-	PDE4D	protein_coding	GT/AG	exon-exon	three_prime_utr,gene,exon,transcript,CDS	hsa-PDE4D_0002	hsa_circ_0001487	hsa_circ_16003	hsa-circRNA14298-14	HSA_CIRCpedia_52029	-	-	-	5144 [Gene Symbol: PDE4D] [Locus Tag: ] [Chromosome: 5] [Map Location: 5q11.2-q12.1] [Description: phosphodiesterase 4D] [Gene Type: protein-coding]	DPDE3; ACRDYS2; HSPDE4D; PDE4DN2; PDE43; STRK1	GO:0033137 [Name: negative regulation of peptidyl-serine phosphorylation]; GO:0048471 [Name: perinuclear region of cytoplasm]; GO:0019899 [Name: enzyme binding]; GO:0034704 [Name: calcium channel complex]; GO:0071875 [Name: adrenergic receptor signaling pathway]; GO:0086004 [Name: regulation of cardiac muscle cell contraction]; GO:0005634 [Name: nucleus]; GO:0031698 [Name: beta-2 adrenergic recep…	hsa04024 [Pathway Title: cAMP signaling pathway]; hsa00230 [Pathway Title: Purine metabolism]; hsa05032 [Pathway Title: Morphine addiction]	PA33130	0.0152672	0.0238569	0.0473588	2	12	26	129	491	523	1.99	3.78	1.42	8.365e-01	4.785e-04	1.000e+00
hsa_circ_0001487	hsa-miR-1252	POU2AF1	hsa-PDE4D_0002	2	5	5	58284320	58289292	-	PDE4D	protein_coding	GT/AG	exon-exon	three_prime_utr,gene,exon,transcript,CDS	hsa-PDE4D_0002	hsa_circ_0001487	hsa_circ_16003	hsa-circRNA14298-14	HSA_CIRCpedia_52029	-	-	-	5144 [Gene Symbol: PDE4D] [Locus Tag: ] [Chromosome: 5] [Map Location: 5q11.2-q12.1] [Description: phosphodiesterase 4D] [Gene Type: protein-coding]	DPDE3; ACRDYS2; HSPDE4D; PDE4DN2; PDE43; STRK1	GO:0033137 [Name: negative regulation of peptidyl-serine phosphorylation]; GO:0048471 [Name: perinuclear region of cytoplasm]; GO:0019899 [Name: enzyme binding]; GO:0034704 [Name: calcium channel complex]; GO:0071875 [Name: adrenergic receptor signaling pathway]; GO:0086004 [Name: regulation of cardiac muscle cell contraction]; GO:0005634 [Name: nucleus]; GO:0031698 [Name: beta-2 adrenergic recep…	hsa04024 [Pathway Title: cAMP signaling pathway]; hsa00230 [Pathway Title: Purine metabolism]; hsa05032 [Pathway Title: Morphine addiction]	PA33130	0.0152672	0.0238569	0.0473588	2	12	26	129	491	523	1.99	3.78	1.42	8.365e-01	4.785e-04	1.000e+00
hsa_circ_0001487	hsa-miR-548l	TNFRSF11A	hsa-PDE4D_0002	2	5	5	58284320	58289292	-	PDE4D	protein_coding	GT/AG	exon-exon	three_prime_utr,gene,exon,transcript,CDS	hsa-PDE4D_0002	hsa_circ_0001487	hsa_circ_16003	hsa-circRNA14298-14	HSA_CIRCpedia_52029	-	-	-	5144 [Gene Symbol: PDE4D] [Locus Tag: ] [Chromosome: 5] [Map Location: 5q11.2-q12.1] [Description: phosphodiesterase 4D] [Gene Type: protein-coding]	DPDE3; ACRDYS2; HSPDE4D; PDE4DN2; PDE43; STRK1	GO:0033137 [Name: negative regulation of peptidyl-serine phosphorylation]; GO:0048471 [Name: perinuclear region of cytoplasm]; GO:0019899 [Name: enzyme binding]; GO:0034704 [Name: calcium channel complex]; GO:0071875 [Name: adrenergic receptor signaling pathway]; GO:0086004 [Name: regulation of cardiac muscle cell contraction]; GO:0005634 [Name: nucleus]; GO:0031698 [Name: beta-2 adrenergic recep…	hsa04024 [Pathway Title: cAMP signaling pathway]; hsa00230 [Pathway Title: Purine metabolism]; hsa05032 [Pathway Title: Morphine addiction]	PA33130	0.0152672	0.0238569	0.0473588	2	12	26	129	491	523	1.99	3.78	1.42	8.365e-01	4.785e-04	1.000e+00
hsa_circ_0001627	hsa-miR-548l	TNFRSF11A	hsa-BACH2_0010	2	5	6	90959408	90981660	-	BACH2	protein_coding	GT/AG	intron-exon	five_prime_utr,exon,gene,transcript	hsa-BACH2_0010	hsa_circ_0001627	-	hsa-circRNA14839-10	-	-	-	-	60468 [Gene Symbol: BACH2] [Locus Tag: ] [Chromosome: 6] [Map Location: 6q15] [Description: BTB domain and CNC homolog 2] [Gene Type: protein-coding]	BTBD25; IMD60	GO:0005829 [Name: cytosol]; GO:0006357 [Name: regulation of transcription from RNA polymerase II promoter]; GO:0000122 [Name: negative regulation of transcription from RNA polymerase II promoter]; GO:0000981 [Name: RNA polymerase II transcription factor activity, sequence-specific DNA binding]; GO:0051170 [Name: nuclear import]; GO:0005654 [Name: nucleoplasm]; GO:1990837 [Name: sequence-specific …	-	PA25235	0	0.113636	0.110497	0	30	40	45	234	322	5.69	6.65	0.73	1.275e-03	4.745e-05	1.000e+00
hsa_circ_0001627	hsa-miR-296-5p	RNF44	hsa-BACH2_0010	2	5	6	90959408	90981660	-	BACH2	protein_coding	GT/AG	intron-exon	five_prime_utr,exon,gene,transcript	hsa-BACH2_0010	hsa_circ_0001627	-	hsa-circRNA14839-10	-	-	-	-	60468 [Gene Symbol: BACH2] [Locus Tag: ] [Chromosome: 6] [Map Location: 6q15] [Description: BTB domain and CNC homolog 2] [Gene Type: protein-coding]	BTBD25; IMD60	GO:0005829 [Name: cytosol]; GO:0006357 [Name: regulation of transcription from RNA polymerase II promoter]; GO:0000122 [Name: negative regulation of transcription from RNA polymerase II promoter]; GO:0000981 [Name: RNA polymerase II transcription factor activity, sequence-specific DNA binding]; GO:0051170 [Name: nuclear import]; GO:0005654 [Name: nucleoplasm]; GO:1990837 [Name: sequence-specific …	-	PA25235	0	0.113636	0.110497	0	30	40	45	234	322	5.69	6.65	0.73	1.275e-03	4.745e-05	1.000e+00
hsa_circ_0001944	hsa-miR-486-3p	CAPG	hsa-FIRRE_0001	2	4	X	130883334	130928494	-	RP11-453F18__B.1	-	GT/AG	exon-exon	transcript,gene,exon	hsa-FIRRE_0001	hsa_circ_0001944	hsa_circ_26477	hsa-circRNA16240-6	HSA_CIRCpedia_65227	circFIRRE	Cardiac development [differential expression (during cardiac development)]	28676412	-	-	-	-	-	0.398374	0.413793	0.290698	196	36	25	296	51	61	-2.59	-2.64	-0.05	2.631e-14	1.406e-12	1.000e+00
hsa_circ_0001944	hsa-miR-1827	RP11-276H1.3	hsa-FIRRE_0001	2	4	X	130883334	130928494	-	RP11-453F18__B.1	-	GT/AG	exon-exon	transcript,gene,exon	hsa-FIRRE_0001	hsa_circ_0001944	hsa_circ_26477	hsa-circRNA16240-6	HSA_CIRCpedia_65227	circFIRRE	Cardiac development [differential expression (during cardiac development)]	28676412	-	-	-	-	-	0.398374	0.413793	0.290698	196	36	25	296	51	61	-2.59	-2.64	-0.05	2.631e-14	1.406e-12	1.000e+00
hsa_circ_0001944	hsa-miR-486-3p	NEURL1B	hsa-FIRRE_0001	2	4	X	130883334	130928494	-	RP11-453F18__B.1	-	GT/AG	exon-exon	transcript,gene,exon	hsa-FIRRE_0001	hsa_circ_0001944	hsa_circ_26477	hsa-circRNA16240-6	HSA_CIRCpedia_65227	circFIRRE	Cardiac development [differential expression (during cardiac development)]	28676412	-	-	-	-	-	0.398374	0.413793	0.290698	196	36	25	296	51	61	-2.59	-2.64	-0.05	2.631e-14	1.406e-12	1.000e+00
hsa_circ_0001944	hsa-miR-486-3p	PRX	hsa-FIRRE_0001	2	4	X	130883334	130928494	-	RP11-453F18__B.1	-	GT/AG	exon-exon	transcript,gene,exon	hsa-FIRRE_0001	hsa_circ_0001944	hsa_circ_26477	hsa-circRNA16240-6	HSA_CIRCpedia_65227	circFIRRE	Cardiac development [differential expression (during cardiac development)]	28676412	-	-	-	-	-	0.398374	0.413793	0.290698	196	36	25	296	51	61	-2.59	-2.64	-0.05	2.631e-14	1.406e-12	1.000e+00
hsa_circ_0001944	hsa-miR-486-3p	HES4	hsa-FIRRE_0001	2	4	X	130883334	130928494	-	RP11-453F18__B.1	-	GT/AG	exon-exon	transcript,gene,exon	hsa-FIRRE_0001	hsa_circ_0001944	hsa_circ_26477	hsa-circRNA16240-6	HSA_CIRCpedia_65227	circFIRRE	Cardiac development [differential expression (during cardiac development)]	28676412	-	-	-	-	-	0.398374	0.413793	0.290698	196	36	25	296	51	61	-2.59	-2.64	-0.05	2.631e-14	1.406e-12	1.000e+00
hsa_circ_0001944	hsa-miR-486-3p	B3GALT5	hsa-FIRRE_0001	2	4	X	130883334	130928494	-	RP11-453F18__B.1	-	GT/AG	exon-exon	transcript,gene,exon	hsa-FIRRE_0001	hsa_circ_0001944	hsa_circ_26477	hsa-circRNA16240-6	HSA_CIRCpedia_65227	circFIRRE	Cardiac development [differential expression (during cardiac development)]	28676412	-	-	-	-	-	0.398374	0.413793	0.290698	196	36	25	296	51	61	-2.59	-2.64	-0.05	2.631e-14	1.406e-12	1.000e+00
hsa_circ_0001944	hsa-miR-486-3p	C17orf72	hsa-FIRRE_0001	2	4	X	130883334	130928494	-	RP11-453F18__B.1	-	GT/AG	exon-exon	transcript,gene,exon	hsa-FIRRE_0001	hsa_circ_0001944	hsa_circ_26477	hsa-circRNA16240-6	HSA_CIRCpedia_65227	circFIRRE	Cardiac development [differential expression (during cardiac development)]	28676412	-	-	-	-	-	0.398374	0.413793	0.290698	196	36	25	296	51	61	-2.59	-2.64	-0.05	2.631e-14	1.406e-12	1.000e+00
hsa_circ_0001944	hsa-miR-486-3p	SCN2B	hsa-FIRRE_0001	2	4	X	130883334	130928494	-	RP11-453F18__B.1	-	GT/AG	exon-exon	transcript,gene,exon	hsa-FIRRE_0001	hsa_circ_0001944	hsa_circ_26477	hsa-circRNA16240-6	HSA_CIRCpedia_65227	circFIRRE	Cardiac development [differential expression (during cardiac development)]	28676412	-	-	-	-	-	0.398374	0.413793	0.290698	196	36	25	296	51	61	-2.59	-2.64	-0.05	2.631e-14	1.406e-12	1.000e+00
hsa_circ_0001944	hsa-miR-1224-3p	PRX	hsa-FIRRE_0001	2	4	X	130883334	130928494	-	RP11-453F18__B.1	-	GT/AG	exon-exon	transcript,gene,exon	hsa-FIRRE_0001	hsa_circ_0001944	hsa_circ_26477	hsa-circRNA16240-6	HSA_CIRCpedia_65227	circFIRRE	Cardiac development [differential expression (during cardiac development)]	28676412	-	-	-	-	-	0.398374	0.413793	0.290698	196	36	25	296	51	61	-2.59	-2.64	-0.05	2.631e-14	1.406e-12	1.000e+00
hsa_circ_0001944	hsa-miR-486-3p	WFIKKN2	hsa-FIRRE_0001	2	4	X	130883334	130928494	-	RP11-453F18__B.1	-	GT/AG	exon-exon	transcript,gene,exon	hsa-FIRRE_0001	hsa_circ_0001944	hsa_circ_26477	hsa-circRNA16240-6	HSA_CIRCpedia_65227	circFIRRE	Cardiac development [differential expression (during cardiac development)]	28676412	-	-	-	-	-	0.398374	0.413793	0.290698	196	36	25	296	51	61	-2.59	-2.64	-0.05	2.631e-14	1.406e-12	1.000e+00
hsa_circ_0001944	hsa-miR-486-3p	PVRL1	hsa-FIRRE_0001	2	4	X	130883334	130928494	-	RP11-453F18__B.1	-	GT/AG	exon-exon	transcript,gene,exon	hsa-FIRRE_0001	hsa_circ_0001944	hsa_circ_26477	hsa-circRNA16240-6	HSA_CIRCpedia_65227	circFIRRE	Cardiac development [differential expression (during cardiac development)]	28676412	-	-	-	-	-	0.398374	0.413793	0.290698	196	36	25	296	51	61	-2.59	-2.64	-0.05	2.631e-14	1.406e-12	1.000e+00
hsa_circ_0002922	hsa-miR-1827	RP11-276H1.3	hsa-ZNF124_0001	2	3	1	247318868	247323115	-	ZNF124	protein_coding	GT/AG	intron-exon	exon,gene,transcript,CDS	hsa-ZNF124_0001	hsa_circ_0002922	-	hsa-circRNA9019-6	-	-	-	-	7678 [Gene Symbol: ZNF124] [Locus Tag: ] [Chromosome: 1] [Map Location: 1q44] [Description: zinc finger protein 124] [Gene Type: protein-coding]	ZK7; HZF-16; HZF16	GO:0006357 [Name: regulation of transcription from RNA polymerase II promoter]; GO:0000122 [Name: negative regulation of transcription from RNA polymerase II promoter]; GO:0005634 [Name: nucleus]; GO:0000977 [Name: RNA polymerase II regulatory region sequence-specific DNA binding]; GO:0003677 [Name: DNA binding]; GO:0001227 [Name: transcriptional repressor activity, RNA polymerase II transcriptio…	-	PA37496	0.439306	0.345794	0.264	152	74	33	194	140	92	-1.17	-1.91	-0.67	1.000e+00	1.619e-04	1.000e+00
hsa_circ_0002922	hsa-miR-671-5p	C10orf25	hsa-ZNF124_0001	2	3	1	247318868	247323115	-	ZNF124	protein_coding	GT/AG	intron-exon	exon,gene,transcript,CDS	hsa-ZNF124_0001	hsa_circ_0002922	-	hsa-circRNA9019-6	-	-	-	-	7678 [Gene Symbol: ZNF124] [Locus Tag: ] [Chromosome: 1] [Map Location: 1q44] [Description: zinc finger protein 124] [Gene Type: protein-coding]	ZK7; HZF-16; HZF16	GO:0006357 [Name: regulation of transcription from RNA polymerase II promoter]; GO:0000122 [Name: negative regulation of transcription from RNA polymerase II promoter]; GO:0005634 [Name: nucleus]; GO:0000977 [Name: RNA polymerase II regulatory region sequence-specific DNA binding]; GO:0003677 [Name: DNA binding]; GO:0001227 [Name: transcriptional repressor activity, RNA polymerase II transcriptio…	-	PA37496	0.439306	0.345794	0.264	152	74	33	194	140	92	-1.17	-1.91	-0.67	1.000e+00	1.619e-04	1.000e+00
hsa_circ_0002922	hsa-miR-593	MUC19	hsa-ZNF124_0001	2	3	1	247318868	247323115	-	ZNF124	protein_coding	GT/AG	intron-exon	exon,gene,transcript,CDS	hsa-ZNF124_0001	hsa_circ_0002922	-	hsa-circRNA9019-6	-	-	-	-	7678 [Gene Symbol: ZNF124] [Locus Tag: ] [Chromosome: 1] [Map Location: 1q44] [Description: zinc finger protein 124] [Gene Type: protein-coding]	ZK7; HZF-16; HZF16	GO:0006357 [Name: regulation of transcription from RNA polymerase II promoter]; GO:0000122 [Name: negative regulation of transcription from RNA polymerase II promoter]; GO:0005634 [Name: nucleus]; GO:0000977 [Name: RNA polymerase II regulatory region sequence-specific DNA binding]; GO:0003677 [Name: DNA binding]; GO:0001227 [Name: transcriptional repressor activity, RNA polymerase II transcriptio…	-	PA37496	0.439306	0.345794	0.264	152	74	33	194	140	92	-1.17	-1.91	-0.67	1.000e+00	1.619e-04	1.000e+00
hsa_circ_0002922	hsa-miR-944	MACC1	hsa-ZNF124_0001	2	3	1	247318868	247323115	-	ZNF124	protein_coding	GT/AG	intron-exon	exon,gene,transcript,CDS	hsa-ZNF124_0001	hsa_circ_0002922	-	hsa-circRNA9019-6	-	-	-	-	7678 [Gene Symbol: ZNF124] [Locus Tag: ] [Chromosome: 1] [Map Location: 1q44] [Description: zinc finger protein 124] [Gene Type: protein-coding]	ZK7; HZF-16; HZF16	GO:0006357 [Name: regulation of transcription from RNA polymerase II promoter]; GO:0000122 [Name: negative regulation of transcription from RNA polymerase II promoter]; GO:0005634 [Name: nucleus]; GO:0000977 [Name: RNA polymerase II regulatory region sequence-specific DNA binding]; GO:0003677 [Name: DNA binding]; GO:0001227 [Name: transcriptional repressor activity, RNA polymerase II transcriptio…	-	PA37496	0.439306	0.345794	0.264	152	74	33	194	140	92	-1.17	-1.91	-0.67	1.000e+00	1.619e-04	1.000e+00
hsa_circ_0002922	hsa-miR-188-3p	ZNF443	hsa-ZNF124_0001	2	3	1	247318868	247323115	-	ZNF124	protein_coding	GT/AG	intron-exon	exon,gene,transcript,CDS	hsa-ZNF124_0001	hsa_circ_0002922	-	hsa-circRNA9019-6	-	-	-	-	7678 [Gene Symbol: ZNF124] [Locus Tag: ] [Chromosome: 1] [Map Location: 1q44] [Description: zinc finger protein 124] [Gene Type: protein-coding]	ZK7; HZF-16; HZF16	GO:0006357 [Name: regulation of transcription from RNA polymerase II promoter]; GO:0000122 [Name: negative regulation of transcription from RNA polymerase II promoter]; GO:0005634 [Name: nucleus]; GO:0000977 [Name: RNA polymerase II regulatory region sequence-specific DNA binding]; GO:0003677 [Name: DNA binding]; GO:0001227 [Name: transcriptional repressor activity, RNA polymerase II transcriptio…	-	PA37496	0.439306	0.345794	0.264	152	74	33	194	140	92	-1.17	-1.91	-0.67	1.000e+00	1.619e-04	1.000e+00
hsa_circ_0002922	hsa-miR-580	SMAD5	hsa-ZNF124_0001	2	3	1	247318868	247323115	-	ZNF124	protein_coding	GT/AG	intron-exon	exon,gene,transcript,CDS	hsa-ZNF124_0001	hsa_circ_0002922	-	hsa-circRNA9019-6	-	-	-	-	7678 [Gene Symbol: ZNF124] [Locus Tag: ] [Chromosome: 1] [Map Location: 1q44] [Description: zinc finger protein 124] [Gene Type: protein-coding]	ZK7; HZF-16; HZF16	GO:0006357 [Name: regulation of transcription from RNA polymerase II promoter]; GO:0000122 [Name: negative regulation of transcription from RNA polymerase II promoter]; GO:0005634 [Name: nucleus]; GO:0000977 [Name: RNA polymerase II regulatory region sequence-specific DNA binding]; GO:0003677 [Name: DNA binding]; GO:0001227 [Name: transcriptional repressor activity, RNA polymerase II transcriptio…	-	PA37496	0.439306	0.345794	0.264	152	74	33	194	140	92	-1.17	-1.91	-0.67	1.000e+00	1.619e-04	1.000e+00
hsa_circ_0002922	hsa-miR-188-3p	ZNF772	hsa-ZNF124_0001	2	3	1	247318868	247323115	-	ZNF124	protein_coding	GT/AG	intron-exon	exon,gene,transcript,CDS	hsa-ZNF124_0001	hsa_circ_0002922	-	hsa-circRNA9019-6	-	-	-	-	7678 [Gene Symbol: ZNF124] [Locus Tag: ] [Chromosome: 1] [Map Location: 1q44] [Description: zinc finger protein 124] [Gene Type: protein-coding]	ZK7; HZF-16; HZF16	GO:0006357 [Name: regulation of transcription from RNA polymerase II promoter]; GO:0000122 [Name: negative regulation of transcription from RNA polymerase II promoter]; GO:0005634 [Name: nucleus]; GO:0000977 [Name: RNA polymerase II regulatory region sequence-specific DNA binding]; GO:0003677 [Name: DNA binding]; GO:0001227 [Name: transcriptional repressor activity, RNA polymerase II transcriptio…	-	PA37496	0.439306	0.345794	0.264	152	74	33	194	140	92	-1.17	-1.91	-0.67	1.000e+00	1.619e-04	1.000e+00
hsa_circ_0004218	hsa-miR-361-3p	VASH1	hsa-TOX2_0001	2	5	20	42602007	42635432	+	TOX2	protein_coding	GT/AG	exon-exon	five_prime_utr,transcript,gene,exon,CDS	hsa-TOX2_0001	hsa_circ_0004218	hsa_circ_08656	hsa-circRNA5029-1	HSA_CIRCpedia_34292	-	-	-	84969 [Gene Symbol: TOX2] [Locus Tag: ] [Chromosome: 20] [Map Location: 20q13.12] [Description: TOX high mobility group box family member 2] [Gene Type: protein-coding]	dJ1108D11.2; dJ495O3.1; GCX-1; C20orf100; GCX1	GO:0005634 [Name: nucleus]; GO:0006357 [Name: regulation of transcription from RNA polymerase II promoter]; GO:0045944 [Name: positive regulation of transcription from RNA polymerase II promoter]; GO:0003713 [Name: transcription coactivator activity]; GO:0005654 [Name: nucleoplasm]; GO:0031490 [Name: chromatin DNA binding]	-	PA162406727	0.2	0.121387	0.220513	1	21	43	4	152	152	4.36	5.93	1.32	1.399e-02	5.787e-05	1.000e+00
hsa_circ_0004218	hsa-miR-361-3p	NAT8L	hsa-TOX2_0001	2	5	20	42602007	42635432	+	TOX2	protein_coding	GT/AG	exon-exon	five_prime_utr,transcript,gene,exon,CDS	hsa-TOX2_0001	hsa_circ_0004218	hsa_circ_08656	hsa-circRNA5029-1	HSA_CIRCpedia_34292	-	-	-	84969 [Gene Symbol: TOX2] [Locus Tag: ] [Chromosome: 20] [Map Location: 20q13.12] [Description: TOX high mobility group box family member 2] [Gene Type: protein-coding]	dJ1108D11.2; dJ495O3.1; GCX-1; C20orf100; GCX1	GO:0005634 [Name: nucleus]; GO:0006357 [Name: regulation of transcription from RNA polymerase II promoter]; GO:0045944 [Name: positive regulation of transcription from RNA polymerase II promoter]; GO:0003713 [Name: transcription coactivator activity]; GO:0005654 [Name: nucleoplasm]; GO:0031490 [Name: chromatin DNA binding]	-	PA162406727	0.2	0.121387	0.220513	1	21	43	4	152	152	4.36	5.93	1.32	1.399e-02	5.787e-05	1.000e+00
hsa_circ_0004435	hsa-miR-1205	PTPRG	hsa-FANCL_0007	2	6	2	58425729	58459247	-	FANCL	protein_coding	GT/AG	exon-exon	transcript,gene,exon,CDS	hsa-FANCL_0007	hsa_circ_0004435	hsa_circ_23488	hsa-circRNA12516-5	HSA_CIRCpedia_41768	-	-	-	55120 [Gene Symbol: FANCL] [Locus Tag: ] [Chromosome: 2] [Map Location: 2p16.1] [Description: FA complementation group L] [Gene Type: protein-coding]	PHF9; POG; FAAP43	GO:0005635 [Name: nuclear envelope]; GO:0005654 [Name: nucleoplasm]; GO:0006974 [Name: cellular response to DNA damage stimulus]; GO:0006281 [Name: DNA repair]; GO:0042127 [Name: regulation of cell proliferation]; GO:0005737 [Name: cytoplasm]; GO:0043240 [Name: Fanconi anaemia nuclear complex]; GO:0046872 [Name: metal ion binding]; GO:0061630 [Name: ubiquitin protein ligase activity]; GO:0043231 …	hsa03460 [Pathway Title: Fanconi anemia pathway]; hsa04120 [Pathway Title: Ubiquitin mediated proteolysis]	PA134887656	0.108696	0.0566038	0.111111	35	6	9	287	100	72	-2.64	-1.5	0.73	7.227e-03	8.280e-01	1.000e+00
hsa_circ_0004435	hsa-miR-665	ELN	hsa-FANCL_0007	2	6	2	58425729	58459247	-	FANCL	protein_coding	GT/AG	exon-exon	transcript,gene,exon,CDS	hsa-FANCL_0007	hsa_circ_0004435	hsa_circ_23488	hsa-circRNA12516-5	HSA_CIRCpedia_41768	-	-	-	55120 [Gene Symbol: FANCL] [Locus Tag: ] [Chromosome: 2] [Map Location: 2p16.1] [Description: FA complementation group L] [Gene Type: protein-coding]	PHF9; POG; FAAP43	GO:0005635 [Name: nuclear envelope]; GO:0005654 [Name: nucleoplasm]; GO:0006974 [Name: cellular response to DNA damage stimulus]; GO:0006281 [Name: DNA repair]; GO:0042127 [Name: regulation of cell proliferation]; GO:0005737 [Name: cytoplasm]; GO:0043240 [Name: Fanconi anaemia nuclear complex]; GO:0046872 [Name: metal ion binding]; GO:0061630 [Name: ubiquitin protein ligase activity]; GO:0043231 …	hsa03460 [Pathway Title: Fanconi anemia pathway]; hsa04120 [Pathway Title: Ubiquitin mediated proteolysis]	PA134887656	0.108696	0.0566038	0.111111	35	6	9	287	100	72	-2.64	-1.5	0.73	7.227e-03	8.280e-01	1.000e+00
hsa_circ_0004524	hsa-miR-607	SH3BP5	hsa-CEP70_0018	2	3	3	138289160	138291774	-	CEP70	protein_coding	GT/AG	exon-exon	five_prime_utr,transcript,gene,exon,CDS	hsa-CEP70_0018	hsa_circ_0004524	hsa_circ_20883	hsa-circRNA13763-10	HSA_CIRCpedia_43786	circCEP70	Cardiac development [differential expression (during cardiac development)]	28676412	80321 [Gene Symbol: CEP70] [Locus Tag: ] [Chromosome: 3] [Map Location: 3q22.3] [Description: centrosomal protein 70] [Gene Type: protein-coding]	BITE	GO:0005515 [Name: protein binding]; GO:0097711 [Name: ciliary basal body docking]; GO:0043015 [Name: gamma-tubulin binding]; GO:0000086 [Name: G2/M transition of mitotic cell cycle]; GO:0005813 [Name: centrosome]; GO:0010389 [Name: regulation of G2/M transition of mitotic cell cycle]; GO:0070507 [Name: regulation of microtubule cytoskeleton organization]; GO:0042802 [Name: identical protein bindi…	-	PA128394729	0.0825112	0.110417	0.11976	92	53	20	1023	427	147	-0.92	-1.87	-0.84	1.000e+00	1.324e-02	1.000e+00
hsa_circ_0005516	hsa-miR-1299	SAMD12	hsa-RGS10_0001	2	5	10	121275021	121286936	-	RGS10	protein_coding	GT/AG	exon-exon	transcript,gene,exon,CDS	hsa-RGS10_0001	hsa_circ_0005516	hsa_circ_24238	hsa-circRNA9313-1	HSA_CIRCpedia_617	-	-	-	6001 [Gene Symbol: RGS10] [Locus Tag: ] [Chromosome: 10] [Map Location: 10q26.11] [Description: regulator of G protein signaling 10] [Gene Type: protein-coding]	-	GO:0043547 [Name: positive regulation of GTPase activity]; GO:0005634 [Name: nucleus]; GO:0001965 [Name: G-protein alpha-subunit binding]; GO:0043197 [Name: dendritic spine]; GO:0003924 [Name: GTPase activity]; GO:0008277 [Name: regulation of G-protein coupled receptor protein signaling pathway]; GO:0043025 [Name: neuronal cell body]; GO:0043679 [Name: axon terminus]; GO:0001975 [Name: response t…	-	PA34362	0.00401606	0.0157356	0.0227519	2	20	21	496	1251	902	3.12	3.71	0.36	3.547e-02	1.881e-03	1.000e+00
hsa_circ_0019079	hsa-miR-593	MUC19	hsa-KIF20B_0038	2	6	10	91511103	91522592	+	KIF20B	protein_coding	GT/AG	exon-exon	transcript,gene,exon,CDS	hsa-KIF20B_0038	hsa_circ_0019079	hsa_circ_05853	hsa-circRNA1021-9	HSA_CIRCpedia_2690	-	-	-	9585 [Gene Symbol: KIF20B] [Locus Tag: ] [Chromosome: 10] [Map Location: 10q23.31] [Description: kinesin family member 20B] [Gene Type: protein-coding]	CT90; MPP1; MPP-1; MPHOSPH1; KRMP1	GO:0005524 [Name: ATP binding]; GO:0005871 [Name: kinesin complex]; GO:0030496 [Name: midbody]; GO:0032467 [Name: positive regulation of cytokinesis]; GO:0035372 [Name: protein localization to microtubule]; GO:0050699 [Name: WW domain binding]; GO:2000114 [Name: regulation of establishment of cell polarity]; GO:0001843 [Name: neural tube closure]; GO:0005874 [Name: microtubule]; GO:0090316 [Name:…	-	PA162393285	0.16568	0.142105	0.0833333	28	27	4	141	163	44	-0.18	-2.46	-2.19	1.000e+00	4.804e-02	2.312e-01
hsa_circ_0019079	hsa-miR-944	MACC1	hsa-KIF20B_0038	2	6	10	91511103	91522592	+	KIF20B	protein_coding	GT/AG	exon-exon	transcript,gene,exon,CDS	hsa-KIF20B_0038	hsa_circ_0019079	hsa_circ_05853	hsa-circRNA1021-9	HSA_CIRCpedia_2690	-	-	-	9585 [Gene Symbol: KIF20B] [Locus Tag: ] [Chromosome: 10] [Map Location: 10q23.31] [Description: kinesin family member 20B] [Gene Type: protein-coding]	CT90; MPP1; MPP-1; MPHOSPH1; KRMP1	GO:0005524 [Name: ATP binding]; GO:0005871 [Name: kinesin complex]; GO:0030496 [Name: midbody]; GO:0032467 [Name: positive regulation of cytokinesis]; GO:0035372 [Name: protein localization to microtubule]; GO:0050699 [Name: WW domain binding]; GO:2000114 [Name: regulation of establishment of cell polarity]; GO:0001843 [Name: neural tube closure]; GO:0005874 [Name: microtubule]; GO:0090316 [Name:…	-	PA162393285	0.16568	0.142105	0.0833333	28	27	4	141	163	44	-0.18	-2.46	-2.19	1.000e+00	4.804e-02	2.312e-01
hsa_circ_0019079	hsa-miR-609	PPP1R1C	hsa-KIF20B_0038	2	6	10	91511103	91522592	+	KIF20B	protein_coding	GT/AG	exon-exon	transcript,gene,exon,CDS	hsa-KIF20B_0038	hsa_circ_0019079	hsa_circ_05853	hsa-circRNA1021-9	HSA_CIRCpedia_2690	-	-	-	9585 [Gene Symbol: KIF20B] [Locus Tag: ] [Chromosome: 10] [Map Location: 10q23.31] [Description: kinesin family member 20B] [Gene Type: protein-coding]	CT90; MPP1; MPP-1; MPHOSPH1; KRMP1	GO:0005524 [Name: ATP binding]; GO:0005871 [Name: kinesin complex]; GO:0030496 [Name: midbody]; GO:0032467 [Name: positive regulation of cytokinesis]; GO:0035372 [Name: protein localization to microtubule]; GO:0050699 [Name: WW domain binding]; GO:2000114 [Name: regulation of establishment of cell polarity]; GO:0001843 [Name: neural tube closure]; GO:0005874 [Name: microtubule]; GO:0090316 [Name:…	-	PA162393285	0.16568	0.142105	0.0833333	28	27	4	141	163	44	-0.18	-2.46	-2.19	1.000e+00	4.804e-02	2.312e-01
hsa_circ_0031584	hsa-miR-609	PPP1R1C	hsa-ARHGAP5_0004	2	6	14	32559708	32586493	+	ARHGAP5	protein_coding	GT/AG	exon-exon	five_prime_utr,transcript,gene,exon,CDS	hsa-ARHGAP5_0004	hsa_circ_0031584	hsa_circ_14284	hsa-circRNA2252-5	HSA_CIRCpedia_11982	circARHGAP5_1	Cardiac development [differential expression (during cardiac development)]	28676412	394 [Gene Symbol: ARHGAP5] [Locus Tag: ] [Chromosome: 14] [Map Location: 14q12] [Description: Rho GTPase activating protein 5] [Gene Type: protein-coding]	p190-B; p190BRhoGAP; RhoGAP5; GFI2	GO:0005783 [Name: endoplasmic reticulum]; GO:0005515 [Name: protein binding]; GO:0005525 [Name: GTP binding]; GO:0005829 [Name: cytosol]; GO:0051056 [Name: regulation of small GTPase mediated signal transduction]; GO:0005886 [Name: plasma membrane]; GO:0005096 [Name: GTPase activator activity]; GO:0005737 [Name: cytoplasm]; GO:0007266 [Name: Rho protein signal transduction]; GO:0007155 [Name: cel…	hsa04670 [Pathway Title: Leukocyte transendothelial migration]; hsa04510 [Pathway Title: Focal adhesion]	PA24959	0.170492	0.171429	0.121622	52	18	9	253	87	65	-1.57	-2.13	-0.36	7.584e-01	3.543e-02	1.000e+00
hsa_circ_0000211	hsa-miR-665	TNFRSF13C	hsa-SFMBT2_0003	1	7	10	7318854	7327916	-	SFMBT2	protein_coding	GT/AG	exon-exon	transcript,gene,exon,CDS	hsa-SFMBT2_0003	hsa_circ_0000211	hsa_circ_20556	hsa-circRNA9043-29	HSA_CIRCpedia_2276	-	-	-	57713 [Gene Symbol: SFMBT2] [Locus Tag: ] [Chromosome: 10] [Map Location: 10p14] [Description: Scm like with four mbt domains 2] [Gene Type: protein-coding]	-	GO:0003682 [Name: chromatin binding]; GO:0005515 [Name: protein binding]; GO:0005634 [Name: nucleus]; GO:0016604 [Name: nuclear body]; GO:0016235 [Name: aggresome]; GO:0005829 [Name: cytosol]; GO:0016607 [Name: nuclear speck]; GO:0043231 [Name: intracellular membrane-bounded organelle]; GO:0003714 [Name: transcription corepressor activity]; GO:0045892 [Name: negative regulation of transcription, …	-	PA134866013	0.397163	0.25	0.272031	56	14	71	85	42	190	-2.1	0.59	2.74	5.596e-03	1.000e+00	1.094e-07
hsa_circ_0000479	hsa-miR-600	CDC42BPA	hsa-EPSTI1_0003	1	5	13	43528084	43544806	-	EPSTI1	protein_coding	GT/AG	exon-exon	five_prime_utr,exon,CDS,three_prime_utr,gene,transcript	hsa-EPSTI1_0003	hsa_circ_0000479	hsa_circ_30638	hsa-circRNA10274-2	HSA_CIRCpedia_10786	-	-	-	94240 [Gene Symbol: EPSTI1] [Locus Tag: ] [Chromosome: 13] [Map Location: 13q14.11] [Description: epithelial stromal interaction 1] [Gene Type: protein-coding]	BRESI1	-	-	PA27840	0.0373832	0.118644	0.100865	8	14	35	206	104	312	0.52	2.34	1.58	1.000e+00	1.733e-02	8.479e-01
hsa_circ_0001944	hsa-miR-512-5p	HP	hsa-FIRRE_0001	1	4	X	130883334	130928494	-	RP11-453F18__B.1	-	GT/AG	exon-exon	transcript,gene,exon	hsa-FIRRE_0001	hsa_circ_0001944	hsa_circ_26477	hsa-circRNA16240-6	HSA_CIRCpedia_65227	circFIRRE	Cardiac development [differential expression (during cardiac development)]	28676412	-	-	-	-	-	0.398374	0.413793	0.290698	196	36	25	296	51	61	-2.59	-2.64	-0.05	2.631e-14	1.406e-12	1.000e+00
hsa_circ_0001944	hsa-miR-486-3p	NTN1	hsa-FIRRE_0001	1	4	X	130883334	130928494	-	RP11-453F18__B.1	-	GT/AG	exon-exon	transcript,gene,exon	hsa-FIRRE_0001	hsa_circ_0001944	hsa_circ_26477	hsa-circRNA16240-6	HSA_CIRCpedia_65227	circFIRRE	Cardiac development [differential expression (during cardiac development)]	28676412	-	-	-	-	-	0.398374	0.413793	0.290698	196	36	25	296	51	61	-2.59	-2.64	-0.05	2.631e-14	1.406e-12	1.000e+00
hsa_circ_0001944	hsa-miR-486-3p	TMEM132E	hsa-FIRRE_0001	1	4	X	130883334	130928494	-	RP11-453F18__B.1	-	GT/AG	exon-exon	transcript,gene,exon	hsa-FIRRE_0001	hsa_circ_0001944	hsa_circ_26477	hsa-circRNA16240-6	HSA_CIRCpedia_65227	circFIRRE	Cardiac development [differential expression (during cardiac development)]	28676412	-	-	-	-	-	0.398374	0.413793	0.290698	196	36	25	296	51	61	-2.59	-2.64	-0.05	2.631e-14	1.406e-12	1.000e+00
hsa_circ_0002922	hsa-miR-188-3p	ZNF471	hsa-ZNF124_0001	1	3	1	247318868	247323115	-	ZNF124	protein_coding	GT/AG	intron-exon	exon,gene,transcript,CDS	hsa-ZNF124_0001	hsa_circ_0002922	-	hsa-circRNA9019-6	-	-	-	-	7678 [Gene Symbol: ZNF124] [Locus Tag: ] [Chromosome: 1] [Map Location: 1q44] [Description: zinc finger protein 124] [Gene Type: protein-coding]	ZK7; HZF-16; HZF16	GO:0006357 [Name: regulation of transcription from RNA polymerase II promoter]; GO:0000122 [Name: negative regulation of transcription from RNA polymerase II promoter]; GO:0005634 [Name: nucleus]; GO:0000977 [Name: RNA polymerase II regulatory region sequence-specific DNA binding]; GO:0003677 [Name: DNA binding]; GO:0001227 [Name: transcriptional repressor activity, RNA polymerase II transcriptio…	-	PA37496	0.439306	0.345794	0.264	152	74	33	194	140	92	-1.17	-1.91	-0.67	1.000e+00	1.619e-04	1.000e+00
hsa_circ_0002922	hsa-miR-188-3p	ZNF625	hsa-ZNF124_0001	1	3	1	247318868	247323115	-	ZNF124	protein_coding	GT/AG	intron-exon	exon,gene,transcript,CDS	hsa-ZNF124_0001	hsa_circ_0002922	-	hsa-circRNA9019-6	-	-	-	-	7678 [Gene Symbol: ZNF124] [Locus Tag: ] [Chromosome: 1] [Map Location: 1q44] [Description: zinc finger protein 124] [Gene Type: protein-coding]	ZK7; HZF-16; HZF16	GO:0006357 [Name: regulation of transcription from RNA polymerase II promoter]; GO:0000122 [Name: negative regulation of transcription from RNA polymerase II promoter]; GO:0005634 [Name: nucleus]; GO:0000977 [Name: RNA polymerase II regulatory region sequence-specific DNA binding]; GO:0003677 [Name: DNA binding]; GO:0001227 [Name: transcriptional repressor activity, RNA polymerase II transcriptio…	-	PA37496	0.439306	0.345794	0.264	152	74	33	194	140	92	-1.17	-1.91	-0.67	1.000e+00	1.619e-04	1.000e+00
hsa_circ_0002922	hsa-miR-188-3p	NCAPG2	hsa-ZNF124_0001	1	3	1	247318868	247323115	-	ZNF124	protein_coding	GT/AG	intron-exon	exon,gene,transcript,CDS	hsa-ZNF124_0001	hsa_circ_0002922	-	hsa-circRNA9019-6	-	-	-	-	7678 [Gene Symbol: ZNF124] [Locus Tag: ] [Chromosome: 1] [Map Location: 1q44] [Description: zinc finger protein 124] [Gene Type: protein-coding]	ZK7; HZF-16; HZF16	GO:0006357 [Name: regulation of transcription from RNA polymerase II promoter]; GO:0000122 [Name: negative regulation of transcription from RNA polymerase II promoter]; GO:0005634 [Name: nucleus]; GO:0000977 [Name: RNA polymerase II regulatory region sequence-specific DNA binding]; GO:0003677 [Name: DNA binding]; GO:0001227 [Name: transcriptional repressor activity, RNA polymerase II transcriptio…	-	PA37496	0.439306	0.345794	0.264	152	74	33	194	140	92	-1.17	-1.91	-0.67	1.000e+00	1.619e-04	1.000e+00
hsa_circ_0002922	hsa-miR-188-3p	ZNF667	hsa-ZNF124_0001	1	3	1	247318868	247323115	-	ZNF124	protein_coding	GT/AG	intron-exon	exon,gene,transcript,CDS	hsa-ZNF124_0001	hsa_circ_0002922	-	hsa-circRNA9019-6	-	-	-	-	7678 [Gene Symbol: ZNF124] [Locus Tag: ] [Chromosome: 1] [Map Location: 1q44] [Description: zinc finger protein 124] [Gene Type: protein-coding]	ZK7; HZF-16; HZF16	GO:0006357 [Name: regulation of transcription from RNA polymerase II promoter]; GO:0000122 [Name: negative regulation of transcription from RNA polymerase II promoter]; GO:0005634 [Name: nucleus]; GO:0000977 [Name: RNA polymerase II regulatory region sequence-specific DNA binding]; GO:0003677 [Name: DNA binding]; GO:0001227 [Name: transcriptional repressor activity, RNA polymerase II transcriptio…	-	PA37496	0.439306	0.345794	0.264	152	74	33	194	140	92	-1.17	-1.91	-0.67	1.000e+00	1.619e-04	1.000e+00
hsa_circ_0003553	hsa-miR-548c-3p	PAK1	hsa-RCAN3_0002	1	7	1	24840804	24841057	+	RCAN3	protein_coding	GT/AG	exon-exon	five_prime_utr,transcript,gene,exon,CDS	hsa-RCAN3_0002	hsa_circ_0003553	hsa_circ_22201	hsa-circRNA124-2	HSA_CIRCpedia_31051	-	-	-	11123 [Gene Symbol: RCAN3] [Locus Tag: ] [Chromosome: 1] [Map Location: 1p36.11] [Description: RCAN family member 3] [Gene Type: protein-coding]	DSCR1L2; RCN3; MCIP3; hRCN3	GO:0005515 [Name: protein binding]; GO:0005634 [Name: nucleus]; GO:0005737 [Name: cytoplasm]; GO:0019902 [Name: phosphatase binding]; GO:0009653 [Name: anatomical structure morphogenesis]; GO:0043666 [Name: regulation of phosphoprotein phosphatase activity]; GO:0003723 [Name: RNA binding]; GO:0031013 [Name: troponin I binding]; GO:0008597 [Name: calcium-dependent protein serine/threonine phosphat…	-	PA162400972	0.145161	0.29703	0.193642	9	30	67	53	71	279	1.36	3.05	1.54	1.000e+00	1.957e-07	3.849e-01
hsa_circ_0004218	hsa-miR-361-3p	RIMS4	hsa-TOX2_0001	1	5	20	42602007	42635432	+	TOX2	protein_coding	GT/AG	exon-exon	five_prime_utr,transcript,gene,exon,CDS	hsa-TOX2_0001	hsa_circ_0004218	hsa_circ_08656	hsa-circRNA5029-1	HSA_CIRCpedia_34292	-	-	-	84969 [Gene Symbol: TOX2] [Locus Tag: ] [Chromosome: 20] [Map Location: 20q13.12] [Description: TOX high mobility group box family member 2] [Gene Type: protein-coding]	dJ1108D11.2; dJ495O3.1; GCX-1; C20orf100; GCX1	GO:0005634 [Name: nucleus]; GO:0006357 [Name: regulation of transcription from RNA polymerase II promoter]; GO:0045944 [Name: positive regulation of transcription from RNA polymerase II promoter]; GO:0003713 [Name: transcription coactivator activity]; GO:0005654 [Name: nucleoplasm]; GO:0031490 [Name: chromatin DNA binding]	-	PA162406727	0.2	0.121387	0.220513	1	21	43	4	152	152	4.36	5.93	1.32	1.399e-02	5.787e-05	1.000e+00
hsa_circ_0019079	hsa-miR-609	RAG2	hsa-KIF20B_0038	1	6	10	91511103	91522592	+	KIF20B	protein_coding	GT/AG	exon-exon	transcript,gene,exon,CDS	hsa-KIF20B_0038	hsa_circ_0019079	hsa_circ_05853	hsa-circRNA1021-9	HSA_CIRCpedia_2690	-	-	-	9585 [Gene Symbol: KIF20B] [Locus Tag: ] [Chromosome: 10] [Map Location: 10q23.31] [Description: kinesin family member 20B] [Gene Type: protein-coding]	CT90; MPP1; MPP-1; MPHOSPH1; KRMP1	GO:0005524 [Name: ATP binding]; GO:0005871 [Name: kinesin complex]; GO:0030496 [Name: midbody]; GO:0032467 [Name: positive regulation of cytokinesis]; GO:0035372 [Name: protein localization to microtubule]; GO:0050699 [Name: WW domain binding]; GO:2000114 [Name: regulation of establishment of cell polarity]; GO:0001843 [Name: neural tube closure]; GO:0005874 [Name: microtubule]; GO:0090316 [Name:…	-	PA162393285	0.16568	0.142105	0.0833333	28	27	4	141	163	44	-0.18	-2.46	-2.19	1.000e+00	4.804e-02	2.312e-01
hsa_circ_0000277	hsa-miR-1224-3p	PRX	hsa-PDE3B_0007	0	5	11	14793483	14810788	+	PDE3B	protein_coding	GT/AG	exon-exon	transcript,gene,exon,CDS	hsa-PDE3B_0007	hsa_circ_0000277	hsa_circ_05725	hsa-circRNA1244-13	HSA_CIRCpedia_3812	-	-	-	5140 [Gene Symbol: PDE3B] [Locus Tag: ] [Chromosome: 11] [Map Location: 11p15.2] [Description: phosphodiesterase 3B] [Gene Type: protein-coding]	HcGIP1; cGIPDE1	GO:0005829 [Name: cytosol]; GO:0016525 [Name: negative regulation of angiogenesis]; GO:0004119 [Name: cGMP-inhibited cyclic-nucleotide phosphodiesterase activity]; GO:0043951 [Name: negative regulation of cAMP-mediated signaling]; GO:0016020 [Name: membrane]; GO:0016021 [Name: integral component of membrane]; GO:0005515 [Name: protein binding]; GO:0046872 [Name: metal ion binding]; GO:0005794 [Na…	hsa04924 [Pathway Title: Renin secretion]; hsa04024 [Pathway Title: cAMP signaling pathway]; hsa04910 [Pathway Title: Insulin signaling pathway]; hsa04022 [Pathway Title: cGMP-PKG signaling pathway]; hsa04923 [Pathway Title: Regulation of lipolysis in adipocytes]; hsa00230 [Pathway Title: Purine metabolism]; hsa04914 [Pathway Title: Progesterone-mediated oocyte maturation]; hsa05032 [Pathway Titl…	PA33127	0.0319635	0.0468085	0.059761	7	11	45	212	224	708	0.23	2.79	2.41	1.000e+00	3.246e-04	3.916e-03
hsa_circ_0000277	hsa-miR-1224-3p	C2orf48	hsa-PDE3B_0007	0	5	11	14793483	14810788	+	PDE3B	protein_coding	GT/AG	exon-exon	transcript,gene,exon,CDS	hsa-PDE3B_0007	hsa_circ_0000277	hsa_circ_05725	hsa-circRNA1244-13	HSA_CIRCpedia_3812	-	-	-	5140 [Gene Symbol: PDE3B] [Locus Tag: ] [Chromosome: 11] [Map Location: 11p15.2] [Description: phosphodiesterase 3B] [Gene Type: protein-coding]	HcGIP1; cGIPDE1	GO:0005829 [Name: cytosol]; GO:0016525 [Name: negative regulation of angiogenesis]; GO:0004119 [Name: cGMP-inhibited cyclic-nucleotide phosphodiesterase activity]; GO:0043951 [Name: negative regulation of cAMP-mediated signaling]; GO:0016020 [Name: membrane]; GO:0016021 [Name: integral component of membrane]; GO:0005515 [Name: protein binding]; GO:0046872 [Name: metal ion binding]; GO:0005794 [Na…	hsa04924 [Pathway Title: Renin secretion]; hsa04024 [Pathway Title: cAMP signaling pathway]; hsa04910 [Pathway Title: Insulin signaling pathway]; hsa04022 [Pathway Title: cGMP-PKG signaling pathway]; hsa04923 [Pathway Title: Regulation of lipolysis in adipocytes]; hsa00230 [Pathway Title: Purine metabolism]; hsa04914 [Pathway Title: Progesterone-mediated oocyte maturation]; hsa05032 [Pathway Titl…	PA33127	0.0319635	0.0468085	0.059761	7	11	45	212	224	708	0.23	2.79	2.41	1.000e+00	3.246e-04	3.916e-03
hsa_circ_0000479	hsa-miR-1248	GPR26	hsa-EPSTI1_0003	0	5	13	43528084	43544806	-	EPSTI1	protein_coding	GT/AG	exon-exon	five_prime_utr,exon,CDS,three_prime_utr,gene,transcript	hsa-EPSTI1_0003	hsa_circ_0000479	hsa_circ_30638	hsa-circRNA10274-2	HSA_CIRCpedia_10786	-	-	-	94240 [Gene Symbol: EPSTI1] [Locus Tag: ] [Chromosome: 13] [Map Location: 13q14.11] [Description: epithelial stromal interaction 1] [Gene Type: protein-coding]	BRESI1	-	-	PA27840	0.0373832	0.118644	0.100865	8	14	35	206	104	312	0.52	2.34	1.58	1.000e+00	1.733e-02	8.479e-01
hsa_circ_0000690	hsa-miR-198	MUC19	hsa-ITGAL_0002	0	7	16	30495148	30495584	+	ITGAL	protein_coding	GT/AG	exon-exon	three_prime_utr,gene,exon,transcript,CDS	hsa-ITGAL_0002	hsa_circ_0000690	hsa_circ_06000	hsa-circRNA2957-28	HSA_CIRCpedia_17426	-	-	-	3683 [Gene Symbol: ITGAL] [Locus Tag: ] [Chromosome: 16] [Map Location: 16p11.2] [Description: integrin subunit alpha L] [Gene Type: protein-coding]	LFA-1; CD11A; LFA1A	GO:0007157 [Name: heterophilic cell-cell adhesion via plasma membrane cell adhesion molecules]; GO:0035579 [Name: specific granule membrane]; GO:0007165 [Name: signal transduction]; GO:0098609 [Name: cell-cell adhesion]; GO:0007159 [Name: leukocyte cell-cell adhesion]; GO:0007160 [Name: cell-matrix adhesion]; GO:0050900 [Name: leukocyte migration]; GO:0070062 [Name: extracellular exosome]; GO:000…	hsa04015 [Pathway Title: Rap1 signaling pathway]; hsa04670 [Pathway Title: Leukocyte transendothelial migration]; hsa05166 [Pathway Title: HTLV-I infection]; hsa05416 [Pathway Title: Viral myocarditis]; hsa04810 [Pathway Title: Regulation of actin cytoskeleton]; hsa05150 [Pathway Title: Staphylococcus aureus infection]; hsa05169 [Pathway Title: Epstein-Barr virus infection]; hsa05323 [Pathway Tit…	PA29948	0.0617849	0.109848	0.170306	27	58	78	410	470	380	0.88	1.79	0.82	1.000e+00	1.820e-02	1.000e+00
hsa_circ_0001281	hsa-miR-647	MLXIP	hsa-ARPP21_0002	0	6	3	35721279	35732497	+	ARPP21	protein_coding	GT/AG	exon-exon	five_prime_utr,exon,gene,transcript,CDS	hsa-ARPP21_0002	hsa_circ_0001281	hsa_circ_04594	hsa-circRNA5492	HSA_CIRCpedia_45468	-	-	-	10777 [Gene Symbol: ARPP21] [Locus Tag: ] [Chromosome: 3] [Map Location: 3p22.3] [Description: cAMP regulated phosphoprotein 21] [Gene Type: protein-coding]	TARPP; ARPP-21; R3HDM3; RCS	GO:0008150 [Name: biological_process]; GO:0003674 [Name: molecular_function]; GO:0005737 [Name: cytoplasm]; GO:0003676 [Name: nucleic acid binding]; GO:0034605 [Name: cellular response to heat]; GO:0005516 [Name: calmodulin binding]; GO:0005575 [Name: cellular_component]	-	-	0.0627615	0.0238095	0.0305344	45	51	8	672	2091	254	0.01	-2.11	-2.11	1.000e+00	3.543e-02	4.838e-02
hsa_circ_0001459	hsa-miR-1287	GIPC3	hsa-NEIL3_0002	0	8	4	178274462	178274882	+	NEIL3	protein_coding	GT/AG	exon-exon	three_prime_utr,gene,exon,transcript,CDS	hsa-NEIL3_0002	hsa_circ_0001459	hsa_circ_07536	hsa-circRNA6178-9	HSA_CIRCpedia_47993	chr4:178274462-178274882	IMP3-associated circRNA	27510448	55247 [Gene Symbol: NEIL3] [Locus Tag: ] [Chromosome: 4] [Map Location: 4q34.3] [Description: nei like DNA glycosylase 3] [Gene Type: protein-coding]	FPG2; hFPG2; hNEI3; FGP2; NEI3; ZGRF3	GO:0003697 [Name: single-stranded DNA binding]; GO:0008270 [Name: zinc ion binding]; GO:0003906 [Name: DNA-(apurinic or apyrimidinic site) lyase activity]; GO:0005634 [Name: nucleus]; GO:0005694 [Name: chromosome]; GO:0003690 [Name: double-stranded DNA binding]; GO:0006284 [Name: base-excision repair]; GO:0003684 [Name: damaged DNA binding]; GO:1904931 [Name: MCM complex binding]; GO:0036297 [Nam…	hsa03410 [Pathway Title: Base excision repair]	PA134889634	0.114206	0.134894	0.138298	41	121	13	318	776	81	1.35	-1.28	-2.71	1.000e+00	1.000e+00	2.219e-07
hsa_circ_0001459	hsa-miR-548l	TNFRSF11A	hsa-NEIL3_0002	0	8	4	178274462	178274882	+	NEIL3	protein_coding	GT/AG	exon-exon	three_prime_utr,gene,exon,transcript,CDS	hsa-NEIL3_0002	hsa_circ_0001459	hsa_circ_07536	hsa-circRNA6178-9	HSA_CIRCpedia_47993	chr4:178274462-178274882	IMP3-associated circRNA	27510448	55247 [Gene Symbol: NEIL3] [Locus Tag: ] [Chromosome: 4] [Map Location: 4q34.3] [Description: nei like DNA glycosylase 3] [Gene Type: protein-coding]	FPG2; hFPG2; hNEI3; FGP2; NEI3; ZGRF3	GO:0003697 [Name: single-stranded DNA binding]; GO:0008270 [Name: zinc ion binding]; GO:0003906 [Name: DNA-(apurinic or apyrimidinic site) lyase activity]; GO:0005634 [Name: nucleus]; GO:0005694 [Name: chromosome]; GO:0003690 [Name: double-stranded DNA binding]; GO:0006284 [Name: base-excision repair]; GO:0003684 [Name: damaged DNA binding]; GO:1904931 [Name: MCM complex binding]; GO:0036297 [Nam…	hsa03410 [Pathway Title: Base excision repair]	PA134889634	0.114206	0.134894	0.138298	41	121	13	318	776	81	1.35	-1.28	-2.71	1.000e+00	1.000e+00	2.219e-07
hsa_circ_0001460	hsa-miR-548c-3p	PAK1	hsa-NEIL3_0001	0	2	4	178274462	178281831	+	NEIL3	protein_coding	GT/AG	exon-exon	three_prime_utr,gene,exon,transcript,CDS	hsa-NEIL3_0001	hsa_circ_0001460	hsa_circ_00262	hsa-circRNA6178-1	HSA_CIRCpedia_47994	-	-	-	55247 [Gene Symbol: NEIL3] [Locus Tag: ] [Chromosome: 4] [Map Location: 4q34.3] [Description: nei like DNA glycosylase 3] [Gene Type: protein-coding]	FPG2; hFPG2; hNEI3; FGP2; NEI3; ZGRF3	GO:0003697 [Name: single-stranded DNA binding]; GO:0008270 [Name: zinc ion binding]; GO:0003906 [Name: DNA-(apurinic or apyrimidinic site) lyase activity]; GO:0005634 [Name: nucleus]; GO:0005694 [Name: chromosome]; GO:0003690 [Name: double-stranded DNA binding]; GO:0006284 [Name: base-excision repair]; GO:0003684 [Name: damaged DNA binding]; GO:1904931 [Name: MCM complex binding]; GO:0036297 [Nam…	hsa03410 [Pathway Title: Base excision repair]	PA134889634	0.324873	0.400831	0.378049	128	386	31	266	577	51	1.41	-1.74	-3.18	7.227e-03	1.254e-03	2.572e-34
hsa_circ_0001460	hsa-miR-548l	TNFRSF11A	hsa-NEIL3_0001	0	2	4	178274462	178281831	+	NEIL3	protein_coding	GT/AG	exon-exon	three_prime_utr,gene,exon,transcript,CDS	hsa-NEIL3_0001	hsa_circ_0001460	hsa_circ_00262	hsa-circRNA6178-1	HSA_CIRCpedia_47994	-	-	-	55247 [Gene Symbol: NEIL3] [Locus Tag: ] [Chromosome: 4] [Map Location: 4q34.3] [Description: nei like DNA glycosylase 3] [Gene Type: protein-coding]	FPG2; hFPG2; hNEI3; FGP2; NEI3; ZGRF3	GO:0003697 [Name: single-stranded DNA binding]; GO:0008270 [Name: zinc ion binding]; GO:0003906 [Name: DNA-(apurinic or apyrimidinic site) lyase activity]; GO:0005634 [Name: nucleus]; GO:0005694 [Name: chromosome]; GO:0003690 [Name: double-stranded DNA binding]; GO:0006284 [Name: base-excision repair]; GO:0003684 [Name: damaged DNA binding]; GO:1904931 [Name: MCM complex binding]; GO:0036297 [Nam…	hsa03410 [Pathway Title: Base excision repair]	PA134889634	0.324873	0.400831	0.378049	128	386	31	266	577	51	1.41	-1.74	-3.18	7.227e-03	1.254e-03	2.572e-34
hsa_circ_0001460	hsa-miR-1287	GIPC3	hsa-NEIL3_0001	0	2	4	178274462	178281831	+	NEIL3	protein_coding	GT/AG	exon-exon	three_prime_utr,gene,exon,transcript,CDS	hsa-NEIL3_0001	hsa_circ_0001460	hsa_circ_00262	hsa-circRNA6178-1	HSA_CIRCpedia_47994	-	-	-	55247 [Gene Symbol: NEIL3] [Locus Tag: ] [Chromosome: 4] [Map Location: 4q34.3] [Description: nei like DNA glycosylase 3] [Gene Type: protein-coding]	FPG2; hFPG2; hNEI3; FGP2; NEI3; ZGRF3	GO:0003697 [Name: single-stranded DNA binding]; GO:0008270 [Name: zinc ion binding]; GO:0003906 [Name: DNA-(apurinic or apyrimidinic site) lyase activity]; GO:0005634 [Name: nucleus]; GO:0005694 [Name: chromosome]; GO:0003690 [Name: double-stranded DNA binding]; GO:0006284 [Name: base-excision repair]; GO:0003684 [Name: damaged DNA binding]; GO:1904931 [Name: MCM complex binding]; GO:0036297 [Nam…	hsa03410 [Pathway Title: Base excision repair]	PA134889634	0.324873	0.400831	0.378049	128	386	31	266	577	51	1.41	-1.74	-3.18	7.227e-03	1.254e-03	2.572e-34
hsa_circ_0001487	hsa-miR-1252	CSRNP3	hsa-PDE4D_0002	0	5	5	58284320	58289292	-	PDE4D	protein_coding	GT/AG	exon-exon	three_prime_utr,gene,exon,transcript,CDS	hsa-PDE4D_0002	hsa_circ_0001487	hsa_circ_16003	hsa-circRNA14298-14	HSA_CIRCpedia_52029	-	-	-	5144 [Gene Symbol: PDE4D] [Locus Tag: ] [Chromosome: 5] [Map Location: 5q11.2-q12.1] [Description: phosphodiesterase 4D] [Gene Type: protein-coding]	DPDE3; ACRDYS2; HSPDE4D; PDE4DN2; PDE43; STRK1	GO:0033137 [Name: negative regulation of peptidyl-serine phosphorylation]; GO:0048471 [Name: perinuclear region of cytoplasm]; GO:0019899 [Name: enzyme binding]; GO:0034704 [Name: calcium channel complex]; GO:0071875 [Name: adrenergic receptor signaling pathway]; GO:0086004 [Name: regulation of cardiac muscle cell contraction]; GO:0005634 [Name: nucleus]; GO:0031698 [Name: beta-2 adrenergic recep…	hsa04024 [Pathway Title: cAMP signaling pathway]; hsa00230 [Pathway Title: Purine metabolism]; hsa05032 [Pathway Title: Morphine addiction]	PA33130	0.0152672	0.0238569	0.0473588	2	12	26	129	491	523	1.99	3.78	1.42	8.365e-01	4.785e-04	1.000e+00
hsa_circ_0001487	hsa-miR-570	GABRA4	hsa-PDE4D_0002	0	5	5	58284320	58289292	-	PDE4D	protein_coding	GT/AG	exon-exon	three_prime_utr,gene,exon,transcript,CDS	hsa-PDE4D_0002	hsa_circ_0001487	hsa_circ_16003	hsa-circRNA14298-14	HSA_CIRCpedia_52029	-	-	-	5144 [Gene Symbol: PDE4D] [Locus Tag: ] [Chromosome: 5] [Map Location: 5q11.2-q12.1] [Description: phosphodiesterase 4D] [Gene Type: protein-coding]	DPDE3; ACRDYS2; HSPDE4D; PDE4DN2; PDE43; STRK1	GO:0033137 [Name: negative regulation of peptidyl-serine phosphorylation]; GO:0048471 [Name: perinuclear region of cytoplasm]; GO:0019899 [Name: enzyme binding]; GO:0034704 [Name: calcium channel complex]; GO:0071875 [Name: adrenergic receptor signaling pathway]; GO:0086004 [Name: regulation of cardiac muscle cell contraction]; GO:0005634 [Name: nucleus]; GO:0031698 [Name: beta-2 adrenergic recep…	hsa04024 [Pathway Title: cAMP signaling pathway]; hsa00230 [Pathway Title: Purine metabolism]; hsa05032 [Pathway Title: Morphine addiction]	PA33130	0.0152672	0.0238569	0.0473588	2	12	26	129	491	523	1.99	3.78	1.42	8.365e-01	4.785e-04	1.000e+00
hsa_circ_0001627	hsa-miR-145	FSCN1	hsa-BACH2_0010	0	5	6	90959408	90981660	-	BACH2	protein_coding	GT/AG	intron-exon	five_prime_utr,exon,gene,transcript	hsa-BACH2_0010	hsa_circ_0001627	-	hsa-circRNA14839-10	-	-	-	-	60468 [Gene Symbol: BACH2] [Locus Tag: ] [Chromosome: 6] [Map Location: 6q15] [Description: BTB domain and CNC homolog 2] [Gene Type: protein-coding]	BTBD25; IMD60	GO:0005829 [Name: cytosol]; GO:0006357 [Name: regulation of transcription from RNA polymerase II promoter]; GO:0000122 [Name: negative regulation of transcription from RNA polymerase II promoter]; GO:0000981 [Name: RNA polymerase II transcription factor activity, sequence-specific DNA binding]; GO:0051170 [Name: nuclear import]; GO:0005654 [Name: nucleoplasm]; GO:1990837 [Name: sequence-specific …	-	PA25235	0	0.113636	0.110497	0	30	40	45	234	322	5.69	6.65	0.73	1.275e-03	4.745e-05	1.000e+00
hsa_circ_0001627	hsa-miR-570	GABRA4	hsa-BACH2_0010	0	5	6	90959408	90981660	-	BACH2	protein_coding	GT/AG	intron-exon	five_prime_utr,exon,gene,transcript	hsa-BACH2_0010	hsa_circ_0001627	-	hsa-circRNA14839-10	-	-	-	-	60468 [Gene Symbol: BACH2] [Locus Tag: ] [Chromosome: 6] [Map Location: 6q15] [Description: BTB domain and CNC homolog 2] [Gene Type: protein-coding]	BTBD25; IMD60	GO:0005829 [Name: cytosol]; GO:0006357 [Name: regulation of transcription from RNA polymerase II promoter]; GO:0000122 [Name: negative regulation of transcription from RNA polymerase II promoter]; GO:0000981 [Name: RNA polymerase II transcription factor activity, sequence-specific DNA binding]; GO:0051170 [Name: nuclear import]; GO:0005654 [Name: nucleoplasm]; GO:1990837 [Name: sequence-specific …	-	PA25235	0	0.113636	0.110497	0	30	40	45	234	322	5.69	6.65	0.73	1.275e-03	4.745e-05	1.000e+00
hsa_circ_0001944	hsa-miR-1827	AL627309.1	hsa-FIRRE_0001	0	4	X	130883334	130928494	-	RP11-453F18__B.1	-	GT/AG	exon-exon	transcript,gene,exon	hsa-FIRRE_0001	hsa_circ_0001944	hsa_circ_26477	hsa-circRNA16240-6	HSA_CIRCpedia_65227	circFIRRE	Cardiac development [differential expression (during cardiac development)]	28676412	-	-	-	-	-	0.398374	0.413793	0.290698	196	36	25	296	51	61	-2.59	-2.64	-0.05	2.631e-14	1.406e-12	1.000e+00
hsa_circ_0001944	hsa-miR-486-3p	DKFZP761J1410	hsa-FIRRE_0001	0	4	X	130883334	130928494	-	RP11-453F18__B.1	-	GT/AG	exon-exon	transcript,gene,exon	hsa-FIRRE_0001	hsa_circ_0001944	hsa_circ_26477	hsa-circRNA16240-6	HSA_CIRCpedia_65227	circFIRRE	Cardiac development [differential expression (during cardiac development)]	28676412	-	-	-	-	-	0.398374	0.413793	0.290698	196	36	25	296	51	61	-2.59	-2.64	-0.05	2.631e-14	1.406e-12	1.000e+00
hsa_circ_0001944	hsa-miR-486-3p	DBNDD1	hsa-FIRRE_0001	0	4	X	130883334	130928494	-	RP11-453F18__B.1	-	GT/AG	exon-exon	transcript,gene,exon	hsa-FIRRE_0001	hsa_circ_0001944	hsa_circ_26477	hsa-circRNA16240-6	HSA_CIRCpedia_65227	circFIRRE	Cardiac development [differential expression (during cardiac development)]	28676412	-	-	-	-	-	0.398374	0.413793	0.290698	196	36	25	296	51	61	-2.59	-2.64	-0.05	2.631e-14	1.406e-12	1.000e+00
hsa_circ_0001944	hsa-miR-1224-3p	C2orf48	hsa-FIRRE_0001	0	4	X	130883334	130928494	-	RP11-453F18__B.1	-	GT/AG	exon-exon	transcript,gene,exon	hsa-FIRRE_0001	hsa_circ_0001944	hsa_circ_26477	hsa-circRNA16240-6	HSA_CIRCpedia_65227	circFIRRE	Cardiac development [differential expression (during cardiac development)]	28676412	-	-	-	-	-	0.398374	0.413793	0.290698	196	36	25	296	51	61	-2.59	-2.64	-0.05	2.631e-14	1.406e-12	1.000e+00
hsa_circ_0001944	hsa-miR-1827	SLC9A1	hsa-FIRRE_0001	0	4	X	130883334	130928494	-	RP11-453F18__B.1	-	GT/AG	exon-exon	transcript,gene,exon	hsa-FIRRE_0001	hsa_circ_0001944	hsa_circ_26477	hsa-circRNA16240-6	HSA_CIRCpedia_65227	circFIRRE	Cardiac development [differential expression (during cardiac development)]	28676412	-	-	-	-	-	0.398374	0.413793	0.290698	196	36	25	296	51	61	-2.59	-2.64	-0.05	2.631e-14	1.406e-12	1.000e+00
hsa_circ_0001944	hsa-miR-486-3p	PPARD	hsa-FIRRE_0001	0	4	X	130883334	130928494	-	RP11-453F18__B.1	-	GT/AG	exon-exon	transcript,gene,exon	hsa-FIRRE_0001	hsa_circ_0001944	hsa_circ_26477	hsa-circRNA16240-6	HSA_CIRCpedia_65227	circFIRRE	Cardiac development [differential expression (during cardiac development)]	28676412	-	-	-	-	-	0.398374	0.413793	0.290698	196	36	25	296	51	61	-2.59	-2.64	-0.05	2.631e-14	1.406e-12	1.000e+00
hsa_circ_0001944	hsa-miR-581	SARM1	hsa-FIRRE_0001	0	4	X	130883334	130928494	-	RP11-453F18__B.1	-	GT/AG	exon-exon	transcript,gene,exon	hsa-FIRRE_0001	hsa_circ_0001944	hsa_circ_26477	hsa-circRNA16240-6	HSA_CIRCpedia_65227	circFIRRE	Cardiac development [differential expression (during cardiac development)]	28676412	-	-	-	-	-	0.398374	0.413793	0.290698	196	36	25	296	51	61	-2.59	-2.64	-0.05	2.631e-14	1.406e-12	1.000e+00
hsa_circ_0001944	hsa-miR-486-3p	NPTXR	hsa-FIRRE_0001	0	4	X	130883334	130928494	-	RP11-453F18__B.1	-	GT/AG	exon-exon	transcript,gene,exon	hsa-FIRRE_0001	hsa_circ_0001944	hsa_circ_26477	hsa-circRNA16240-6	HSA_CIRCpedia_65227	circFIRRE	Cardiac development [differential expression (during cardiac development)]	28676412	-	-	-	-	-	0.398374	0.413793	0.290698	196	36	25	296	51	61	-2.59	-2.64	-0.05	2.631e-14	1.406e-12	1.000e+00
hsa_circ_0001944	hsa-miR-486-3p	HAP1	hsa-FIRRE_0001	0	4	X	130883334	130928494	-	RP11-453F18__B.1	-	GT/AG	exon-exon	transcript,gene,exon	hsa-FIRRE_0001	hsa_circ_0001944	hsa_circ_26477	hsa-circRNA16240-6	HSA_CIRCpedia_65227	circFIRRE	Cardiac development [differential expression (during cardiac development)]	28676412	-	-	-	-	-	0.398374	0.413793	0.290698	196	36	25	296	51	61	-2.59	-2.64	-0.05	2.631e-14	1.406e-12	1.000e+00
hsa_circ_0001944	hsa-miR-486-3p	FLOT2	hsa-FIRRE_0001	0	4	X	130883334	130928494	-	RP11-453F18__B.1	-	GT/AG	exon-exon	transcript,gene,exon	hsa-FIRRE_0001	hsa_circ_0001944	hsa_circ_26477	hsa-circRNA16240-6	HSA_CIRCpedia_65227	circFIRRE	Cardiac development [differential expression (during cardiac development)]	28676412	-	-	-	-	-	0.398374	0.413793	0.290698	196	36	25	296	51	61	-2.59	-2.64	-0.05	2.631e-14	1.406e-12	1.000e+00
hsa_circ_0001944	hsa-miR-548l	TNFRSF11A	hsa-FIRRE_0001	0	4	X	130883334	130928494	-	RP11-453F18__B.1	-	GT/AG	exon-exon	transcript,gene,exon	hsa-FIRRE_0001	hsa_circ_0001944	hsa_circ_26477	hsa-circRNA16240-6	HSA_CIRCpedia_65227	circFIRRE	Cardiac development [differential expression (during cardiac development)]	28676412	-	-	-	-	-	0.398374	0.413793	0.290698	196	36	25	296	51	61	-2.59	-2.64	-0.05	2.631e-14	1.406e-12	1.000e+00
hsa_circ_0002922	hsa-miR-1827	AL627309.1	hsa-ZNF124_0001	0	3	1	247318868	247323115	-	ZNF124	protein_coding	GT/AG	intron-exon	exon,gene,transcript,CDS	hsa-ZNF124_0001	hsa_circ_0002922	-	hsa-circRNA9019-6	-	-	-	-	7678 [Gene Symbol: ZNF124] [Locus Tag: ] [Chromosome: 1] [Map Location: 1q44] [Description: zinc finger protein 124] [Gene Type: protein-coding]	ZK7; HZF-16; HZF16	GO:0006357 [Name: regulation of transcription from RNA polymerase II promoter]; GO:0000122 [Name: negative regulation of transcription from RNA polymerase II promoter]; GO:0005634 [Name: nucleus]; GO:0000977 [Name: RNA polymerase II regulatory region sequence-specific DNA binding]; GO:0003677 [Name: DNA binding]; GO:0001227 [Name: transcriptional repressor activity, RNA polymerase II transcriptio…	-	PA37496	0.439306	0.345794	0.264	152	74	33	194	140	92	-1.17	-1.91	-0.67	1.000e+00	1.619e-04	1.000e+00
hsa_circ_0002922	hsa-miR-1227	HIPK2	hsa-ZNF124_0001	0	3	1	247318868	247323115	-	ZNF124	protein_coding	GT/AG	intron-exon	exon,gene,transcript,CDS	hsa-ZNF124_0001	hsa_circ_0002922	-	hsa-circRNA9019-6	-	-	-	-	7678 [Gene Symbol: ZNF124] [Locus Tag: ] [Chromosome: 1] [Map Location: 1q44] [Description: zinc finger protein 124] [Gene Type: protein-coding]	ZK7; HZF-16; HZF16	GO:0006357 [Name: regulation of transcription from RNA polymerase II promoter]; GO:0000122 [Name: negative regulation of transcription from RNA polymerase II promoter]; GO:0005634 [Name: nucleus]; GO:0000977 [Name: RNA polymerase II regulatory region sequence-specific DNA binding]; GO:0003677 [Name: DNA binding]; GO:0001227 [Name: transcriptional repressor activity, RNA polymerase II transcriptio…	-	PA37496	0.439306	0.345794	0.264	152	74	33	194	140	92	-1.17	-1.91	-0.67	1.000e+00	1.619e-04	1.000e+00
hsa_circ_0002922	hsa-miR-1227	ERMP1	hsa-ZNF124_0001	0	3	1	247318868	247323115	-	ZNF124	protein_coding	GT/AG	intron-exon	exon,gene,transcript,CDS	hsa-ZNF124_0001	hsa_circ_0002922	-	hsa-circRNA9019-6	-	-	-	-	7678 [Gene Symbol: ZNF124] [Locus Tag: ] [Chromosome: 1] [Map Location: 1q44] [Description: zinc finger protein 124] [Gene Type: protein-coding]	ZK7; HZF-16; HZF16	GO:0006357 [Name: regulation of transcription from RNA polymerase II promoter]; GO:0000122 [Name: negative regulation of transcription from RNA polymerase II promoter]; GO:0005634 [Name: nucleus]; GO:0000977 [Name: RNA polymerase II regulatory region sequence-specific DNA binding]; GO:0003677 [Name: DNA binding]; GO:0001227 [Name: transcriptional repressor activity, RNA polymerase II transcriptio…	-	PA37496	0.439306	0.345794	0.264	152	74	33	194	140	92	-1.17	-1.91	-0.67	1.000e+00	1.619e-04	1.000e+00
hsa_circ_0002922	hsa-miR-671-5p	GDPD5	hsa-ZNF124_0001	0	3	1	247318868	247323115	-	ZNF124	protein_coding	GT/AG	intron-exon	exon,gene,transcript,CDS	hsa-ZNF124_0001	hsa_circ_0002922	-	hsa-circRNA9019-6	-	-	-	-	7678 [Gene Symbol: ZNF124] [Locus Tag: ] [Chromosome: 1] [Map Location: 1q44] [Description: zinc finger protein 124] [Gene Type: protein-coding]	ZK7; HZF-16; HZF16	GO:0006357 [Name: regulation of transcription from RNA polymerase II promoter]; GO:0000122 [Name: negative regulation of transcription from RNA polymerase II promoter]; GO:0005634 [Name: nucleus]; GO:0000977 [Name: RNA polymerase II regulatory region sequence-specific DNA binding]; GO:0003677 [Name: DNA binding]; GO:0001227 [Name: transcriptional repressor activity, RNA polymerase II transcriptio…	-	PA37496	0.439306	0.345794	0.264	152	74	33	194	140	92	-1.17	-1.91	-0.67	1.000e+00	1.619e-04	1.000e+00
hsa_circ_0002922	hsa-miR-671-5p	CCDC167	hsa-ZNF124_0001	0	3	1	247318868	247323115	-	ZNF124	protein_coding	GT/AG	intron-exon	exon,gene,transcript,CDS	hsa-ZNF124_0001	hsa_circ_0002922	-	hsa-circRNA9019-6	-	-	-	-	7678 [Gene Symbol: ZNF124] [Locus Tag: ] [Chromosome: 1] [Map Location: 1q44] [Description: zinc finger protein 124] [Gene Type: protein-coding]	ZK7; HZF-16; HZF16	GO:0006357 [Name: regulation of transcription from RNA polymerase II promoter]; GO:0000122 [Name: negative regulation of transcription from RNA polymerase II promoter]; GO:0005634 [Name: nucleus]; GO:0000977 [Name: RNA polymerase II regulatory region sequence-specific DNA binding]; GO:0003677 [Name: DNA binding]; GO:0001227 [Name: transcriptional repressor activity, RNA polymerase II transcriptio…	-	PA37496	0.439306	0.345794	0.264	152	74	33	194	140	92	-1.17	-1.91	-0.67	1.000e+00	1.619e-04	1.000e+00
hsa_circ_0002922	hsa-miR-1827	SLC9A1	hsa-ZNF124_0001	0	3	1	247318868	247323115	-	ZNF124	protein_coding	GT/AG	intron-exon	exon,gene,transcript,CDS	hsa-ZNF124_0001	hsa_circ_0002922	-	hsa-circRNA9019-6	-	-	-	-	7678 [Gene Symbol: ZNF124] [Locus Tag: ] [Chromosome: 1] [Map Location: 1q44] [Description: zinc finger protein 124] [Gene Type: protein-coding]	ZK7; HZF-16; HZF16	GO:0006357 [Name: regulation of transcription from RNA polymerase II promoter]; GO:0000122 [Name: negative regulation of transcription from RNA polymerase II promoter]; GO:0005634 [Name: nucleus]; GO:0000977 [Name: RNA polymerase II regulatory region sequence-specific DNA binding]; GO:0003677 [Name: DNA binding]; GO:0001227 [Name: transcriptional repressor activity, RNA polymerase II transcriptio…	-	PA37496	0.439306	0.345794	0.264	152	74	33	194	140	92	-1.17	-1.91	-0.67	1.000e+00	1.619e-04	1.000e+00
hsa_circ_0002922	hsa-miR-593	TNFRSF13B	hsa-ZNF124_0001	0	3	1	247318868	247323115	-	ZNF124	protein_coding	GT/AG	intron-exon	exon,gene,transcript,CDS	hsa-ZNF124_0001	hsa_circ_0002922	-	hsa-circRNA9019-6	-	-	-	-	7678 [Gene Symbol: ZNF124] [Locus Tag: ] [Chromosome: 1] [Map Location: 1q44] [Description: zinc finger protein 124] [Gene Type: protein-coding]	ZK7; HZF-16; HZF16	GO:0006357 [Name: regulation of transcription from RNA polymerase II promoter]; GO:0000122 [Name: negative regulation of transcription from RNA polymerase II promoter]; GO:0005634 [Name: nucleus]; GO:0000977 [Name: RNA polymerase II regulatory region sequence-specific DNA binding]; GO:0003677 [Name: DNA binding]; GO:0001227 [Name: transcriptional repressor activity, RNA polymerase II transcriptio…	-	PA37496	0.439306	0.345794	0.264	152	74	33	194	140	92	-1.17	-1.91	-0.67	1.000e+00	1.619e-04	1.000e+00
hsa_circ_0002922	hsa-miR-188-3p	ZNF788	hsa-ZNF124_0001	0	3	1	247318868	247323115	-	ZNF124	protein_coding	GT/AG	intron-exon	exon,gene,transcript,CDS	hsa-ZNF124_0001	hsa_circ_0002922	-	hsa-circRNA9019-6	-	-	-	-	7678 [Gene Symbol: ZNF124] [Locus Tag: ] [Chromosome: 1] [Map Location: 1q44] [Description: zinc finger protein 124] [Gene Type: protein-coding]	ZK7; HZF-16; HZF16	GO:0006357 [Name: regulation of transcription from RNA polymerase II promoter]; GO:0000122 [Name: negative regulation of transcription from RNA polymerase II promoter]; GO:0005634 [Name: nucleus]; GO:0000977 [Name: RNA polymerase II regulatory region sequence-specific DNA binding]; GO:0003677 [Name: DNA binding]; GO:0001227 [Name: transcriptional repressor activity, RNA polymerase II transcriptio…	-	PA37496	0.439306	0.345794	0.264	152	74	33	194	140	92	-1.17	-1.91	-0.67	1.000e+00	1.619e-04	1.000e+00
hsa_circ_0003990	hsa-miR-576-3p	NPFFR2	hsa-MTA3_0003	0	8	2	42946128	42950175	+	MTA3	protein_coding	GT/AG	exon-exon	transcript,gene,exon,CDS	hsa-MTA3_0003	hsa_circ_0003990	hsa_circ_29779	hsa-circRNA4416-26	HSA_CIRCpedia_41328	-	-	-	57504 [Gene Symbol: MTA3] [Locus Tag: ] [Chromosome: 2] [Map Location: 2p21] [Description: metastasis associated 1 family member 3] [Gene Type: protein-coding]	-	GO:0003714 [Name: transcription corepressor activity]; GO:0008270 [Name: zinc ion binding]; GO:0016581 [Name: NuRD complex]; GO:0005737 [Name: cytoplasm]; GO:0001103 [Name: RNA polymerase II repressing transcription factor binding]; GO:0003713 [Name: transcription coactivator activity]; GO:0008284 [Name: positive regulation of cell proliferation]; GO:0010971 [Name: positive regulation of G2/M tra…	-	PA134953540	0.0491803	0.123955	0.158824	6	89	27	116	629	143	3.57	2.27	-1.17	2.695e-09	2.418e-02	1.000e+00
hsa_circ_0004435	hsa-miR-665	TNFRSF13C	hsa-FANCL_0007	0	6	2	58425729	58459247	-	FANCL	protein_coding	GT/AG	exon-exon	transcript,gene,exon,CDS	hsa-FANCL_0007	hsa_circ_0004435	hsa_circ_23488	hsa-circRNA12516-5	HSA_CIRCpedia_41768	-	-	-	55120 [Gene Symbol: FANCL] [Locus Tag: ] [Chromosome: 2] [Map Location: 2p16.1] [Description: FA complementation group L] [Gene Type: protein-coding]	PHF9; POG; FAAP43	GO:0005635 [Name: nuclear envelope]; GO:0005654 [Name: nucleoplasm]; GO:0006974 [Name: cellular response to DNA damage stimulus]; GO:0006281 [Name: DNA repair]; GO:0042127 [Name: regulation of cell proliferation]; GO:0005737 [Name: cytoplasm]; GO:0043240 [Name: Fanconi anaemia nuclear complex]; GO:0046872 [Name: metal ion binding]; GO:0061630 [Name: ubiquitin protein ligase activity]; GO:0043231 …	hsa03460 [Pathway Title: Fanconi anemia pathway]; hsa04120 [Pathway Title: Ubiquitin mediated proteolysis]	PA134887656	0.108696	0.0566038	0.111111	35	6	9	287	100	72	-2.64	-1.5	0.73	7.227e-03	8.280e-01	1.000e+00
hsa_circ_0004524	hsa-miR-647	MLXIP	hsa-CEP70_0018	0	3	3	138289160	138291774	-	CEP70	protein_coding	GT/AG	exon-exon	five_prime_utr,transcript,gene,exon,CDS	hsa-CEP70_0018	hsa_circ_0004524	hsa_circ_20883	hsa-circRNA13763-10	HSA_CIRCpedia_43786	circCEP70	Cardiac development [differential expression (during cardiac development)]	28676412	80321 [Gene Symbol: CEP70] [Locus Tag: ] [Chromosome: 3] [Map Location: 3q22.3] [Description: centrosomal protein 70] [Gene Type: protein-coding]	BITE	GO:0005515 [Name: protein binding]; GO:0097711 [Name: ciliary basal body docking]; GO:0043015 [Name: gamma-tubulin binding]; GO:0000086 [Name: G2/M transition of mitotic cell cycle]; GO:0005813 [Name: centrosome]; GO:0010389 [Name: regulation of G2/M transition of mitotic cell cycle]; GO:0070507 [Name: regulation of microtubule cytoskeleton organization]; GO:0042802 [Name: identical protein bindi…	-	PA128394729	0.0825112	0.110417	0.11976	92	53	20	1023	427	147	-0.92	-1.87	-0.84	1.000e+00	1.324e-02	1.000e+00
hsa_circ_0007332	hsa-miR-1205	PTPRG	hsa-CEP128_0006	0	6	14	80963812	80997230	-	CEP128	protein_coding	GT/AG	exon-exon	exon,gene,transcript,CDS,three_prime_utr	hsa-CEP128_0006	hsa_circ_0007332	hsa_circ_16880	hsa-circRNA10541-13	HSA_CIRCpedia_13228	-	-	-	145508 [Gene Symbol: CEP128] [Locus Tag: ] [Chromosome: 14] [Map Location: 14q31.1] [Description: centrosomal protein 128] [Gene Type: protein-coding]	C14orf145; C14orf61; LEDP/132	GO:0000922 [Name: spindle pole]; GO:0008104 [Name: protein localization]; GO:0005737 [Name: cytoplasm]; GO:0005814 [Name: centriole]	-	PA142672283	0.213793	0.18267	0.151515	31	78	10	114	349	56	1.07	-1.21	-2.39	1.000e+00	1.000e+00	6.124e-04
hsa_circ_0017092	hsa-miR-944	MACC1	hsa-LYST_0024	0	6	1	235963620	235964397	-	LYST	protein_coding	GT/AG	exon-exon	transcript,gene,exon,CDS	hsa-LYST_0024	hsa_circ_0017092	-	hsa-circRNA8998-23	HSA_CIRCpedia_30739	-	-	-	1130 [Gene Symbol: LYST] [Locus Tag: ] [Chromosome: 1] [Map Location: 1q42.3] [Description: lysosomal trafficking regulator] [Gene Type: protein-coding]	CHS; CHS1	GO:0019901 [Name: protein kinase binding]; GO:0030595 [Name: leukocyte chemotaxis]; GO:0051607 [Name: defense response to virus]; GO:0008104 [Name: protein localization]; GO:0006909 [Name: phagocytosis]; GO:0042832 [Name: defense response to protozoan]; GO:0015630 [Name: microtubule cytoskeleton]; GO:0005829 [Name: cytosol]; GO:0015031 [Name: protein transport]; GO:0007040 [Name: lysosome organiz…	-	PA26500	0	0.016654	0.031746	0	22	8	79	1299	244	5.17	3.91	-0.72	7.227e-03	7.681e-02	1.000e+00
hsa_circ_0019079	hsa-miR-593	TNFRSF13B	hsa-KIF20B_0038	0	6	10	91511103	91522592	+	KIF20B	protein_coding	GT/AG	exon-exon	transcript,gene,exon,CDS	hsa-KIF20B_0038	hsa_circ_0019079	hsa_circ_05853	hsa-circRNA1021-9	HSA_CIRCpedia_2690	-	-	-	9585 [Gene Symbol: KIF20B] [Locus Tag: ] [Chromosome: 10] [Map Location: 10q23.31] [Description: kinesin family member 20B] [Gene Type: protein-coding]	CT90; MPP1; MPP-1; MPHOSPH1; KRMP1	GO:0005524 [Name: ATP binding]; GO:0005871 [Name: kinesin complex]; GO:0030496 [Name: midbody]; GO:0032467 [Name: positive regulation of cytokinesis]; GO:0035372 [Name: protein localization to microtubule]; GO:0050699 [Name: WW domain binding]; GO:2000114 [Name: regulation of establishment of cell polarity]; GO:0001843 [Name: neural tube closure]; GO:0005874 [Name: microtubule]; GO:0090316 [Name:…	-	PA162393285	0.16568	0.142105	0.0833333	28	27	4	141	163	44	-0.18	-2.46	-2.19	1.000e+00	4.804e-02	2.312e-01
hsa_circ_0019079	hsa-miR-1299	SAMD12	hsa-KIF20B_0038	0	6	10	91511103	91522592	+	KIF20B	protein_coding	GT/AG	exon-exon	transcript,gene,exon,CDS	hsa-KIF20B_0038	hsa_circ_0019079	hsa_circ_05853	hsa-circRNA1021-9	HSA_CIRCpedia_2690	-	-	-	9585 [Gene Symbol: KIF20B] [Locus Tag: ] [Chromosome: 10] [Map Location: 10q23.31] [Description: kinesin family member 20B] [Gene Type: protein-coding]	CT90; MPP1; MPP-1; MPHOSPH1; KRMP1	GO:0005524 [Name: ATP binding]; GO:0005871 [Name: kinesin complex]; GO:0030496 [Name: midbody]; GO:0032467 [Name: positive regulation of cytokinesis]; GO:0035372 [Name: protein localization to microtubule]; GO:0050699 [Name: WW domain binding]; GO:2000114 [Name: regulation of establishment of cell polarity]; GO:0001843 [Name: neural tube closure]; GO:0005874 [Name: microtubule]; GO:0090316 [Name:…	-	PA162393285	0.16568	0.142105	0.0833333	28	27	4	141	163	44	-0.18	-2.46	-2.19	1.000e+00	4.804e-02	2.312e-01
hsa_circ_0024193	hsa-miR-507	NPR3	hsa-ATM_0001	0	5	11	108098322	108100050	+	ATM	protein_coding	GT/AG	exon-exon	five_prime_utr,exon,gene,transcript,CDS	hsa-ATM_0001	hsa_circ_0024193	-	hsa-circRNA1531-27	HSA_CIRCpedia_3132	-	-	-	472 [Gene Symbol: ATM] [Locus Tag: ] [Chromosome: 11] [Map Location: 11q22.3] [Description: ATM serine/threonine kinase] [Gene Type: protein-coding]	ATA; ATC; ATDC; TEL1; AT1; ATD; ATE; TELO1	GO:0000724 [Name: double-strand break repair via homologous recombination]; GO:0005634 [Name: nucleus]; GO:0006975 [Name: DNA damage induced protein phosphorylation]; GO:0007165 [Name: signal transduction]; GO:0001541 [Name: ovarian follicle development]; GO:0018105 [Name: peptidyl-serine phosphorylation]; GO:0036092 [Name: phosphatidylinositol-3-phosphate biosynthetic process]; GO:0071500 [Name:…	hsa04110 [Pathway Title: Cell cycle]; hsa05206 [Pathway Title: MicroRNAs in cancer]; hsa04064 [Pathway Title: NF-kappa B signaling pathway]; hsa04115 [Pathway Title: p53 signaling pathway]; hsa05166 [Pathway Title: HTLV-I infection]; hsa04068 [Pathway Title: FoxO signaling pathway]; hsa04210 [Pathway Title: Apoptosis]; hsa05202 [Pathway Title: Transcriptional misregulation in cancer]	PA61	0.0108696	0.0421687	0.029909	2	14	23	182	318	746	2.24	3.6	0.98	5.090e-01	1.652e-03	1.000e+00
hsa_circ_0024193	hsa-miR-548c-3p	PAK1	hsa-ATM_0001	0	5	11	108098322	108100050	+	ATM	protein_coding	GT/AG	exon-exon	five_prime_utr,exon,gene,transcript,CDS	hsa-ATM_0001	hsa_circ_0024193	-	hsa-circRNA1531-27	HSA_CIRCpedia_3132	-	-	-	472 [Gene Symbol: ATM] [Locus Tag: ] [Chromosome: 11] [Map Location: 11q22.3] [Description: ATM serine/threonine kinase] [Gene Type: protein-coding]	ATA; ATC; ATDC; TEL1; AT1; ATD; ATE; TELO1	GO:0000724 [Name: double-strand break repair via homologous recombination]; GO:0005634 [Name: nucleus]; GO:0006975 [Name: DNA damage induced protein phosphorylation]; GO:0007165 [Name: signal transduction]; GO:0001541 [Name: ovarian follicle development]; GO:0018105 [Name: peptidyl-serine phosphorylation]; GO:0036092 [Name: phosphatidylinositol-3-phosphate biosynthetic process]; GO:0071500 [Name:…	hsa04110 [Pathway Title: Cell cycle]; hsa05206 [Pathway Title: MicroRNAs in cancer]; hsa04064 [Pathway Title: NF-kappa B signaling pathway]; hsa04115 [Pathway Title: p53 signaling pathway]; hsa05166 [Pathway Title: HTLV-I infection]; hsa04068 [Pathway Title: FoxO signaling pathway]; hsa04210 [Pathway Title: Apoptosis]; hsa05202 [Pathway Title: Transcriptional misregulation in cancer]	PA61	0.0108696	0.0421687	0.029909	2	14	23	182	318	746	2.24	3.6	0.98	5.090e-01	1.652e-03	1.000e+00
hsa_circ_0024193	hsa-miR-607	SH3BP5	hsa-ATM_0001	0	5	11	108098322	108100050	+	ATM	protein_coding	GT/AG	exon-exon	five_prime_utr,exon,gene,transcript,CDS	hsa-ATM_0001	hsa_circ_0024193	-	hsa-circRNA1531-27	HSA_CIRCpedia_3132	-	-	-	472 [Gene Symbol: ATM] [Locus Tag: ] [Chromosome: 11] [Map Location: 11q22.3] [Description: ATM serine/threonine kinase] [Gene Type: protein-coding]	ATA; ATC; ATDC; TEL1; AT1; ATD; ATE; TELO1	GO:0000724 [Name: double-strand break repair via homologous recombination]; GO:0005634 [Name: nucleus]; GO:0006975 [Name: DNA damage induced protein phosphorylation]; GO:0007165 [Name: signal transduction]; GO:0001541 [Name: ovarian follicle development]; GO:0018105 [Name: peptidyl-serine phosphorylation]; GO:0036092 [Name: phosphatidylinositol-3-phosphate biosynthetic process]; GO:0071500 [Name:…	hsa04110 [Pathway Title: Cell cycle]; hsa05206 [Pathway Title: MicroRNAs in cancer]; hsa04064 [Pathway Title: NF-kappa B signaling pathway]; hsa04115 [Pathway Title: p53 signaling pathway]; hsa05166 [Pathway Title: HTLV-I infection]; hsa04068 [Pathway Title: FoxO signaling pathway]; hsa04210 [Pathway Title: Apoptosis]; hsa05202 [Pathway Title: Transcriptional misregulation in cancer]	PA61	0.0108696	0.0421687	0.029909	2	14	23	182	318	746	2.24	3.6	0.98	5.090e-01	1.652e-03	1.000e+00
hsa_circ_0031584	hsa-miR-609	RAG2	hsa-ARHGAP5_0004	0	6	14	32559708	32586493	+	ARHGAP5	protein_coding	GT/AG	exon-exon	five_prime_utr,transcript,gene,exon,CDS	hsa-ARHGAP5_0004	hsa_circ_0031584	hsa_circ_14284	hsa-circRNA2252-5	HSA_CIRCpedia_11982	circARHGAP5_1	Cardiac development [differential expression (during cardiac development)]	28676412	394 [Gene Symbol: ARHGAP5] [Locus Tag: ] [Chromosome: 14] [Map Location: 14q12] [Description: Rho GTPase activating protein 5] [Gene Type: protein-coding]	p190-B; p190BRhoGAP; RhoGAP5; GFI2	GO:0005783 [Name: endoplasmic reticulum]; GO:0005515 [Name: protein binding]; GO:0005525 [Name: GTP binding]; GO:0005829 [Name: cytosol]; GO:0051056 [Name: regulation of small GTPase mediated signal transduction]; GO:0005886 [Name: plasma membrane]; GO:0005096 [Name: GTPase activator activity]; GO:0005737 [Name: cytoplasm]; GO:0007266 [Name: Rho protein signal transduction]; GO:0007155 [Name: cel…	hsa04670 [Pathway Title: Leukocyte transendothelial migration]; hsa04510 [Pathway Title: Focal adhesion]	PA24959	0.170492	0.171429	0.121622	52	18	9	253	87	65	-1.57	-2.13	-0.36	7.584e-01	3.543e-02	1.000e+00
hsa_circ_0031584	hsa-miR-1281	TMEM154	hsa-ARHGAP5_0004	0	6	14	32559708	32586493	+	ARHGAP5	protein_coding	GT/AG	exon-exon	five_prime_utr,transcript,gene,exon,CDS	hsa-ARHGAP5_0004	hsa_circ_0031584	hsa_circ_14284	hsa-circRNA2252-5	HSA_CIRCpedia_11982	circARHGAP5_1	Cardiac development [differential expression (during cardiac development)]	28676412	394 [Gene Symbol: ARHGAP5] [Locus Tag: ] [Chromosome: 14] [Map Location: 14q12] [Description: Rho GTPase activating protein 5] [Gene Type: protein-coding]	p190-B; p190BRhoGAP; RhoGAP5; GFI2	GO:0005783 [Name: endoplasmic reticulum]; GO:0005515 [Name: protein binding]; GO:0005525 [Name: GTP binding]; GO:0005829 [Name: cytosol]; GO:0051056 [Name: regulation of small GTPase mediated signal transduction]; GO:0005886 [Name: plasma membrane]; GO:0005096 [Name: GTPase activator activity]; GO:0005737 [Name: cytoplasm]; GO:0007266 [Name: Rho protein signal transduction]; GO:0007155 [Name: cel…	hsa04670 [Pathway Title: Leukocyte transendothelial migration]; hsa04510 [Pathway Title: Focal adhesion]	PA24959	0.170492	0.171429	0.121622	52	18	9	253	87	65	-1.57	-2.13	-0.36	7.584e-01	3.543e-02	1.000e+00

## Sheet: mRNA
Table S4: circRNA-miRNA-mRNA networks
circRNA	miRNA	Gene.Symbol	type	Ensembl_gene_ID	Chr	Band	Biotype	Gene.Synonyms	Description	GO.ID	KEGG.Pathways	PharmGKB.ID	log2FC_ST2_ST1	log2FC_ST3_ST1	log2FC_ST3_ST2	p.adjusted_ST2_ST1	p.adjusted_ST3_ST1	p.adjusted_ST3_ST2
hsa_circ_0000211	hsa-miR-665	ELN	2	ENSG00000049540	7	q11.23	protein_coding	ELN	elastin [Source:HGNC Symbol;Acc:3327]	GO:0003180 [Name: aortic valve morphogenesis]//GO:0008015 [Name: blood circulation]//GO:0008283 [Name: cell proliferation]//GO:0009887 [Name: animal organ morphogenesis]//GO:0007585 [Name: respiratory gaseous exchange]//GO:0007519 [Name: skeletal muscle tissue development]//GO:0003151 [Name: outflow tract morphogenesis]//GO:0043149 [Name: stress fiber assembly]//GO:0030198 [Name: extracellular ma…	hsa04974 [Pathway Title: Protein digestion and absorption]	PA27757	-12.2394	-11.8656	-0.014274	1.07359e-15	7.91888e-15	1
hsa_circ_0000284	hsa-miR-579	COL12A1	2	ENSG00000111799	6	q14.1	protein_coding	COL12A1	collagen, type XII, alpha 1 [Source:HGNC Symbol;Acc:2188]	GO:0007155 [Name: cell adhesion]//GO:0035987 [Name: endodermal cell differentiation]//GO:0030199 [Name: collagen fibril organization]//GO:0003429 [Name: growth plate cartilage chondrocyte morphogenesis] | GO:0005595 [Name: collagen type XII trimer]//GO:0005788 [Name: endoplasmic reticulum lumen]//GO:0005581 [Name: collagen trimer]//GO:0005615 [Name: extracellular space]//GO:0070062 [Name: extrace…	hsa04974 [Pathway Title: Protein digestion and absorption]	PA26704	-3.17994	-5.48722	-2.16994	6.15422e-10	1.29726e-23	0.026108
hsa_circ_0000690	hsa-miR-1184	TAP2	2	ENSG00000204267	6	p21.32	protein_coding	TAP2	transporter 2, ATP-binding cassette, sub-family B (MDR/TAP) [Source:HGNC Symbol;Acc:44]	GO:0046968 [Name: peptide antigen transport]//GO:1990668 [Name: vesicle fusion with endoplasmic reticulum-Golgi intermediate compartment (ERGIC) membrane]//GO:0016032 [Name: viral process]//GO:0002250 [Name: adaptive immune response]//GO:0015833 [Name: peptide transport]//GO:0015031 [Name: protein transport]//GO:0019885 [Name: antigen processing and presentation of endogenous peptide antigen via …	-	-	0.834852	1.3873	0.552382	1	3.15005e-38	1
hsa_circ_0000690	hsa-miR-198	PACS1	2	ENSG00000175115	11	q13.1	protein_coding	PACS1	phosphofurin acidic cluster sorting protein 1 [Source:HGNC Symbol;Acc:30032]	GO:0050690 [Name: regulation of defense response to virus by virus]//GO:0016032 [Name: viral process]//GO:0072659 [Name: protein localization to plasma membrane]//GO:0034067 [Name: protein localization to Golgi apparatus] | GO:0005794 [Name: Golgi apparatus]//GO:0030137 [Name: COPI-coated vesicle]//GO:0005829 [Name: cytosol] | GO:0005515 [Name: protein binding]//GO:0044325 [Name: ion channel bind…	-	-	0.243468	1.77409	1.53011	1	4.3015e-78	3.43227e-36
hsa_circ_0001231	hsa-miR-579	COL12A1	2	ENSG00000111799	6	q14.1	protein_coding	COL12A1	collagen, type XII, alpha 1 [Source:HGNC Symbol;Acc:2188]	GO:0007155 [Name: cell adhesion]//GO:0035987 [Name: endodermal cell differentiation]//GO:0030199 [Name: collagen fibril organization]//GO:0003429 [Name: growth plate cartilage chondrocyte morphogenesis] | GO:0005595 [Name: collagen type XII trimer]//GO:0005788 [Name: endoplasmic reticulum lumen]//GO:0005581 [Name: collagen trimer]//GO:0005615 [Name: extracellular space]//GO:0070062 [Name: extrace…	hsa04974 [Pathway Title: Protein digestion and absorption]	PA26704	-3.17994	-5.48722	-2.16994	6.15422e-10	1.29726e-23	0.026108
hsa_circ_0001487	hsa-miR-1184	TAP2	2	ENSG00000204267	6	p21.32	protein_coding	TAP2	transporter 2, ATP-binding cassette, sub-family B (MDR/TAP) [Source:HGNC Symbol;Acc:44]	GO:0046968 [Name: peptide antigen transport]//GO:1990668 [Name: vesicle fusion with endoplasmic reticulum-Golgi intermediate compartment (ERGIC) membrane]//GO:0016032 [Name: viral process]//GO:0002250 [Name: adaptive immune response]//GO:0015833 [Name: peptide transport]//GO:0015031 [Name: protein transport]//GO:0019885 [Name: antigen processing and presentation of endogenous peptide antigen via …	-	-	0.834852	1.3873	0.552382	1	3.15005e-38	1
hsa_circ_0001487	hsa-miR-1252	POU2AF1	2	ENSG00000110777	11	q23.1	protein_coding	POU2AF1	POU class 2 associating factor 1 [Source:HGNC Symbol;Acc:9211]	GO:0006959 [Name: humoral immune response]//GO:0006366 [Name: transcription from RNA polymerase II promoter]//GO:0045944 [Name: positive regulation of transcription from RNA polymerase II promoter] | GO:0005634 [Name: nucleus]//GO:0090575 [Name: RNA polymerase II transcription factor complex] | GO:0005515 [Name: protein binding]//GO:0000979 [Name: RNA polymerase II core promoter sequence-specific…	-	-	1.26149	3.06191	1.77329	0.517409	5.07142e-31	1.919e-05
hsa_circ_0001487	hsa-miR-548l	TNFRSF11A	2	ENSG00000141655	18	q21.33	protein_coding	TNFRSF11A	tumor necrosis factor receptor superfamily, member 11a, NFKB activator [Source:HGNC Symbol;Acc:11908]	GO:0002250 [Name: adaptive immune response]//GO:0034097 [Name: response to cytokine]//GO:0008284 [Name: positive regulation of cell proliferation]//GO:0030316 [Name: osteoclast differentiation]//GO:0034612 [Name: response to tumor necrosis factor]//GO:0051091 [Name: positive regulation of sequence-specific DNA binding transcription factor activity]//GO:0007267 [Name: cell-cell signaling]//GO:0032…	hsa04380 [Pathway Title: Osteoclast differentiation]//hsa04060 [Pathway Title: Cytokine-cytokine receptor interaction]//hsa04917 [Pathway Title: Prolactin signaling pathway]//hsa05323 [Pathway Title: Rheumatoid arthritis]//hsa04064 [Pathway Title: NF-kappa B signaling pathway]	-	0.13253	2.80615	2.66203	1	1.42794e-13	3.70963e-11
hsa_circ_0001627	hsa-miR-548l	TNFRSF11A	2	ENSG00000141655	18	q21.33	protein_coding	TNFRSF11A	tumor necrosis factor receptor superfamily, member 11a, NFKB activator [Source:HGNC Symbol;Acc:11908]	GO:0002250 [Name: adaptive immune response]//GO:0034097 [Name: response to cytokine]//GO:0008284 [Name: positive regulation of cell proliferation]//GO:0030316 [Name: osteoclast differentiation]//GO:0034612 [Name: response to tumor necrosis factor]//GO:0051091 [Name: positive regulation of sequence-specific DNA binding transcription factor activity]//GO:0007267 [Name: cell-cell signaling]//GO:0032…	hsa04380 [Pathway Title: Osteoclast differentiation]//hsa04060 [Pathway Title: Cytokine-cytokine receptor interaction]//hsa04917 [Pathway Title: Prolactin signaling pathway]//hsa05323 [Pathway Title: Rheumatoid arthritis]//hsa04064 [Pathway Title: NF-kappa B signaling pathway]	-	0.13253	2.80615	2.66203	1	1.42794e-13	3.70963e-11
hsa_circ_0001627	hsa-miR-296-5p	RNF44	2	ENSG00000146083	5	q35.2	protein_coding	RNF44	ring finger protein 44 [Source:HGNC Symbol;Acc:19180]	GO:0046872 [Name: metal ion binding]	-	-	0.787628	1.20033	0.406415	1	0.00114501	1
hsa_circ_0001944	hsa-miR-486-3p	CAPG	2	ENSG00000042493	2	p11.2	protein_coding	CAPG	capping protein (actin filament), gelsolin-like [Source:HGNC Symbol;Acc:1474]	GO:0065003 [Name: macromolecular complex assembly]//GO:0051016 [Name: barbed-end actin filament capping]//GO:0051693 [Name: actin filament capping] | GO:0005634 [Name: nucleus]//GO:0008290 [Name: F-actin capping protein complex]//GO:0030027 [Name: lamellipodium]//GO:0005730 [Name: nucleolus]//GO:0005814 [Name: centriole]//GO:0072686 [Name: mitotic spindle]//GO:0042470 [Name: melanosome]//GO:00056…	-	-	-2.30727	-1.2721	1.02149	6.57927e-23	0.124038	1
hsa_circ_0001944	hsa-miR-1827	RP11-276H1.3	2	ENSG00000175604	16	p13.13	protein_coding	-	-	-	-	-	-1.34234	-3.1194	-1.46583	1	0.00116061	0.964523
hsa_circ_0001944	hsa-miR-486-3p	NEURL1B	2	ENSG00000214357	5	q35.1	protein_coding	NEURL1B	neuralized E3 ubiquitin protein ligase 1B [Source:HGNC Symbol;Acc:35422]	GO:0016567 [Name: protein ubiquitination]//GO:0007219 [Name: Notch signaling pathway]//GO:0070086 [Name: ubiquitin-dependent endocytosis] | GO:0005737 [Name: cytoplasm]//GO:0005769 [Name: early endosome] | GO:0005515 [Name: protein binding]//GO:0046872 [Name: metal ion binding]//GO:0016740 [Name: transferase activity]//GO:0061630 [Name: ubiquitin protein ligase activity]	-	-	-0.0890346	-4.30684	-4.17101	1	1.81882e-07	6.67336e-07
hsa_circ_0001944	hsa-miR-486-3p	PRX	2	ENSG00000105227	19	q13.2	protein_coding	PRX	periaxin [Source:HGNC Symbol;Acc:13797]	GO:0008366 [Name: axon ensheathment]//GO:0043484 [Name: regulation of RNA splicing] | GO:0005886 [Name: plasma membrane]//GO:0016020 [Name: membrane]//GO:0030054 [Name: cell junction]//GO:0030315 [Name: T-tubule]//GO:0005634 [Name: nucleus]//GO:0005737 [Name: cytoplasm] | GO:0003674 [Name: molecular_function]//GO:0005515 [Name: protein binding]	-	-	-2.45558	-1.60129	0.830839	7.98373e-18	0.000757471	1
hsa_circ_0001944	hsa-miR-486-3p	HES4	2	ENSG00000188290	1	p36.33	protein_coding	HES4	hes family bHLH transcription factor 4 [Source:HGNC Symbol;Acc:24149]	GO:0006355 [Name: regulation of transcription, DNA-templated]//GO:0001756 [Name: somitogenesis]//GO:0007399 [Name: nervous system development]//GO:0007219 [Name: Notch signaling pathway]//GO:0007275 [Name: multicellular organism development]//GO:0050767 [Name: regulation of neurogenesis]//GO:0006357 [Name: regulation of transcription from RNA polymerase II promoter]//GO:1903507 [Name: negative re…	-	-	-1.47835	-2.25968	-0.765477	0.00298258	7.47722e-18	1
hsa_circ_0001944	hsa-miR-486-3p	B3GALT5	2	ENSG00000183778	21	q22.2	protein_coding	B3GALT5	UDP-Gal:betaGlcNAc beta 1,3-galactosyltransferase, polypeptide 5 [Source:HGNC Symbol;Acc:920]	GO:0006486 [Name: protein glycosylation]//GO:0009617 [Name: response to bacterium]//GO:0006487 [Name: protein N-linked glycosylation]//GO:0009312 [Name: oligosaccharide biosynthetic process] | GO:0000139 [Name: Golgi membrane]//GO:0005783 [Name: endoplasmic reticulum]//GO:0005794 [Name: Golgi apparatus]//GO:0016020 [Name: membrane]//GO:0016021 [Name: integral component of membrane] | GO:0016740 […	hsa01100 [Pathway Title: Metabolic pathways]//hsa00601 [Pathway Title: Glycosphingolipid biosynthesis - lacto and neolacto series]//hsa00603 [Pathway Title: Glycosphingolipid biosynthesis - globo series]	PA25213	-4.58768	-3.33896	0.916605	9.69107e-09	7.93815e-05	1
hsa_circ_0001944	hsa-miR-486-3p	C17orf72	2	ENSG00000224383	17	q23.3	protein_coding	PRR29	chromosome 17 open reading frame 72 [Source:HGNC Symbol;Acc:25673]	-	-	PA142672220	-3.46737	-3.53283	-0.0492327	0.00025097	0.000371692	1
hsa_circ_0001944	hsa-miR-486-3p	SCN2B	2	ENSG00000149575	11	q23.3	protein_coding	SCN2B	sodium channel, voltage-gated, type II, beta subunit [Source:HGNC Symbol;Acc:10589]	GO:0046684 [Name: response to pyrethroid]//GO:0060371 [Name: regulation of atrial cardiac muscle cell membrane depolarization]//GO:0034765 [Name: regulation of ion transmembrane transport]//GO:0035725 [Name: sodium ion transmembrane transport]//GO:0007268 [Name: chemical synaptic transmission]//GO:2000649 [Name: regulation of sodium ion transmembrane transporter activity]//GO:0086091 [Name: regul…	-	-	-7.62686	-7.20398	-0.0116474	0.000561581	0.00105632	1
hsa_circ_0001944	hsa-miR-1224-3p	PRX	2	ENSG00000105227	19	q13.2	protein_coding	PRX	periaxin [Source:HGNC Symbol;Acc:13797]	GO:0008366 [Name: axon ensheathment]//GO:0043484 [Name: regulation of RNA splicing] | GO:0005886 [Name: plasma membrane]//GO:0016020 [Name: membrane]//GO:0030054 [Name: cell junction]//GO:0030315 [Name: T-tubule]//GO:0005634 [Name: nucleus]//GO:0005737 [Name: cytoplasm] | GO:0003674 [Name: molecular_function]//GO:0005515 [Name: protein binding]	-	-	-2.45558	-1.60129	0.830839	7.98373e-18	0.000757471	1
hsa_circ_0001944	hsa-miR-486-3p	WFIKKN2	2	ENSG00000173714	17	q21.33	protein_coding	WFIKKN2	WAP, follistatin/kazal, immunoglobulin, kunitz and netrin domain containing 2 [Source:HGNC Symbol;Acc:30916]	GO:0032091 [Name: negative regulation of protein binding]//GO:0048747 [Name: muscle fiber development]//GO:2000272 [Name: negative regulation of receptor activity]//GO:0043392 [Name: negative regulation of DNA binding]//GO:0060021 [Name: palate development]//GO:0001501 [Name: skeletal system development]//GO:0007179 [Name: transforming growth factor beta receptor signaling pathway]//GO:0010466 [N…	-	-	-5.64709	-5.12346	-0.012894	0.0368153	0.0507141	1
hsa_circ_0001944	hsa-miR-486-3p	PVRL1	2	ENSG00000110400	11	q23.3	protein_coding	NECTIN1	poliovirus receptor-related 1 (herpesvirus entry mediator C) [Source:HGNC Symbol;Acc:9706]	GO:0007156 [Name: homophilic cell adhesion via plasma membrane adhesion molecules]//GO:0034332 [Name: adherens junction organization]//GO:0007411 [Name: axon guidance]//GO:0007155 [Name: cell adhesion]//GO:0048593 [Name: camera-type eye morphogenesis]//GO:0002934 [Name: desmosome organization]//GO:1902414 [Name: protein localization to cell junction]//GO:0006955 [Name: immune response]//GO:001906…	hsa04514 [Pathway Title: Cell adhesion molecules (CAMs)]//hsa05168 [Pathway Title: Herpes simplex infection]//hsa04520 [Pathway Title: Adherens junction]	PA34051	-3.10617	-0.922848	2.12669	1.96867e-13	1	0.000256736
hsa_circ_0002922	hsa-miR-1827	RP11-276H1.3	2	ENSG00000175604	16	p13.13	protein_coding	-	-	-	-	-	-1.34234	-3.1194	-1.46583	1	0.00116061	0.964523
hsa_circ_0002922	hsa-miR-671-5p	C10orf25	2	ENSG00000165511	10	q11.21	protein_coding	C10orf25	chromosome 10 open reading frame 25 [Source:HGNC Symbol;Acc:23509]	GO:0005576 [Name: extracellular region]	-	-	-0.301213	-1.55568	-1.24417	1	0.00341835	0.544415
hsa_circ_0002922	hsa-miR-593	MUC19	2	ENSG00000205592	12	q12	protein_coding	MUC19	mucin 19, oligomeric [Source:HGNC Symbol;Acc:14362]	GO:0016266 [Name: O-glycan processing]//GO:0002223 [Name: stimulatory C-type lectin receptor signaling pathway] | GO:0005576 [Name: extracellular region]//GO:0005796 [Name: Golgi lumen]//GO:0005886 [Name: plasma membrane]	-	-	-2.90475	-4.44363	-0.550683	0.0906164	0.0076709	1
hsa_circ_0002922	hsa-miR-944	MACC1	2	ENSG00000183742	7	p21.1	protein_coding	MACC1	metastasis associated in colon cancer 1 [Source:HGNC Symbol;Acc:30215]	GO:0045944 [Name: positive regulation of transcription from RNA polymerase II promoter]//GO:0010469 [Name: regulation of receptor activity]//GO:0051781 [Name: positive regulation of cell division] | GO:0005634 [Name: nucleus]//GO:0005737 [Name: cytoplasm]//GO:0005739 [Name: mitochondrion] | GO:0000977 [Name: RNA polymerase II regulatory region sequence-specific DNA binding]//GO:0001228 [Name: tra…	-	PA164722150	-1.8608	-1.64161	0.215524	6.6249e-17	1.08109e-09	1
hsa_circ_0002922	hsa-miR-188-3p	ZNF443	2	ENSG00000180855	19	p13.2	protein_coding	ZNF443	zinc finger protein 443 [Source:HGNC Symbol;Acc:20878]	GO:0006915 [Name: apoptotic process]//GO:0006357 [Name: regulation of transcription from RNA polymerase II promoter]//GO:0006355 [Name: regulation of transcription, DNA-templated] | GO:0005634 [Name: nucleus]//GO:0005622 [Name: intracellular] | GO:0000981 [Name: RNA polymerase II transcription factor activity, sequence-specific DNA binding]//GO:0003677 [Name: DNA binding]//GO:0046872 [Name: metal…	-	-	-0.545299	-1.34145	-0.793362	1	7.72918e-07	1
hsa_circ_0002922	hsa-miR-580	SMAD5	2	ENSG00000113658	5	q31.1	protein_coding	SMAD5	SMAD family member 5 [Source:HGNC Symbol;Acc:6771]	GO:0030218 [Name: erythrocyte differentiation]//GO:0045893 [Name: positive regulation of transcription, DNA-templated]//GO:1901522 [Name: positive regulation of transcription from RNA polymerase II promoter involved in cellular response to chemical stimulus]//GO:0009880 [Name: embryonic pattern specification]//GO:0045944 [Name: positive regulation of transcription from RNA polymerase II promoter]…	hsa04350 [Pathway Title: TGF-beta signaling pathway]//hsa04550 [Pathway Title: Signaling pathways regulating pluripotency of stem cells]	PA30528	-1.68819	-1.56447	0.121519	9.09238e-37	1.20816e-24	1
hsa_circ_0002922	hsa-miR-188-3p	ZNF772	2	ENSG00000197128	19	q13.43	protein_coding	ZNF772	zinc finger protein 772 [Source:HGNC Symbol;Acc:33106]	GO:0006355 [Name: regulation of transcription, DNA-templated]//GO:0006357 [Name: regulation of transcription from RNA polymerase II promoter] | GO:0005634 [Name: nucleus]//GO:0005622 [Name: intracellular] | GO:0000981 [Name: RNA polymerase II transcription factor activity, sequence-specific DNA binding]//GO:0005515 [Name: protein binding]//GO:0003677 [Name: DNA binding]//GO:0046872 [Name: metal i…	-	PA162410356	-2.06355	-1.69375	0.367415	2.0052e-45	6.69746e-20	1
hsa_circ_0004218	hsa-miR-361-3p	VASH1	2	ENSG00000071246	14	q24.3	protein_coding	VASH1	vasohibin 1 [Source:HGNC Symbol;Acc:19964]	GO:0007050 [Name: cell cycle arrest]//GO:2000772 [Name: regulation of cellular senescence]//GO:0016525 [Name: negative regulation of angiogenesis]//GO:0045765 [Name: regulation of angiogenesis]//GO:0009611 [Name: response to wounding]//GO:0010596 [Name: negative regulation of endothelial cell migration]//GO:0001525 [Name: angiogenesis]//GO:0060674 [Name: placenta blood vessel development]//GO:000…	-	-	-1.52653	2.19393	3.73926	0.00449278	3.03811e-16	4.30687e-67
hsa_circ_0004218	hsa-miR-361-3p	NAT8L	2	ENSG00000185818	4	p16.3	protein_coding	NAT8L	N-acetyltransferase 8-like (GCN5-related, putative) [Source:HGNC Symbol;Acc:26742]	GO:0008652 [Name: cellular amino acid biosynthetic process] | GO:0016020 [Name: membrane]//GO:0005739 [Name: mitochondrion]//GO:0005737 [Name: cytoplasm]//GO:0043231 [Name: intracellular membrane-bounded organelle]//GO:0016021 [Name: integral component of membrane]//GO:0031090 [Name: organelle membrane]//GO:0005759 [Name: mitochondrial matrix]//GO:0030867 [Name: rough endoplasmic reticulum membra…	hsa01100 [Pathway Title: Metabolic pathways]//hsa00250 [Pathway Title: Alanine, aspartate and glutamate metabolism]	PA162396985	0.251431	3.23734	2.94837	1	4.15573e-12	4.99429e-09
hsa_circ_0004435	hsa-miR-1205	PTPRG	2	ENSG00000144724	3	p14.2	protein_coding	PTPRG	protein tyrosine phosphatase, receptor type, G [Source:HGNC Symbol;Acc:9671]	GO:0006470 [Name: protein dephosphorylation]//GO:0035335 [Name: peptidyl-tyrosine dephosphorylation]//GO:0007169 [Name: transmembrane receptor protein tyrosine kinase signaling pathway]//GO:0010633 [Name: negative regulation of epithelial cell migration]//GO:0016311 [Name: dephosphorylation]//GO:0007420 [Name: brain development]//GO:0010977 [Name: negative regulation of neuron projection developm…	-	-	-3.20821	-0.679024	2.42461	1.14366e-06	1	0.00354289
hsa_circ_0004435	hsa-miR-665	ELN	2	ENSG00000049540	7	q11.23	protein_coding	ELN	elastin [Source:HGNC Symbol;Acc:3327]	GO:0003180 [Name: aortic valve morphogenesis]//GO:0008015 [Name: blood circulation]//GO:0008283 [Name: cell proliferation]//GO:0009887 [Name: animal organ morphogenesis]//GO:0007585 [Name: respiratory gaseous exchange]//GO:0007519 [Name: skeletal muscle tissue development]//GO:0003151 [Name: outflow tract morphogenesis]//GO:0043149 [Name: stress fiber assembly]//GO:0030198 [Name: extracellular ma…	hsa04974 [Pathway Title: Protein digestion and absorption]	PA27757	-12.2394	-11.8656	-0.014274	1.07359e-15	7.91888e-15	1
hsa_circ_0004524	hsa-miR-607	SH3BP5	2	ENSG00000131370	3	p25.1	protein_coding	SH3BP5	SH3-domain binding protein 5 (BTK-associated) [Source:HGNC Symbol;Acc:10827]	GO:0035556 [Name: intracellular signal transduction]//GO:0006469 [Name: negative regulation of protein kinase activity]//GO:0007165 [Name: signal transduction]//GO:0061099 [Name: negative regulation of protein tyrosine kinase activity] | GO:0005739 [Name: mitochondrion]//GO:0031410 [Name: cytoplasmic vesicle]//GO:0005654 [Name: nucleoplasm]//GO:0030659 [Name: cytoplasmic vesicle membrane]//GO:001…	-	-	-1.7247	-1.28808	0.429985	1.30765e-11	0.0191132	1
hsa_circ_0005516	hsa-miR-1299	SAMD12	2	ENSG00000177570	8	q24.12	protein_coding	SAMD12	sterile alpha motif domain containing 12 [Source:HGNC Symbol;Acc:31750]	GO:0008150 [Name: biological_process] | GO:0005575 [Name: cellular_component] | GO:0005515 [Name: protein binding]	-	-	1.24509	1.47255	0.222925	0.319851	0.00375903	1
hsa_circ_0019079	hsa-miR-593	MUC19	2	ENSG00000205592	12	q12	protein_coding	MUC19	mucin 19, oligomeric [Source:HGNC Symbol;Acc:14362]	GO:0016266 [Name: O-glycan processing]//GO:0002223 [Name: stimulatory C-type lectin receptor signaling pathway] | GO:0005576 [Name: extracellular region]//GO:0005796 [Name: Golgi lumen]//GO:0005886 [Name: plasma membrane]	-	-	-2.90475	-4.44363	-0.550683	0.0906164	0.0076709	1
hsa_circ_0019079	hsa-miR-944	MACC1	2	ENSG00000183742	7	p21.1	protein_coding	MACC1	metastasis associated in colon cancer 1 [Source:HGNC Symbol;Acc:30215]	GO:0045944 [Name: positive regulation of transcription from RNA polymerase II promoter]//GO:0010469 [Name: regulation of receptor activity]//GO:0051781 [Name: positive regulation of cell division] | GO:0005634 [Name: nucleus]//GO:0005737 [Name: cytoplasm]//GO:0005739 [Name: mitochondrion] | GO:0000977 [Name: RNA polymerase II regulatory region sequence-specific DNA binding]//GO:0001228 [Name: tra…	-	PA164722150	-1.8608	-1.64161	0.215524	6.6249e-17	1.08109e-09	1
hsa_circ_0019079	hsa-miR-609	PPP1R1C	2	ENSG00000150722	2	q31.3	protein_coding	PPP1R1C	protein phosphatase 1, regulatory (inhibitor) subunit 1C [Source:HGNC Symbol;Acc:14940]	GO:0032515 [Name: negative regulation of phosphoprotein phosphatase activity]//GO:0007165 [Name: signal transduction]//GO:0007049 [Name: cell cycle]//GO:0035556 [Name: intracellular signal transduction]//GO:0051301 [Name: cell division] | GO:0005737 [Name: cytoplasm] | GO:0004864 [Name: protein phosphatase inhibitor activity]	-	PA33640	0.956407	-1.61587	-2.57758	1	4.02266e-09	4.39796e-56
hsa_circ_0031584	hsa-miR-609	PPP1R1C	2	ENSG00000150722	2	q31.3	protein_coding	PPP1R1C	protein phosphatase 1, regulatory (inhibitor) subunit 1C [Source:HGNC Symbol;Acc:14940]	GO:0032515 [Name: negative regulation of phosphoprotein phosphatase activity]//GO:0007165 [Name: signal transduction]//GO:0007049 [Name: cell cycle]//GO:0035556 [Name: intracellular signal transduction]//GO:0051301 [Name: cell division] | GO:0005737 [Name: cytoplasm] | GO:0004864 [Name: protein phosphatase inhibitor activity]	-	PA33640	0.956407	-1.61587	-2.57758	1	4.02266e-09	4.39796e-56
hsa_circ_0000211	hsa-miR-665	TNFRSF13C	1	ENSG00000159958	22	q13.2	protein_coding	TNFRSF13C	tumor necrosis factor receptor superfamily, member 13C [Source:HGNC Symbol;Acc:17755]	GO:0030890 [Name: positive regulation of B cell proliferation]//GO:0031295 [Name: T cell costimulation]//GO:0031296 [Name: B cell costimulation]//GO:0042102 [Name: positive regulation of T cell proliferation]//GO:0050776 [Name: regulation of immune response]//GO:0001782 [Name: B cell homeostasis]//GO:0002376 [Name: immune system process]//GO:0033209 [Name: tumor necrosis factor-mediated signaling…	hsa04064 [Pathway Title: NF-kappa B signaling pathway]//hsa04060 [Pathway Title: Cytokine-cytokine receptor interaction]//hsa04672 [Pathway Title: Intestinal immune network for IgA production]//hsa05340 [Pathway Title: Primary immunodeficiency]//hsa05166 [Pathway Title: HTLV-I infection]	-	1.09115	2.7991	1.63137	1	6.19808e-09	0.0965003
hsa_circ_0000479	hsa-miR-600	CDC42BPA	1	ENSG00000143776	1	q42.13	protein_coding	CDC42BPA	CDC42 binding protein kinase alpha (DMPK-like) [Source:HGNC Symbol;Acc:1737]	GO:0030036 [Name: actin cytoskeleton organization]//GO:0031032 [Name: actomyosin structure organization]//GO:0035556 [Name: intracellular signal transduction]//GO:0006468 [Name: protein phosphorylation]//GO:0016310 [Name: phosphorylation]//GO:0031532 [Name: actin cytoskeleton reorganization]//GO:0016477 [Name: cell migration] | GO:0005737 [Name: cytoplasm]//GO:0030027 [Name: lamellipodium]//GO:00…	-	-	-2.78697	-1.39813	1.35898	7.67907e-22	0.0656181	0.222356
hsa_circ_0001944	hsa-miR-512-5p	HP	1	ENSG00000257017	16	q22.2	protein_coding	HP	haptoglobin [Source:HGNC Symbol;Acc:5141]	GO:0042542 [Name: response to hydrogen peroxide]//GO:0042742 [Name: defense response to bacterium]//GO:0006508 [Name: proteolysis]//GO:0010942 [Name: positive regulation of cell death]//GO:0051354 [Name: negative regulation of oxidoreductase activity]//GO:0002376 [Name: immune system process]//GO:0010033 [Name: response to organic substance]//GO:0006898 [Name: receptor-mediated endocytosis]//GO:0…	-	PA29415	-2.62287	2.70458	5.6474	0.102069	0.00125458	9.9142e-08
hsa_circ_0001944	hsa-miR-486-3p	NTN1	1	ENSG00000065320	17	p13.1	protein_coding	NTN1	netrin 1 [Source:HGNC Symbol;Acc:8029]	GO:0007409 [Name: axonogenesis]//GO:0008284 [Name: positive regulation of cell proliferation]//GO:0030879 [Name: mammary gland development]//GO:0060603 [Name: mammary gland duct morphogenesis]//GO:0001764 [Name: neuron migration]//GO:0007097 [Name: nuclear migration]//GO:0098609 [Name: cell-cell adhesion]//GO:0006915 [Name: apoptotic process]//GO:0006930 [Name: substrate-dependent cell migration,…	hsa04360 [Pathway Title: Axon guidance]	PA31813	0.613318	-1.19565	-1.82714	1	1	0.00136035
hsa_circ_0001944	hsa-miR-486-3p	TMEM132E	1	ENSG00000181291	17	q12	protein_coding	TMEM132E	transmembrane protein 132E [Source:HGNC Symbol;Acc:26991]	GO:0016021 [Name: integral component of membrane]//GO:0016020 [Name: membrane]	-	-	-4.47116	2.71994	8.81194	0.0637194	0.123445	2.18519e-05
hsa_circ_0002922	hsa-miR-188-3p	ZNF471	1	ENSG00000196263	19	q13.43	protein_coding	ZNF471	zinc finger protein 471 [Source:HGNC Symbol;Acc:23226]	GO:0006355 [Name: regulation of transcription, DNA-templated]//GO:0006357 [Name: regulation of transcription from RNA polymerase II promoter] | GO:0005634 [Name: nucleus]//GO:0005622 [Name: intracellular] | GO:0046872 [Name: metal ion binding]//GO:0000981 [Name: RNA polymerase II transcription factor activity, sequence-specific DNA binding]//GO:0003676 [Name: nucleic acid binding]//GO:0003677 [Na…	-	-	-1.52265	-0.372476	1.14612	3.6832e-07	1	0.56902
hsa_circ_0002922	hsa-miR-188-3p	ZNF625	1	ENSG00000257591	19	p13.2	protein_coding	ZNF625	zinc finger protein 625 [Source:HGNC Symbol;Acc:30571]	GO:0006357 [Name: regulation of transcription from RNA polymerase II promoter]//GO:0006355 [Name: regulation of transcription, DNA-templated] | GO:0005622 [Name: intracellular]//GO:0005634 [Name: nucleus] | GO:0046872 [Name: metal ion binding]//GO:0003676 [Name: nucleic acid binding]//GO:0003677 [Name: DNA binding]//GO:0000981 [Name: RNA polymerase II transcription factor activity, sequence-speci…	-	PA134911932	-1.53595	-1.02618	0.494577	0.00416551	1	1
hsa_circ_0002922	hsa-miR-188-3p	NCAPG2	1	ENSG00000146918	7	q36.3	protein_coding	NCAPG2	non-SMC condensin II complex, subunit G2 [Source:HGNC Symbol;Acc:21904]	GO:0007049 [Name: cell cycle]//GO:0061098 [Name: positive regulation of protein tyrosine kinase activity]//GO:0001833 [Name: inner cell mass cell proliferation]//GO:0030218 [Name: erythrocyte differentiation]//GO:0006366 [Name: transcription from RNA polymerase II promoter]//GO:2000273 [Name: positive regulation of receptor activity]//GO:0030261 [Name: chromosome condensation]//GO:0051301 [Name: …	-	PA162397212	0.768551	-1.07585	-1.84493	1	0.254679	2.5283e-93
hsa_circ_0002922	hsa-miR-188-3p	ZNF667	1	ENSG00000198046	19	q13.43	protein_coding	ZNF667	zinc finger protein 667 [Source:HGNC Symbol;Acc:28854]	GO:0006355 [Name: regulation of transcription, DNA-templated]//GO:0006357 [Name: regulation of transcription from RNA polymerase II promoter] | GO:0005622 [Name: intracellular]//GO:0005634 [Name: nucleus] | GO:0000981 [Name: RNA polymerase II transcription factor activity, sequence-specific DNA binding]//GO:0003677 [Name: DNA binding]//GO:0003676 [Name: nucleic acid binding]//GO:0046872 [Name: me…	-	PA142670514	-2.65093	-0.894634	1.71807	6.74898e-13	1	0.00525633
hsa_circ_0003553	hsa-miR-548c-3p	PAK1	1	ENSG00000149269	11	q14.1	protein_coding	PAK1	p21 protein (Cdc42/Rac)-activated kinase 1 [Source:HGNC Symbol;Acc:8590]	GO:0001934 [Name: positive regulation of protein phosphorylation]//GO:0008152 [Name: metabolic process]//GO:0016477 [Name: cell migration]//GO:0031098 [Name: stress-activated protein kinase signaling cascade]//GO:0031116 [Name: positive regulation of microtubule polymerization]//GO:0010763 [Name: positive regulation of fibroblast migration]//GO:0030010 [Name: establishment of cell polarity]//GO:0…	hsa04010 [Pathway Title: MAPK signaling pathway]//hsa04510 [Pathway Title: Focal adhesion]//hsa05120 [Pathway Title: Epithelial cell signaling in Helicobacter pylori infection]//hsa04360 [Pathway Title: Axon guidance]//hsa04012 [Pathway Title: ErbB signaling pathway]//hsa04650 [Pathway Title: Natural killer cell mediated cytotoxicity]//hsa04810 [Pathway Title: Regulation of actin cytoskeleton]//h…	-	-1.23506	-0.162166	1.07233	1.29392e-06	1	0.516219
hsa_circ_0004218	hsa-miR-361-3p	RIMS4	1	ENSG00000101098	20	q13.12	protein_coding	RIMS4	regulating synaptic membrane exocytosis 4 [Source:HGNC Symbol;Acc:16183]	GO:0006836 [Name: neurotransmitter transport]//GO:0042391 [Name: regulation of membrane potential]//GO:2000300 [Name: regulation of synaptic vesicle exocytosis]//GO:0006887 [Name: exocytosis]//GO:0048791 [Name: calcium ion-regulated exocytosis of neurotransmitter]//GO:0048167 [Name: regulation of synaptic plasticity]//GO:0050806 [Name: positive regulation of synaptic transmission] | GO:0098831 [N…	-	-	-2.1432	2.78425	7.44445	0.421325	0.129294	0.000598307
hsa_circ_0019079	hsa-miR-609	RAG2	1	ENSG00000175097	11	p12	protein_coding	RAG2	recombination activating gene 2 [Source:HGNC Symbol;Acc:9832]	GO:0006310 [Name: DNA recombination]//GO:0016567 [Name: protein ubiquitination]//GO:0030183 [Name: B cell differentiation]//GO:0042742 [Name: defense response to bacterium]//GO:0006325 [Name: chromatin organization]//GO:0002326 [Name: B cell lineage commitment]//GO:0030217 [Name: T cell differentiation]//GO:0033077 [Name: T cell differentiation in thymus]//GO:0002360 [Name: T cell lineage commitm…	hsa05340 [Pathway Title: Primary immunodeficiency]//hsa04068 [Pathway Title: FoxO signaling pathway]	PA34186	2.0769	-0.897824	-2.97731	1.16544e-69	1	2.88188e-220
hsa_circ_0000277	hsa-miR-1224-3p	PRX	0	ENSG00000105227	19	q13.2	protein_coding	PRX	periaxin [Source:HGNC Symbol;Acc:13797]	GO:0008366 [Name: axon ensheathment]//GO:0043484 [Name: regulation of RNA splicing] | GO:0005886 [Name: plasma membrane]//GO:0016020 [Name: membrane]//GO:0030054 [Name: cell junction]//GO:0030315 [Name: T-tubule]//GO:0005634 [Name: nucleus]//GO:0005737 [Name: cytoplasm] | GO:0003674 [Name: molecular_function]//GO:0005515 [Name: protein binding]	-	-	-2.45558	-1.60129	0.830839	7.98373e-18	0.000757471	1
hsa_circ_0000277	hsa-miR-1224-3p	C2orf48	0	ENSG00000163009	2	p25.1	protein_coding	-	chromosome 2 open reading frame 48 [Source:HGNC Symbol;Acc:26322]	-	-	-	2.42939	-0.129128	-2.55665	4.93264e-41	1	1.80082e-41
hsa_circ_0000479	hsa-miR-1248	GPR26	0	ENSG00000154478	10	q26.13	protein_coding	GPR26	G protein-coupled receptor 26 [Source:HGNC Symbol;Acc:4481]	GO:0007165 [Name: signal transduction]//GO:0007186 [Name: G-protein coupled receptor signaling pathway]//GO:0007189 [Name: adenylate cyclase-activating G-protein coupled receptor signaling pathway] | GO:0016021 [Name: integral component of membrane]//GO:0005886 [Name: plasma membrane]//GO:0016020 [Name: membrane] | GO:0004930 [Name: G-protein coupled receptor activity]	-	-	6.98565	-0.0144717	-5.76041	0.00661415	1	0.0265345
hsa_circ_0000690	hsa-miR-198	MUC19	0	ENSG00000205592	12	q12	protein_coding	MUC19	mucin 19, oligomeric [Source:HGNC Symbol;Acc:14362]	GO:0016266 [Name: O-glycan processing]//GO:0002223 [Name: stimulatory C-type lectin receptor signaling pathway] | GO:0005576 [Name: extracellular region]//GO:0005796 [Name: Golgi lumen]//GO:0005886 [Name: plasma membrane]	-	-	-2.90475	-4.44363	-0.550683	0.0906164	0.0076709	1
hsa_circ_0001281	hsa-miR-647	MLXIP	0	ENSG00000175727	12	q24.31	protein_coding	MLXIP	MLX interacting protein [Source:HGNC Symbol;Acc:17055]	GO:0045944 [Name: positive regulation of transcription from RNA polymerase II promoter]//GO:1900402 [Name: regulation of carbohydrate metabolic process by regulation of transcription from RNA polymerase II promoter]//GO:0006357 [Name: regulation of transcription from RNA polymerase II promoter]//GO:0006355 [Name: regulation of transcription, DNA-templated] | GO:0005737 [Name: cytoplasm]//GO:00057…	-	-	-0.446749	0.902953	1.35038	1	1	1.18289e-27
hsa_circ_0001459	hsa-miR-1287	GIPC3	0	ENSG00000179855	19	p13.3	protein_coding	GIPC3	GIPC PDZ domain containing family, member 3 [Source:HGNC Symbol;Acc:18183]	GO:0005515 [Name: protein binding]	-	PA142671736	-1.23753	1.38158	2.69895	1	0.518461	9.41937e-07
hsa_circ_0001459	hsa-miR-548l	TNFRSF11A	0	ENSG00000141655	18	q21.33	protein_coding	TNFRSF11A	tumor necrosis factor receptor superfamily, member 11a, NFKB activator [Source:HGNC Symbol;Acc:11908]	GO:0002250 [Name: adaptive immune response]//GO:0034097 [Name: response to cytokine]//GO:0008284 [Name: positive regulation of cell proliferation]//GO:0030316 [Name: osteoclast differentiation]//GO:0034612 [Name: response to tumor necrosis factor]//GO:0051091 [Name: positive regulation of sequence-specific DNA binding transcription factor activity]//GO:0007267 [Name: cell-cell signaling]//GO:0032…	hsa04380 [Pathway Title: Osteoclast differentiation]//hsa04060 [Pathway Title: Cytokine-cytokine receptor interaction]//hsa04917 [Pathway Title: Prolactin signaling pathway]//hsa05323 [Pathway Title: Rheumatoid arthritis]//hsa04064 [Pathway Title: NF-kappa B signaling pathway]	-	0.13253	2.80615	2.66203	1	1.42794e-13	3.70963e-11
hsa_circ_0001460	hsa-miR-548c-3p	PAK1	0	ENSG00000149269	11	q14.1	protein_coding	PAK1	p21 protein (Cdc42/Rac)-activated kinase 1 [Source:HGNC Symbol;Acc:8590]	GO:0001934 [Name: positive regulation of protein phosphorylation]//GO:0008152 [Name: metabolic process]//GO:0016477 [Name: cell migration]//GO:0031098 [Name: stress-activated protein kinase signaling cascade]//GO:0031116 [Name: positive regulation of microtubule polymerization]//GO:0010763 [Name: positive regulation of fibroblast migration]//GO:0030010 [Name: establishment of cell polarity]//GO:0…	hsa04010 [Pathway Title: MAPK signaling pathway]//hsa04510 [Pathway Title: Focal adhesion]//hsa05120 [Pathway Title: Epithelial cell signaling in Helicobacter pylori infection]//hsa04360 [Pathway Title: Axon guidance]//hsa04012 [Pathway Title: ErbB signaling pathway]//hsa04650 [Pathway Title: Natural killer cell mediated cytotoxicity]//hsa04810 [Pathway Title: Regulation of actin cytoskeleton]//h…	-	-1.23506	-0.162166	1.07233	1.29392e-06	1	0.516219
hsa_circ_0001460	hsa-miR-548l	TNFRSF11A	0	ENSG00000141655	18	q21.33	protein_coding	TNFRSF11A	tumor necrosis factor receptor superfamily, member 11a, NFKB activator [Source:HGNC Symbol;Acc:11908]	GO:0002250 [Name: adaptive immune response]//GO:0034097 [Name: response to cytokine]//GO:0008284 [Name: positive regulation of cell proliferation]//GO:0030316 [Name: osteoclast differentiation]//GO:0034612 [Name: response to tumor necrosis factor]//GO:0051091 [Name: positive regulation of sequence-specific DNA binding transcription factor activity]//GO:0007267 [Name: cell-cell signaling]//GO:0032…	hsa04380 [Pathway Title: Osteoclast differentiation]//hsa04060 [Pathway Title: Cytokine-cytokine receptor interaction]//hsa04917 [Pathway Title: Prolactin signaling pathway]//hsa05323 [Pathway Title: Rheumatoid arthritis]//hsa04064 [Pathway Title: NF-kappa B signaling pathway]	-	0.13253	2.80615	2.66203	1	1.42794e-13	3.70963e-11
hsa_circ_0001460	hsa-miR-1287	GIPC3	0	ENSG00000179855	19	p13.3	protein_coding	GIPC3	GIPC PDZ domain containing family, member 3 [Source:HGNC Symbol;Acc:18183]	GO:0005515 [Name: protein binding]	-	PA142671736	-1.23753	1.38158	2.69895	1	0.518461	9.41937e-07
hsa_circ_0001487	hsa-miR-1252	CSRNP3	0	ENSG00000178662	2	q24.3	protein_coding	CSRNP3	cysteine-serine-rich nuclear protein 3 [Source:HGNC Symbol;Acc:30729]	GO:0043065 [Name: positive regulation of apoptotic process]//GO:0010923 [Name: negative regulation of phosphatase activity]//GO:0045944 [Name: positive regulation of transcription from RNA polymerase II promoter]//GO:0006915 [Name: apoptotic process] | GO:0005634 [Name: nucleus] | GO:0003677 [Name: DNA binding]//GO:0043565 [Name: sequence-specific DNA binding]//GO:0003700 [Name: transcription fac…	-	-	-3.3975	-1.92151	0.773253	0.0116004	0.392757	1
hsa_circ_0001487	hsa-miR-570	GABRA4	0	ENSG00000109158	4	p12	protein_coding	GABRA4	gamma-aminobutyric acid (GABA) A receptor, alpha 4 [Source:HGNC Symbol;Acc:4078]	GO:0050877 [Name: neurological system process]//GO:0006811 [Name: ion transport]//GO:0007268 [Name: chemical synaptic transmission]//GO:0034220 [Name: ion transmembrane transport]//GO:0051932 [Name: synaptic transmission, GABAergic]//GO:2001023 [Name: regulation of response to drug]//GO:0006821 [Name: chloride transport]//GO:0042391 [Name: regulation of membrane potential]//GO:0060078 [Name: regu…	-	-	-7.75792	-7.34454	-0.0136054	0.00014241	0.000302293	1
hsa_circ_0001627	hsa-miR-145	FSCN1	0	ENSG00000075618	7	p22.1	protein_coding	FSCN1	fascin homolog 1, actin-bundling protein (Strongylocentrotus purpuratus) [Source:HGNC Symbol;Acc:11148]	GO:0007043 [Name: cell-cell junction assembly]//GO:0035089 [Name: establishment of apical/basal cell polarity]//GO:0008283 [Name: cell proliferation]//GO:0016477 [Name: cell migration]//GO:0051017 [Name: actin filament bundle assembly]//GO:0071803 [Name: positive regulation of podosome assembly]//GO:0032956 [Name: regulation of actin cytoskeleton organization]//GO:0090091 [Name: positive regulati…	hsa05206 [Pathway Title: MicroRNAs in cancer]	-	-3.25848	-0.52864	2.72264	1.36674e-72	1	6.14422e-42
hsa_circ_0001627	hsa-miR-570	GABRA4	0	ENSG00000109158	4	p12	protein_coding	GABRA4	gamma-aminobutyric acid (GABA) A receptor, alpha 4 [Source:HGNC Symbol;Acc:4078]	GO:0050877 [Name: neurological system process]//GO:0006811 [Name: ion transport]//GO:0007268 [Name: chemical synaptic transmission]//GO:0034220 [Name: ion transmembrane transport]//GO:0051932 [Name: synaptic transmission, GABAergic]//GO:2001023 [Name: regulation of response to drug]//GO:0006821 [Name: chloride transport]//GO:0042391 [Name: regulation of membrane potential]//GO:0060078 [Name: regu…	-	-	-7.75792	-7.34454	-0.0136054	0.00014241	0.000302293	1
hsa_circ_0001944	hsa-miR-1827	AL627309.1	0	ENSG00000237683	1	p36.33	protein_coding	-	Uncharacterized protein [Source:UniProtKB/TrEMBL;Acc:R4GN28]	-	-	-	0.389403	1.73203	1.32484	1	0.000661096	0.35124
hsa_circ_0001944	hsa-miR-486-3p	DKFZP761J1410	0	ENSG00000105520	19	p13.2	protein_coding	PLPPR2	Lipid phosphate phosphatase-related protein type 2 [Source:UniProtKB/Swiss-Prot;Acc:Q96GM1]	GO:0046839 [Name: phospholipid dephosphorylation]//GO:0006644 [Name: phospholipid metabolic process] | GO:0016021 [Name: integral component of membrane]//GO:0016020 [Name: membrane]//GO:0005887 [Name: integral component of plasma membrane] | GO:0008195 [Name: phosphatidate phosphatase activity]//GO:0042577 [Name: lipid phosphatase activity]//GO:0016791 [Name: phosphatase activity]//GO:0016787 [Na…	-	-	1.18286	1.86153	0.650838	1	0.000252918	1
hsa_circ_0001944	hsa-miR-486-3p	DBNDD1	0	ENSG00000003249	16	q24.3	protein_coding	DBNDD1	dysbindin (dystrobrevin binding protein 1) domain containing 1 [Source:HGNC Symbol;Acc:28455]	GO:0005737 [Name: cytoplasm]	-	-	2.4677	1.19443	-1.17219	4.07253e-05	1	1
hsa_circ_0001944	hsa-miR-1224-3p	C2orf48	0	ENSG00000163009	2	p25.1	protein_coding	-	chromosome 2 open reading frame 48 [Source:HGNC Symbol;Acc:26322]	-	-	-	2.42939	-0.129128	-2.55665	4.93264e-41	1	1.80082e-41
hsa_circ_0001944	hsa-miR-1827	SLC9A1	0	ENSG00000090020	1	p36.11	protein_coding	SLC9A1	solute carrier family 9, subfamily A (NHE1, cation proton antiporter 1), member 1 [Source:HGNC Symbol;Acc:11071]	GO:0002026 [Name: regulation of the force of heart contraction]//GO:0006883 [Name: cellular sodium ion homeostasis]//GO:0030011 [Name: maintenance of cell polarity]//GO:0055007 [Name: cardiac muscle cell differentiation]//GO:0006811 [Name: ion transport]//GO:0006812 [Name: cation transport]//GO:0014070 [Name: response to organic cyclic compound]//GO:0030307 [Name: positive regulation of cell grow…	-	-	0.815431	1.43488	0.615314	1	8.51435e-06	1
hsa_circ_0001944	hsa-miR-486-3p	PPARD	0	ENSG00000112033	6	p21.31	protein_coding	PPARD	peroxisome proliferator-activated receptor delta [Source:HGNC Symbol;Acc:9235]	GO:0030154 [Name: cell differentiation]//GO:0045600 [Name: positive regulation of fat cell differentiation]//GO:0006029 [Name: proteoglycan metabolic process]//GO:0007507 [Name: heart development]//GO:0008284 [Name: positive regulation of cell proliferation]//GO:0050680 [Name: negative regulation of epithelial cell proliferation]//GO:0097755 [Name: positive regulation of blood vessel diameter]//G…	hsa03320 [Pathway Title: PPAR signaling pathway]//hsa05221 [Pathway Title: Acute myeloid leukemia]//hsa05200 [Pathway Title: Pathways in cancer]//hsa04310 [Pathway Title: Wnt signaling pathway]	-	1.10508	2.2605	1.12486	1	5.37458e-10	1
hsa_circ_0001944	hsa-miR-581	SARM1	0	ENSG00000004139	17	q11.2	protein_coding	SARM1	sterile alpha and TIR motif containing 1 [Source:HGNC Symbol;Acc:17074]	GO:0009967 [Name: positive regulation of signal transduction]//GO:0034128 [Name: negative regulation of MyD88-independent toll-like receptor signaling pathway]//GO:0048814 [Name: regulation of dendrite morphogenesis]//GO:0009749 [Name: response to glucose]//GO:0045087 [Name: innate immune response]//GO:0002376 [Name: immune system process]//GO:0042981 [Name: regulation of apoptotic process]//GO:0…	-	-	0.178564	2.19056	1.97993	1	0.00250403	0.0193733
hsa_circ_0001944	hsa-miR-486-3p	NPTXR	0	ENSG00000221890	22	q13.1	protein_coding	NPTXR	neuronal pentraxin receptor [Source:HGNC Symbol;Acc:7954]	GO:0031175 [Name: neuron projection development]//GO:0098962 [Name: regulation of postsynaptic neurotransmitter receptor activity] | GO:0043025 [Name: neuronal cell body]//GO:0005886 [Name: plasma membrane]//GO:0030426 [Name: growth cone]//GO:0016021 [Name: integral component of membrane]//GO:0009898 [Name: cytoplasmic side of plasma membrane]//GO:0030175 [Name: filopodium]//GO:0030425 [Name: den…	-	PA31740	-0.553808	1.79724	2.41106	1	0.0537435	0.000605722
hsa_circ_0001944	hsa-miR-486-3p	HAP1	0	ENSG00000173805	17	q21.2	protein_coding	HAP1	huntingtin-associated protein 1 [Source:HGNC Symbol;Acc:4812]	GO:0006914 [Name: autophagy]//GO:0008090 [Name: retrograde axonal transport]//GO:0032901 [Name: positive regulation of neurotrophin production]//GO:0045742 [Name: positive regulation of epidermal growth factor receptor signaling pathway]//GO:1902430 [Name: negative regulation of beta-amyloid formation]//GO:1902513 [Name: regulation of organelle transport along microtubule]//GO:0008104 [Name: prot…	hsa04727 [Pathway Title: GABAergic synapse]//hsa05016 [Pathway Title: Huntington's disease]	-	0.449295	2.84754	2.21929	1	0.00177077	0.0579295
hsa_circ_0001944	hsa-miR-486-3p	FLOT2	0	ENSG00000132589	17	q11.2	protein_coding	FLOT2	flotillin 2 [Source:HGNC Symbol;Acc:3758]	GO:0050821 [Name: protein stabilization]//GO:0098937 [Name: anterograde dendritic transport]//GO:0099072 [Name: regulation of postsynaptic specialization membrane neurotransmitter receptor levels]//GO:1903905 [Name: positive regulation of establishment of T cell polarity]//GO:1902992 [Name: negative regulation of amyloid precursor protein catabolic process]//GO:0044860 [Name: protein localization…	hsa04910 [Pathway Title: Insulin signaling pathway]	-	0.263378	1.2419	0.976459	1	0.0254909	1
hsa_circ_0001944	hsa-miR-548l	TNFRSF11A	0	ENSG00000141655	18	q21.33	protein_coding	TNFRSF11A	tumor necrosis factor receptor superfamily, member 11a, NFKB activator [Source:HGNC Symbol;Acc:11908]	GO:0002250 [Name: adaptive immune response]//GO:0034097 [Name: response to cytokine]//GO:0008284 [Name: positive regulation of cell proliferation]//GO:0030316 [Name: osteoclast differentiation]//GO:0034612 [Name: response to tumor necrosis factor]//GO:0051091 [Name: positive regulation of sequence-specific DNA binding transcription factor activity]//GO:0007267 [Name: cell-cell signaling]//GO:0032…	hsa04380 [Pathway Title: Osteoclast differentiation]//hsa04060 [Pathway Title: Cytokine-cytokine receptor interaction]//hsa04917 [Pathway Title: Prolactin signaling pathway]//hsa05323 [Pathway Title: Rheumatoid arthritis]//hsa04064 [Pathway Title: NF-kappa B signaling pathway]	-	0.13253	2.80615	2.66203	1	1.42794e-13	3.70963e-11
hsa_circ_0002922	hsa-miR-1827	AL627309.1	0	ENSG00000237683	1	p36.33	protein_coding	-	Uncharacterized protein [Source:UniProtKB/TrEMBL;Acc:R4GN28]	-	-	-	0.389403	1.73203	1.32484	1	0.000661096	0.35124
hsa_circ_0002922	hsa-miR-1227	HIPK2	0	ENSG00000064393	7	q34	protein_coding	HIPK2	homeodomain interacting protein kinase 2 [Source:HGNC Symbol;Acc:14402]	GO:0030578 [Name: PML body organization]//GO:0032092 [Name: positive regulation of protein binding]//GO:0045944 [Name: positive regulation of transcription from RNA polymerase II promoter]//GO:0050882 [Name: voluntary musculoskeletal movement]//GO:0071456 [Name: cellular response to hypoxia]//GO:0006468 [Name: protein phosphorylation]//GO:0008284 [Name: positive regulation of cell proliferation]/…	-	-	1.3622	1.1451	-0.215945	1.46896e-07	0.0998179	1
hsa_circ_0002922	hsa-miR-1227	ERMP1	0	ENSG00000099219	9	p24.1	protein_coding	ERMP1	endoplasmic reticulum metallopeptidase 1 [Source:HGNC Symbol;Acc:23703]	GO:0006508 [Name: proteolysis] | GO:0016021 [Name: integral component of membrane]//GO:0016020 [Name: membrane]//GO:0005783 [Name: endoplasmic reticulum]//GO:0005789 [Name: endoplasmic reticulum membrane] | GO:0008233 [Name: peptidase activity]//GO:0008237 [Name: metallopeptidase activity]//GO:0046872 [Name: metal ion binding]//GO:0016787 [Name: hydrolase activity]	-	-	0.537581	1.40433	0.865663	1	5.96583e-15	1
hsa_circ_0002922	hsa-miR-671-5p	GDPD5	0	ENSG00000158555	11	q13.5	protein_coding	GDPD5	glycerophosphodiester phosphodiesterase domain containing 5 [Source:HGNC Symbol;Acc:28804]	GO:0006629 [Name: lipid metabolic process]//GO:0007399 [Name: nervous system development]//GO:0045746 [Name: negative regulation of Notch signaling pathway]//GO:0045787 [Name: positive regulation of cell cycle]//GO:0031175 [Name: neuron projection development]//GO:0021895 [Name: cerebral cortex neuron differentiation]//GO:0048505 [Name: regulation of timing of cell differentiation]//GO:0021522 [N…	-	-	1.57792	2.72066	1.12571	0.000281874	6.01014e-33	1
hsa_circ_0002922	hsa-miR-671-5p	CCDC167	0	ENSG00000198937	6	p21.2	protein_coding	CCDC167	coiled-coil domain containing 167 [Source:HGNC Symbol;Acc:21239]	GO:0016020 [Name: membrane]//GO:0016021 [Name: integral component of membrane]	-	PA134900129	0.888493	-0.57772	-1.46779	1	1	4.4972e-07
hsa_circ_0002922	hsa-miR-1827	SLC9A1	0	ENSG00000090020	1	p36.11	protein_coding	SLC9A1	solute carrier family 9, subfamily A (NHE1, cation proton antiporter 1), member 1 [Source:HGNC Symbol;Acc:11071]	GO:0002026 [Name: regulation of the force of heart contraction]//GO:0006883 [Name: cellular sodium ion homeostasis]//GO:0030011 [Name: maintenance of cell polarity]//GO:0055007 [Name: cardiac muscle cell differentiation]//GO:0006811 [Name: ion transport]//GO:0006812 [Name: cation transport]//GO:0014070 [Name: response to organic cyclic compound]//GO:0030307 [Name: positive regulation of cell grow…	-	-	0.815431	1.43488	0.615314	1	8.51435e-06	1
hsa_circ_0002922	hsa-miR-593	TNFRSF13B	0	ENSG00000240505	17	p11.2	protein_coding	TNFRSF13B	tumor necrosis factor receptor superfamily, member 13B [Source:HGNC Symbol;Acc:18153]	GO:0033209 [Name: tumor necrosis factor-mediated signaling pathway]//GO:0002250 [Name: adaptive immune response]//GO:0002376 [Name: immune system process]//GO:0002244 [Name: hematopoietic progenitor cell differentiation]//GO:0007166 [Name: cell surface receptor signaling pathway]//GO:0030889 [Name: negative regulation of B cell proliferation]//GO:0001782 [Name: B cell homeostasis] | GO:0005886 [N…	hsa05340 [Pathway Title: Primary immunodeficiency]//hsa04060 [Pathway Title: Cytokine-cytokine receptor interaction]//hsa04672 [Pathway Title: Intestinal immune network for IgA production]	-	0.762631	4.69065	3.76735	1	1.50334e-15	2.7885e-10
hsa_circ_0002922	hsa-miR-188-3p	ZNF788	0	ENSG00000188474	19	p13.2	protein_coding	-	Zinc finger protein 788 [Source:UniProtKB/Swiss-Prot;Acc:Q6ZQV5]	-	-	-	0.207556	5.63826	4.98123	1	0.000466368	0.00294304
hsa_circ_0003990	hsa-miR-576-3p	NPFFR2	0	ENSG00000056291	4	q13.3	protein_coding	NPFFR2	neuropeptide FF receptor 2 [Source:HGNC Symbol;Acc:4525]	GO:0007165 [Name: signal transduction]//GO:0007186 [Name: G-protein coupled receptor signaling pathway]//GO:0043408 [Name: regulation of MAPK cascade]//GO:0009582 [Name: detection of abiotic stimulus]//GO:0007218 [Name: neuropeptide signaling pathway]//GO:0032870 [Name: cellular response to hormone stimulus]//GO:0045761 [Name: regulation of adenylate cyclase activity]//GO:2000479 [Name: regulatio…	-	-	-8.99474	-8.59752	-0.0145241	1.32152e-06	3.74379e-06	1
hsa_circ_0004435	hsa-miR-665	TNFRSF13C	0	ENSG00000159958	22	q13.2	protein_coding	TNFRSF13C	tumor necrosis factor receptor superfamily, member 13C [Source:HGNC Symbol;Acc:17755]	GO:0030890 [Name: positive regulation of B cell proliferation]//GO:0031295 [Name: T cell costimulation]//GO:0031296 [Name: B cell costimulation]//GO:0042102 [Name: positive regulation of T cell proliferation]//GO:0050776 [Name: regulation of immune response]//GO:0001782 [Name: B cell homeostasis]//GO:0002376 [Name: immune system process]//GO:0033209 [Name: tumor necrosis factor-mediated signaling…	hsa04064 [Pathway Title: NF-kappa B signaling pathway]//hsa04060 [Pathway Title: Cytokine-cytokine receptor interaction]//hsa04672 [Pathway Title: Intestinal immune network for IgA production]//hsa05340 [Pathway Title: Primary immunodeficiency]//hsa05166 [Pathway Title: HTLV-I infection]	-	1.09115	2.7991	1.63137	1	6.19808e-09	0.0965003
hsa_circ_0004524	hsa-miR-647	MLXIP	0	ENSG00000175727	12	q24.31	protein_coding	MLXIP	MLX interacting protein [Source:HGNC Symbol;Acc:17055]	GO:0045944 [Name: positive regulation of transcription from RNA polymerase II promoter]//GO:1900402 [Name: regulation of carbohydrate metabolic process by regulation of transcription from RNA polymerase II promoter]//GO:0006357 [Name: regulation of transcription from RNA polymerase II promoter]//GO:0006355 [Name: regulation of transcription, DNA-templated] | GO:0005737 [Name: cytoplasm]//GO:00057…	-	-	-0.446749	0.902953	1.35038	1	1	1.18289e-27
hsa_circ_0007332	hsa-miR-1205	PTPRG	0	ENSG00000144724	3	p14.2	protein_coding	PTPRG	protein tyrosine phosphatase, receptor type, G [Source:HGNC Symbol;Acc:9671]	GO:0006470 [Name: protein dephosphorylation]//GO:0035335 [Name: peptidyl-tyrosine dephosphorylation]//GO:0007169 [Name: transmembrane receptor protein tyrosine kinase signaling pathway]//GO:0010633 [Name: negative regulation of epithelial cell migration]//GO:0016311 [Name: dephosphorylation]//GO:0007420 [Name: brain development]//GO:0010977 [Name: negative regulation of neuron projection developm…	-	-	-3.20821	-0.679024	2.42461	1.14366e-06	1	0.00354289
hsa_circ_0017092	hsa-miR-944	MACC1	0	ENSG00000183742	7	p21.1	protein_coding	MACC1	metastasis associated in colon cancer 1 [Source:HGNC Symbol;Acc:30215]	GO:0045944 [Name: positive regulation of transcription from RNA polymerase II promoter]//GO:0010469 [Name: regulation of receptor activity]//GO:0051781 [Name: positive regulation of cell division] | GO:0005634 [Name: nucleus]//GO:0005737 [Name: cytoplasm]//GO:0005739 [Name: mitochondrion] | GO:0000977 [Name: RNA polymerase II regulatory region sequence-specific DNA binding]//GO:0001228 [Name: tra…	-	PA164722150	-1.8608	-1.64161	0.215524	6.6249e-17	1.08109e-09	1
hsa_circ_0019079	hsa-miR-593	TNFRSF13B	0	ENSG00000240505	17	p11.2	protein_coding	TNFRSF13B	tumor necrosis factor receptor superfamily, member 13B [Source:HGNC Symbol;Acc:18153]	GO:0033209 [Name: tumor necrosis factor-mediated signaling pathway]//GO:0002250 [Name: adaptive immune response]//GO:0002376 [Name: immune system process]//GO:0002244 [Name: hematopoietic progenitor cell differentiation]//GO:0007166 [Name: cell surface receptor signaling pathway]//GO:0030889 [Name: negative regulation of B cell proliferation]//GO:0001782 [Name: B cell homeostasis] | GO:0005886 [N…	hsa05340 [Pathway Title: Primary immunodeficiency]//hsa04060 [Pathway Title: Cytokine-cytokine receptor interaction]//hsa04672 [Pathway Title: Intestinal immune network for IgA production]	-	0.762631	4.69065	3.76735	1	1.50334e-15	2.7885e-10
hsa_circ_0019079	hsa-miR-1299	SAMD12	0	ENSG00000177570	8	q24.12	protein_coding	SAMD12	sterile alpha motif domain containing 12 [Source:HGNC Symbol;Acc:31750]	GO:0008150 [Name: biological_process] | GO:0005575 [Name: cellular_component] | GO:0005515 [Name: protein binding]	-	-	1.24509	1.47255	0.222925	0.319851	0.00375903	1
hsa_circ_0024193	hsa-miR-507	NPR3	0	ENSG00000113389	5	p13.3	protein_coding	NPR3	natriuretic peptide receptor C/guanylate cyclase C (atrionatriuretic peptide receptor C) [Source:HGNC Symbol;Acc:7945]	GO:0001501 [Name: skeletal system development]//GO:0002158 [Name: osteoclast proliferation]//GO:0033688 [Name: regulation of osteoblast proliferation]//GO:0007194 [Name: negative regulation of adenylate cyclase activity]//GO:0048662 [Name: negative regulation of smooth muscle cell proliferation]//GO:0051000 [Name: positive regulation of nitric-oxide synthase activity]//GO:0007200 [Name: phospholi…	-	PA31737	-2.58641	-4.21995	-1.24249	0.0135193	2.95715e-06	1
hsa_circ_0024193	hsa-miR-548c-3p	PAK1	0	ENSG00000149269	11	q14.1	protein_coding	PAK1	p21 protein (Cdc42/Rac)-activated kinase 1 [Source:HGNC Symbol;Acc:8590]	GO:0001934 [Name: positive regulation of protein phosphorylation]//GO:0008152 [Name: metabolic process]//GO:0016477 [Name: cell migration]//GO:0031098 [Name: stress-activated protein kinase signaling cascade]//GO:0031116 [Name: positive regulation of microtubule polymerization]//GO:0010763 [Name: positive regulation of fibroblast migration]//GO:0030010 [Name: establishment of cell polarity]//GO:0…	hsa04010 [Pathway Title: MAPK signaling pathway]//hsa04510 [Pathway Title: Focal adhesion]//hsa05120 [Pathway Title: Epithelial cell signaling in Helicobacter pylori infection]//hsa04360 [Pathway Title: Axon guidance]//hsa04012 [Pathway Title: ErbB signaling pathway]//hsa04650 [Pathway Title: Natural killer cell mediated cytotoxicity]//hsa04810 [Pathway Title: Regulation of actin cytoskeleton]//h…	-	-1.23506	-0.162166	1.07233	1.29392e-06	1	0.516219
hsa_circ_0024193	hsa-miR-607	SH3BP5	0	ENSG00000131370	3	p25.1	protein_coding	SH3BP5	SH3-domain binding protein 5 (BTK-associated) [Source:HGNC Symbol;Acc:10827]	GO:0035556 [Name: intracellular signal transduction]//GO:0006469 [Name: negative regulation of protein kinase activity]//GO:0007165 [Name: signal transduction]//GO:0061099 [Name: negative regulation of protein tyrosine kinase activity] | GO:0005739 [Name: mitochondrion]//GO:0031410 [Name: cytoplasmic vesicle]//GO:0005654 [Name: nucleoplasm]//GO:0030659 [Name: cytoplasmic vesicle membrane]//GO:001…	-	-	-1.7247	-1.28808	0.429985	1.30765e-11	0.0191132	1
hsa_circ_0031584	hsa-miR-609	RAG2	0	ENSG00000175097	11	p12	protein_coding	RAG2	recombination activating gene 2 [Source:HGNC Symbol;Acc:9832]	GO:0006310 [Name: DNA recombination]//GO:0016567 [Name: protein ubiquitination]//GO:0030183 [Name: B cell differentiation]//GO:0042742 [Name: defense response to bacterium]//GO:0006325 [Name: chromatin organization]//GO:0002326 [Name: B cell lineage commitment]//GO:0030217 [Name: T cell differentiation]//GO:0033077 [Name: T cell differentiation in thymus]//GO:0002360 [Name: T cell lineage commitm…	hsa05340 [Pathway Title: Primary immunodeficiency]//hsa04068 [Pathway Title: FoxO signaling pathway]	PA34186	2.0769	-0.897824	-2.97731	1.16544e-69	1	2.88188e-220
hsa_circ_0031584	hsa-miR-1281	TMEM154	0	ENSG00000170006	4	q31.3	protein_coding	TMEM154	transmembrane protein 154 [Source:HGNC Symbol;Acc:26489]	GO:0016020 [Name: membrane]//GO:0016021 [Name: integral component of membrane]	-	-	0.556353	1.54088	0.983307	1	3.74097e-25	1
